# Supplementary material for: Synthesis and electrochemical properties of molybdenum nitrido complexes supported by redox-active NHC and MIC ligands
Source: Dalton Trans. 2024 Nov 1;54(2):582–94. doi: 10.1039/d4dt02405b (PMC11572837; doi:10.1039/d4dt02405b)
Supplement: DT-054-D4DT02405B-s002 [file DT-054-D4DT02405B-s002.cif]

# Supplementary Information (SI) for Dalton Transactions.
# This journal is © The Royal Society of Chemistry 2024

####################################################################### 
# 
# This file contains crystal structure data downloaded from the 
# Cambridge Structural Database (CSD) hosted by the Cambridge 
# Crystallographic Data Centre (CCDC).
# 
# Full information about CCDC data access policies and citation 
# guidelines are available at http://www.ccdc.cam.ac.uk/access/V1 
# 
# Audit and citation data items may have been added by the CCDC. 
# Please retain this information to preserve the provenance of 
# this file and to allow appropriate attribution of the data. 
# 
#######################################################################

data_sh_219n_0m
_database_code_depnum_ccdc_archive 'CCDC 2364759'
loop_
_audit_author_name
_audit_author_address
'Stephan Hohloch'
;University of Innsbruck
Austria
;
_audit_update_record             
;
2024-06-23 deposited with the CCDC.	2024-10-29 downloaded from the CCDC.
;
_audit_creation_date             2023-05-19
_audit_creation_method           
;
Olex2 1.5-alpha
(compiled 2023.03.06 svn.rbb2c1857 for OlexSys, GUI svn.r6748)
;
_shelx_SHELXL_version_number     2014/7
_chemical_name_common            ?
_chemical_name_systematic        ?
_chemical_formula_moiety         'C50 H58 Mo N4 O2 S'
_chemical_formula_sum            'C50 H58 Mo N4 O2 S'
_chemical_formula_weight         875.00
_chemical_absolute_configuration ?
_chemical_melting_point          ?
loop_
_atom_type_symbol
_atom_type_description
_atom_type_scat_dispersion_real
_atom_type_scat_dispersion_imag
_atom_type_scat_source
C C 0.0033 0.0016 'International Tables Vol C Tables 4.2.6.8 and 6.1.1.4'
H H 0.0000 0.0000 'International Tables Vol C Tables 4.2.6.8 and 6.1.1.4'
Mo Mo -1.6832 0.6857 'International Tables Vol C Tables 4.2.6.8 and 6.1.1.4'
N N 0.0061 0.0033 'International Tables Vol C Tables 4.2.6.8 and 6.1.1.4'
O O 0.0106 0.0060 'International Tables Vol C Tables 4.2.6.8 and 6.1.1.4'
S S 0.1246 0.1234 'International Tables Vol C Tables 4.2.6.8 and 6.1.1.4'

_shelx_space_group_comment       
;
The symmetry employed for this shelxl refinement is uniquely defined
by the following loop, which should always be used as a source of
symmetry information in preference to the above space-group names.
They are only intended as comments.
;
_space_group_crystal_system      triclinic
_space_group_IT_number           1
_space_group_name_H-M_alt        'P 1'
_space_group_name_Hall           'P 1'
loop_
_space_group_symop_operation_xyz
'x, y, z'

_cell_length_a                   9.3240(16)
_cell_length_b                   11.1134(18)
_cell_length_c                   23.386(4)
_cell_angle_alpha                81.921(5)
_cell_angle_beta                 85.646(5)
_cell_angle_gamma                86.098(5)
_cell_volume                     2388.2(7)
_cell_formula_units_Z            2
_cell_measurement_reflns_used    9885
_cell_measurement_temperature    153.00
_cell_measurement_theta_max      25.05
_cell_measurement_theta_min      2.19
_shelx_estimated_absorpt_T_max   0.996
_shelx_estimated_absorpt_T_min   0.932
_exptl_absorpt_coefficient_mu    0.359
_exptl_absorpt_correction_T_max  0.7452
_exptl_absorpt_correction_T_min  0.6520
_exptl_absorpt_correction_type   multi-scan
_exptl_absorpt_process_details   
;
SADABS-2016/2 (Bruker,2016/2) was used for absorption correction.
wR2(int) was 0.1162 before and 0.0654 after correction.
The Ratio of minimum to maximum transmission is 0.8749.
The \l/2 correction factor is Not present.
;
_exptl_absorpt_special_details   ?
_exptl_crystal_colour            red
_exptl_crystal_colour_primary    red
_exptl_crystal_density_diffrn    1.217
_exptl_crystal_density_meas      ?
_exptl_crystal_density_method    ?
_exptl_crystal_description       plate
_exptl_crystal_F_000             920
_exptl_crystal_size_max          0.2
_exptl_crystal_size_mid          0.19
_exptl_crystal_size_min          0.01
_exptl_transmission_factor_max   ?
_exptl_transmission_factor_min   ?
_diffrn_reflns_av_R_equivalents  ?
_diffrn_reflns_av_unetI/netI     0.0633
_diffrn_reflns_Laue_measured_fraction_full 0.989
_diffrn_reflns_Laue_measured_fraction_max 0.989
_diffrn_reflns_limit_h_max       11
_diffrn_reflns_limit_h_min       -11
_diffrn_reflns_limit_k_max       13
_diffrn_reflns_limit_k_min       -13
_diffrn_reflns_limit_l_max       27
_diffrn_reflns_limit_l_min       -27
_diffrn_reflns_number            16723
_diffrn_reflns_point_group_measured_fraction_full 0.975
_diffrn_reflns_point_group_measured_fraction_max 0.975
_diffrn_reflns_theta_full        25.169
_diffrn_reflns_theta_max         25.169
_diffrn_reflns_theta_min         2.159
_diffrn_ambient_temperature      153.00
_diffrn_detector_area_resol_mean ?
_diffrn_measured_fraction_theta_full 0.989
_diffrn_measured_fraction_theta_max 0.989
_diffrn_measurement_device_type  'Bruker D8 Quest, Photon III'
_diffrn_measurement_method       '\f and \w scans'
_diffrn_radiation_type           MoK\a
_diffrn_radiation_wavelength     0.71073
_diffrn_source                   ?
_diffrn_source_current           1.0
_diffrn_source_power             0.05
_diffrn_source_voltage           50.0
_diffrn_standards_number         0
_reflns_Friedel_coverage         0.972
_reflns_Friedel_fraction_full    0.962
_reflns_Friedel_fraction_max     0.962
_reflns_number_gt                15095
_reflns_number_total             16723
_reflns_special_details          
;
 Structure factors included contributions from the .fab file.
 
 _reflns_Friedel_fraction is defined as the number of unique
 Friedel pairs measured divided by the number that would be
 possible theoretically, ignoring centric projections and
 systematic absences.
;
_reflns_threshold_expression     'I > 2\s(I)'
_computing_cell_refinement       'SAINT V8.40B (?, 2016)'
_computing_data_collection       ?
_computing_data_reduction        'SAINT V8.40B (?, 2016)'
_computing_molecular_graphics    'Olex2 1.5-alpha (Dolomanov et al., 2009)'
_computing_publication_material  'Olex2 1.5-alpha (Dolomanov et al., 2009)'
_computing_structure_refinement  'SHELXL 2014/7 (Sheldrick, 2015)'
_computing_structure_solution    'XT  (Sheldrick, 2015)'
_refine_diff_density_max         1.590
_refine_diff_density_min         -0.873
_refine_diff_density_rms         0.114
_refine_ls_abs_structure_details 
;
 Flack x determined using 6449 quotients [(I+)-(I-)]/[(I+)+(I-)]
 (Parsons, Flack and Wagner, Acta Cryst. B69 (2013) 249-259).
;
_refine_ls_abs_structure_Flack   -0.036(13)
_refine_ls_extinction_coef       .
_refine_ls_extinction_method     none
_refine_ls_goodness_of_fit_ref   1.042
_refine_ls_hydrogen_treatment    constr
_refine_ls_matrix_type           full
_refine_ls_number_parameters     1072
_refine_ls_number_reflns         16723
_refine_ls_number_restraints     39
_refine_ls_R_factor_all          0.0714
_refine_ls_R_factor_gt           0.0625
_refine_ls_restrained_S_all      1.042
_refine_ls_shift/su_max          0.004
_refine_ls_shift/su_mean         0.000
_refine_ls_structure_factor_coef Fsqd
_refine_ls_weighting_details     
'w=1/[\s^2^(Fo^2^)+(0.0929P)^2^+4.8446P] where P=(Fo^2^+2Fc^2^)/3'
_refine_ls_weighting_scheme      calc
_refine_ls_wR_factor_gt          0.1559
_refine_ls_wR_factor_ref         0.1622
_refine_special_details          
;
 Refined as a 2-component twin.
;
_olex2_refinement_description    
;
1. Twinned data refinement
 Scales: 0.826(3)
 0.174(3)
2. Fixed Uiso
 At 1.2 times of:
  All C(H) groups
 At 1.5 times of:
  All C(H,H,H) groups
3. Uiso/Uaniso restraints and constraints
Uanis(C19) \\sim Ueq, Uanis(C18) \\sim Ueq, Uanis(C20) \\sim Ueq: with sigma of
0.001 and sigma for terminal atoms of 0.002
Uanis(C18A) \\sim Ueq, Uanis(C19A) \\sim Ueq, Uanis(C20A) \\sim Ueq: with sigma
of 0.001 and sigma for terminal atoms of 0.002
4.a Aromatic/amide H refined with riding coordinates:
 C12A(H12A), C12(H12), C6A(H6A), C42(H42), C42A(H42A), C6(H6), C54A(H54A),
 C8A(H8A), C48A(H48A), C46(H46), C14A(H14A), C52(H52), C46A(H46A), C52A(H52A),
 C8(H8), C54(H54), C14(H14), C58A(H58A), C43A(H43A), C49(H49), C49A(H49A),
 C43(H43), C55A(H55A), C48(H48), C57A(H57A), C56(H56), C51A(H51A), C50A(H50A),
 C58(H58), C55(H55), C45A(H45A), C44(H44), C56A(H56A), C51(H51), C44A(H44A),
 C57(H57), C50(H50), C45(H45)
4.b Idealised Me refined as rotating group:
 C32A(H32A,H32B,H32C), C28A(H28A,H28B,H28C), C31A(H31A,H31B,H31C), C31(H31D,
 H31E,H31F), C27(H27D,H27E,H27F), C22(H22D,H22E,H22F), C30(H30D,H30E,H30F),
 C23(H23D,H23E,H23F), C24A(H24A,H24B,H24C), C26(H26D,H26E,H26F), C23A(H23A,H23B,
 H23C), C24(H24D,H24E,H24F), C22A(H22A,H22B,H22C), C32(H32D,H32E,H32F),
 C27A(H27A,H27B,H27C), C26A(H26A,H26B,H26C), C30A(H30A,H30B,H30C), C28(H28D,
 H28E,H28F), C18(H18D,H18E,H18F), C18A(H18A,H18B,H18C), C61A(H61A,H61B,H61C),
 C19(H19D,H19E,H19F), C20(H20D,H20E,H20F), C20A(H20A,H20B,H20C), C61(H61D,H61E,
 H61F), C19A(H19A,H19B,H19C)
;
_atom_sites_solution_hydrogens   geom
_atom_sites_solution_primary     dual
_atom_sites_solution_secondary   ?
loop_
_atom_site_label
_atom_site_type_symbol
_atom_site_fract_x
_atom_site_fract_y
_atom_site_fract_z
_atom_site_U_iso_or_equiv
_atom_site_adp_type
_atom_site_occupancy
_atom_site_site_symmetry_order
_atom_site_calc_flag
_atom_site_refinement_flags_posn
_atom_site_refinement_flags_adp
_atom_site_refinement_flags_occupancy
_atom_site_disorder_assembly
_atom_site_disorder_group
Mo1A Mo 0.38093(7) 0.26731(6) 0.29819(4) 0.0188(2) Uani 1 1 d . . . . .
Mo1 Mo 0.31487(7) 0.65159(6) 0.70422(4) 0.0179(2) Uani 1 1 d . . . . .
S40A S 0.2221(3) 0.4277(2) 0.25892(12) 0.0253(6) Uani 1 1 d . . . . .
S40 S 0.1432(3) 0.7902(2) 0.74334(12) 0.0234(5) Uani 1 1 d . . . . .
O2 O 0.3595(8) 0.5563(6) 0.7778(3) 0.0255(16) Uani 1 1 d . . . . .
O1 O 0.3731(7) 0.7594(7) 0.6345(3) 0.0239(16) Uani 1 1 d . . . . .
O1A O 0.4134(8) 0.3359(6) 0.3680(3) 0.0233(16) Uani 1 1 d . . . . .
O2A O 0.4493(8) 0.2137(6) 0.2249(3) 0.0236(16) Uani 1 1 d . . . . .
N3A N 0.8085(9) 0.1610(10) 0.3514(4) 0.032(2) Uani 1 1 d . . . . .
C1 C 0.5293(11) 0.5723(9) 0.6834(4) 0.019(2) Uani 1 1 d . . . . .
C2A C 0.6667(10) 0.1953(9) 0.3640(4) 0.017(2) Uani 1 1 d . . . . .
C3 C 0.5871(11) 0.1788(9) 0.3188(4) 0.021(2) Uani 1 1 d . . . . .
N2A N 0.8200(9) 0.1181(10) 0.3014(5) 0.037(2) Uani 1 1 d . . . . .
C11A C 0.6598(10) 0.0830(9) 0.2283(4) 0.018(2) Uani 1 1 d . . . . .
N1A N 0.6876(11) 0.1254(10) 0.2795(4) 0.034(2) Uani 1 1 d . . . . .
C12A C 0.7541(11) -0.0076(10) 0.2073(4) 0.023(2) Uani 1 1 d . . . . .
H12A H 0.8384 -0.0368 0.2265 0.027 Uiso 1 1 calc R U . . .
C2 C 0.6230(10) 0.6177(9) 0.6376(4) 0.019(2) Uani 1 1 d . . . . .
C9A C 0.4263(12) 0.3535(10) 0.4687(5) 0.026(2) Uani 1 1 d . . . . .
C29A C 0.3624(11) 0.1244(10) 0.1228(5) 0.024(2) Uani 1 1 d . . . . .
N1 N 0.6204(9) 0.5027(7) 0.7199(4) 0.0219(19) Uani 1 1 d . . . . .
N3 N 0.7588(9) 0.5746(11) 0.6506(4) 0.037(3) Uani 1 1 d . . . . .
C32A C 0.2313(13) 0.0956(14) 0.1645(6) 0.043(3) Uani 1 1 d . . . . .
H32A H 0.2392 0.0098 0.1815 0.065 Uiso 1 1 calc R U . . .
H32B H 0.1435 0.1114 0.1435 0.065 Uiso 1 1 calc R U . . .
H32C H 0.2270 0.1472 0.1954 0.065 Uiso 1 1 calc R U . . .
C15A C 0.4985(12) 0.0813(10) 0.1523(5) 0.023(2) Uani 1 1 d . . . . .
N10A N 0.2664(9) 0.1630(8) 0.3250(4) 0.026(2) Uani 1 1 d . . . . .
C21 C 0.2727(12) 0.9103(10) 0.5333(5) 0.030(3) Uani 1 1 d . . . . .
N2 N 0.7582(9) 0.5015(10) 0.7021(4) 0.032(2) Uani 1 1 d . . . . .
N10 N 0.2084(9) 0.5644(8) 0.6781(4) 0.0237(19) Uani 1 1 d . . . . .
C16 C 0.4385(9) 0.4562(8) 0.7994(4) 0.0141(19) Uani 1 1 d . . . . .
C47A C 0.2894(12) 0.6679(10) 0.2523(5) 0.027(2) Uani 1 1 d . . . . .
C21A C 0.2829(13) 0.4333(11) 0.4696(5) 0.032(3) Uani 1 1 d . . . . .
C12 C 0.6574(10) 0.3255(9) 0.7944(5) 0.022(2) Uani 1 1 d . . . . .
H12 H 0.7464 0.3056 0.7744 0.027 Uiso 1 1 calc R U . . .
C41A C 0.2960(13) 0.5873(10) 0.1597(5) 0.026(3) Uani 1 1 d . . . . .
C47 C 0.1885(12) 0.8974(11) 0.8424(5) 0.025(2) Uani 1 1 d . . . . .
C9 C 0.4134(12) 0.8350(10) 0.5341(4) 0.026(2) Uani 1 1 d . . . . .
C5A C 0.6146(11) 0.2419(10) 0.4171(4) 0.023(2) Uani 1 1 d . . . . .
C15 C 0.3851(11) 0.3826(10) 0.8516(4) 0.019(2) Uani 1 1 d . . . . .
C6A C 0.6860(11) 0.2090(10) 0.4679(5) 0.026(2) Uani 1 1 d . . . . .
H6A H 0.7727 0.1589 0.4674 0.031 Uiso 1 1 calc R U . . .
C28A C 0.8168(14) -0.2680(11) 0.1788(6) 0.037(3) Uani 1 1 d . . . . .
H28A H 0.8828 -0.3316 0.1648 0.056 Uiso 1 1 calc R U . . .
H28B H 0.7186 -0.2958 0.1837 0.056 Uiso 1 1 calc R U . . .
H28C H 0.8461 -0.2507 0.2160 0.056 Uiso 1 1 calc R U . . .
C29 C 0.2380(11) 0.4133(10) 0.8799(5) 0.025(2) Uani 1 1 d . . . . .
C42 C 0.3086(15) 1.1193(11) 0.7437(6) 0.032(3) Uani 1 1 d . . . . .
H42 H 0.4000 1.1019 0.7594 0.039 Uiso 1 1 calc R U . . .
C10A C 0.4822(11) 0.3098(9) 0.4174(4) 0.021(2) Uani 1 1 d . . . . .
C40A C 0.3355(12) 0.5525(10) 0.2236(5) 0.026(2) Uani 1 1 d . . . . .
C5 C 0.5876(11) 0.6908(10) 0.5854(4) 0.022(2) Uani 1 1 d . . . . .
C11 C 0.5731(11) 0.4272(9) 0.7731(4) 0.021(2) Uani 1 1 d . . . . .
C41 C 0.2139(12) 1.0272(10) 0.7474(4) 0.026(2) Uani 1 1 d . . . . .
C42A C 0.1871(13) 0.5341(12) 0.1353(6) 0.039(3) Uani 1 1 d . . . . .
H42A H 0.1296 0.4754 0.1580 0.047 Uiso 1 1 calc R U . . .
C6 C 0.6781(11) 0.6892(11) 0.5343(4) 0.027(2) Uani 1 1 d . . . . .
H6 H 0.7652 0.6396 0.5347 0.032 Uiso 1 1 calc R U . . .
C40 C 0.2451(11) 0.8985(9) 0.7781(5) 0.024(2) Uani 1 1 d . . . . .
C54A C 0.5586(12) 0.5137(11) 0.2797(5) 0.034(3) Uani 1 1 d . . . . .
H54A H 0.5058 0.5436 0.3117 0.040 Uiso 1 1 calc R U . . .
C8A C 0.5027(12) 0.3222(10) 0.5166(5) 0.027(2) Uani 1 1 d . . . . .
H8A H 0.4662 0.3526 0.5512 0.032 Uiso 1 1 calc R U . . .
C48A C 0.3908(14) 0.7522(12) 0.2589(6) 0.033(3) Uani 1 1 d . . . . .
H48A H 0.4893 0.7373 0.2469 0.039 Uiso 1 1 calc R U . . .
C10 C 0.4581(11) 0.7613(9) 0.5855(4) 0.021(2) Uani 1 1 d . . . . .
C46 C 0.0704(12) 1.0612(10) 0.7293(5) 0.032(3) Uani 1 1 d . . . . .
H46 H -0.0027 1.0043 0.7349 0.038 Uiso 1 1 calc R U . . .
C31A C 0.3636(14) 0.2620(11) 0.1024(6) 0.037(3) Uani 1 1 d . . . . .
H31A H 0.2687 0.2923 0.0894 0.056 Uiso 1 1 calc R U . . .
H31B H 0.4368 0.2774 0.0703 0.056 Uiso 1 1 calc R U . . .
H31C H 0.3862 0.3039 0.1345 0.056 Uiso 1 1 calc R U . . .
C14A C 0.5959(11) -0.0080(10) 0.1318(4) 0.027(2) Uani 1 1 d . . . . .
H14A H 0.5748 -0.0393 0.0978 0.032 Uiso 1 1 calc R U . . .
C31 C 0.2315(16) 0.5399(11) 0.9002(6) 0.044(3) Uani 1 1 d . . . . .
H31D H 0.3101 0.5436 0.9253 0.065 Uiso 1 1 calc R U . . .
H31E H 0.1389 0.5540 0.9216 0.065 Uiso 1 1 calc R U . . .
H31F H 0.2414 0.6026 0.8664 0.065 Uiso 1 1 calc R U . . .
C52 C 0.0708(14) 0.8384(11) 0.8668(5) 0.037(3) Uani 1 1 d . . . . .
H52 H 0.0206 0.7928 0.8440 0.045 Uiso 1 1 calc R U . . .
C13A C 0.7209(11) -0.0533(9) 0.1581(4) 0.024(2) Uani 1 1 d . . . . .
C46A C 0.3710(17) 0.6791(13) 0.1245(6) 0.049(3) Uani 1 1 d . . . . .
H46A H 0.4411 0.7197 0.1407 0.059 Uiso 1 1 calc R U . . .
C52A C 0.1469(15) 0.6929(12) 0.2712(5) 0.040(3) Uani 1 1 d . . . . .
H52A H 0.0770 0.6370 0.2671 0.049 Uiso 1 1 calc R U . . .
C8 C 0.5077(13) 0.8348(10) 0.4838(5) 0.030(2) Uani 1 1 d . . . . .
H8 H 0.4825 0.8855 0.4494 0.036 Uiso 1 1 calc R U . . .
C27 C 0.7107(14) 0.0494(10) 0.8225(6) 0.038(3) Uani 1 1 d . . . . .
H27D H 0.6136 0.0234 0.8195 0.056 Uiso 1 1 calc R U . . .
H27E H 0.7749 -0.0219 0.8343 0.056 Uiso 1 1 calc R U . . .
H27F H 0.7469 0.0906 0.7849 0.056 Uiso 1 1 calc R U . . .
C22 C 0.2529(16) 0.9833(14) 0.4740(6) 0.052(4) Uani 1 1 d . . . . .
H22D H 0.3342 1.0350 0.4631 0.079 Uiso 1 1 calc R U . . .
H22E H 0.1631 1.0343 0.4754 0.079 Uiso 1 1 calc R U . . .
H22F H 0.2485 0.9274 0.4454 0.079 Uiso 1 1 calc R U . . .
C30 C 0.1186(13) 0.4081(14) 0.8391(6) 0.040(3) Uani 1 1 d . . . . .
H30D H 0.1309 0.4708 0.8055 0.061 Uiso 1 1 calc R U . . .
H30E H 0.0246 0.4223 0.8595 0.061 Uiso 1 1 calc R U . . .
H30F H 0.1238 0.3277 0.8261 0.061 Uiso 1 1 calc R U . . .
C54 C 0.4949(13) 0.8930(11) 0.7205(6) 0.036(3) Uani 1 1 d . . . . .
H54 H 0.4555 0.9463 0.6895 0.043 Uiso 1 1 calc R U . . .
C14 C 0.4762(12) 0.2836(10) 0.8708(5) 0.026(2) Uani 1 1 d . . . . .
H14 H 0.4432 0.2324 0.9045 0.031 Uiso 1 1 calc R U . . .
C7 C 0.6391(12) 0.7614(10) 0.4828(5) 0.028(2) Uani 1 1 d . . . . .
C53A C 0.4931(11) 0.5109(9) 0.2280(5) 0.026(2) Uani 1 1 d . . . . .
C7A C 0.6306(11) 0.2490(11) 0.5188(4) 0.027(2) Uani 1 1 d . . . . .
C23 C 0.2706(13) 1.0044(11) 0.5765(5) 0.035(3) Uani 1 1 d . . . . .
H23D H 0.2717 0.9616 0.6161 0.052 Uiso 1 1 calc R U . . .
H23E H 0.1831 1.0583 0.5728 0.052 Uiso 1 1 calc R U . . .
H23F H 0.3555 1.0528 0.5679 0.052 Uiso 1 1 calc R U . . .
C58A C 0.5709(14) 0.4641(12) 0.1828(7) 0.040(3) Uani 1 1 d . . . . .
H58A H 0.5275 0.4623 0.1475 0.048 Uiso 1 1 calc R U . . .
C24A C 0.1585(13) 0.3580(12) 0.4556(6) 0.038(3) Uani 1 1 d . . . . .
H24A H 0.1840 0.3254 0.4191 0.057 Uiso 1 1 calc R U . . .
H24B H 0.0700 0.4105 0.4521 0.057 Uiso 1 1 calc R U . . .
H24C H 0.1433 0.2906 0.4869 0.057 Uiso 1 1 calc R U . . .
C13 C 0.6115(11) 0.2517(9) 0.8455(5) 0.024(2) Uani 1 1 d . . . . .
C16A C 0.5329(11) 0.1288(9) 0.2017(4) 0.022(2) Uani 1 1 d . . . . .
C17 C 0.7362(14) 0.7599(13) 0.4272(5) 0.043(3) Uani 1 1 d . . . . .
C26 C 0.8567(14) 0.1748(12) 0.8738(6) 0.044(3) Uani 1 1 d . . . . .
H26D H 0.8978 0.2103 0.8359 0.066 Uiso 1 1 calc R U . . .
H26E H 0.9168 0.1030 0.8886 0.066 Uiso 1 1 calc R U . . .
H26F H 0.8529 0.2350 0.9009 0.066 Uiso 1 1 calc R U . . .
C43A C 0.165(2) 0.5700(14) 0.0765(7) 0.060(5) Uani 1 1 d . . . . .
H43A H 0.0946 0.5317 0.0595 0.072 Uiso 1 1 calc R U . . .
C49 C 0.2159(18) 0.9705(14) 0.9336(5) 0.049(4) Uani 1 1 d . . . . .
H49 H 0.2656 1.0163 0.9563 0.059 Uiso 1 1 calc R U . . .
C23A C 0.2396(17) 0.4704(16) 0.5294(6) 0.056(4) Uani 1 1 d . . . . .
H23A H 0.2204 0.3975 0.5571 0.084 Uiso 1 1 calc R U . . .
H23B H 0.1525 0.5250 0.5272 0.084 Uiso 1 1 calc R U . . .
H23C H 0.3180 0.5123 0.5422 0.084 Uiso 1 1 calc R U . . .
C24 C 0.1465(13) 0.8294(12) 0.5469(6) 0.042(3) Uani 1 1 d . . . . .
H24D H 0.1583 0.7634 0.5229 0.062 Uiso 1 1 calc R U . . .
H24E H 0.0567 0.8777 0.5386 0.062 Uiso 1 1 calc R U . . .
H24F H 0.1429 0.7949 0.5878 0.062 Uiso 1 1 calc R U . . .
C49A C 0.3471(19) 0.8571(12) 0.2829(6) 0.049(4) Uani 1 1 d . . . . .
H49A H 0.4157 0.9154 0.2850 0.059 Uiso 1 1 calc R U . . .
C25A C 0.8214(12) -0.1540(10) 0.1355(5) 0.028(2) Uani 1 1 d . . . . .
C22A C 0.2918(16) 0.5490(11) 0.4253(6) 0.044(3) Uani 1 1 d . . . . .
H22A H 0.3571 0.6039 0.4380 0.066 Uiso 1 1 calc R U . . .
H22B H 0.1957 0.5899 0.4220 0.066 Uiso 1 1 calc R U . . .
H22C H 0.3284 0.5270 0.3875 0.066 Uiso 1 1 calc R U . . .
C43 C 0.2728(16) 1.2370(11) 0.7175(6) 0.043(3) Uani 1 1 d . . . . .
H43 H 0.3430 1.2964 0.7116 0.051 Uiso 1 1 calc R U . . .
C17A C 0.7086(13) 0.2226(11) 0.5753(5) 0.032(3) Uani 1 1 d . . . . .
C55A C 0.7021(15) 0.4721(11) 0.2836(7) 0.049(4) Uani 1 1 d . . . . .
H55A H 0.7464 0.4783 0.3183 0.059 Uiso 1 1 calc R U . . .
C48 C 0.2631(16) 0.9647(11) 0.8762(5) 0.039(3) Uani 1 1 d . . . . .
H48 H 0.3455 1.0060 0.8598 0.047 Uiso 1 1 calc R U . . .
C25 C 0.7058(12) 0.1376(10) 0.8679(5) 0.029(3) Uani 1 1 d . . . . .
C57A C 0.7123(12) 0.4195(11) 0.1887(7) 0.045(3) Uani 1 1 d . . . . .
H57A H 0.7638 0.3859 0.1575 0.054 Uiso 1 1 calc R U . . .
C56 C 0.7003(13) 0.7808(13) 0.7563(9) 0.063(5) Uani 1 1 d . . . . .
H56 H 0.7992 0.7559 0.7503 0.076 Uiso 1 1 calc R U . . .
C51A C 0.1041(14) 0.7955(11) 0.2957(6) 0.041(3) Uani 1 1 d . . . . .
H51A H 0.0057 0.8116 0.3075 0.049 Uiso 1 1 calc R U . . .
C53 C 0.4043(12) 0.8583(11) 0.7723(5) 0.034(3) Uani 1 1 d . . . . .
C50A C 0.2111(19) 0.8784(12) 0.3031(6) 0.050(4) Uani 1 1 d . . . . .
H50A H 0.1853 0.9475 0.3222 0.060 Uiso 1 1 calc R U . . .
C58 C 0.4689(14) 0.7806(11) 0.8165(7) 0.043(3) Uani 1 1 d . . . . .
H58 H 0.4135 0.7526 0.8510 0.052 Uiso 1 1 calc R U . . .
C55 C 0.6336(14) 0.8518(13) 0.7152(7) 0.050(4) Uani 1 1 d . . . . .
H55 H 0.6871 0.8753 0.6796 0.060 Uiso 1 1 calc R U . . .
C45A C 0.3455(19) 0.7107(13) 0.0679(6) 0.052(4) Uani 1 1 d . . . . .
H45A H 0.4006 0.7710 0.0450 0.063 Uiso 1 1 calc R U . . .
C32 C 0.2052(14) 0.3208(13) 0.9349(6) 0.048(4) Uani 1 1 d . . . . .
H32D H 0.1819 0.2433 0.9234 0.072 Uiso 1 1 calc R U . . .
H32E H 0.1231 0.3529 0.9580 0.072 Uiso 1 1 calc R U . . .
H32F H 0.2898 0.3077 0.9579 0.072 Uiso 1 1 calc R U . . .
C27A C 0.9778(12) -0.1126(11) 0.1279(5) 0.032(3) Uani 1 1 d . . . . .
H27A H 1.0432 -0.1793 0.1165 0.049 Uiso 1 1 calc R U . . .
H27B H 1.0052 -0.0905 0.1645 0.049 Uiso 1 1 calc R U . . .
H27C H 0.9839 -0.0419 0.0978 0.049 Uiso 1 1 calc R U . . .
C44 C 0.1362(18) 1.2671(11) 0.7002(6) 0.047(4) Uani 1 1 d . . . . .
H44 H 0.1079 1.3489 0.6860 0.057 Uiso 1 1 calc R U . . .
C56A C 0.7825(15) 0.4231(13) 0.2408(9) 0.063(5) Uani 1 1 d . . . . .
H56A H 0.8795 0.3930 0.2451 0.075 Uiso 1 1 calc R U . . .
C26A C 0.7859(15) -0.1827(15) 0.0755(6) 0.050(4) Uani 1 1 d . . . . .
H26A H 0.7948 -0.1095 0.0470 0.074 Uiso 1 1 calc R U . . .
H26B H 0.6871 -0.2089 0.0777 0.074 Uiso 1 1 calc R U . . .
H26C H 0.8532 -0.2478 0.0638 0.074 Uiso 1 1 calc R U . . .
C51 C 0.0220(15) 0.8434(12) 0.9248(6) 0.043(3) Uani 1 1 d . . . . .
H51 H -0.0606 0.8023 0.9412 0.051 Uiso 1 1 calc R U . . .
C44A C 0.241(2) 0.6570(16) 0.0427(7) 0.065(5) Uani 1 1 d . . . . .
H44A H 0.2224 0.6802 0.0032 0.078 Uiso 1 1 calc R U . . .
C30A C 0.3418(14) 0.0609(13) 0.0708(6) 0.042(3) Uani 1 1 d . . . . .
H30A H 0.3435 -0.0273 0.0827 0.063 Uiso 1 1 calc R U . . .
H30B H 0.4196 0.0801 0.0410 0.063 Uiso 1 1 calc R U . . .
H30C H 0.2489 0.0891 0.0551 0.063 Uiso 1 1 calc R U . . .
C28 C 0.6450(16) 0.0743(14) 0.9251(6) 0.054(4) Uani 1 1 d . . . . .
H28D H 0.6523 0.1259 0.9553 0.081 Uiso 1 1 calc R U . . .
H28E H 0.6996 -0.0034 0.9349 0.081 Uiso 1 1 calc R U . . .
H28F H 0.5437 0.0594 0.9221 0.081 Uiso 1 1 calc R U . . .
C57 C 0.6223(16) 0.7419(14) 0.8098(8) 0.060(4) Uani 1 1 d . . . . .
H57 H 0.6684 0.6922 0.8403 0.072 Uiso 1 1 calc R U . . .
C50 C 0.0970(17) 0.9099(13) 0.9577(6) 0.047(3) Uani 1 1 d . . . . .
H50 H 0.0660 0.9135 0.9971 0.056 Uiso 1 1 calc R U . . .
C45 C 0.0434(19) 1.1790(12) 0.7038(6) 0.053(4) Uani 1 1 d . . . . .
H45 H -0.0470 1.1992 0.6875 0.064 Uiso 1 1 calc R U . . .
C18 C 0.659(2) 0.799(2) 0.3731(9) 0.082(6) Uani 1 1 d . U . . .
H18D H 0.5865 0.7416 0.3699 0.124 Uiso 1 1 calc R U . . .
H18E H 0.7289 0.8017 0.3394 0.124 Uiso 1 1 calc R U . . .
H18F H 0.6125 0.8806 0.3745 0.124 Uiso 1 1 calc R U . . .
C18A C 0.811(2) 0.327(2) 0.5716(9) 0.087(6) Uani 1 1 d . U . . .
H18A H 0.8277 0.3630 0.5312 0.130 Uiso 1 1 calc R U . . .
H18B H 0.9034 0.2945 0.5868 0.130 Uiso 1 1 calc R U . . .
H18C H 0.7683 0.3890 0.5945 0.130 Uiso 1 1 calc R U . . .
C61A C 0.9435(17) 0.162(2) 0.3782(9) 0.084(7) Uani 1 1 d . . . . .
H61A H 0.9383 0.2280 0.4020 0.127 Uiso 1 1 calc R U . . .
H61B H 1.0221 0.1741 0.3480 0.127 Uiso 1 1 calc R U . . .
H61C H 0.9615 0.0839 0.4026 0.127 Uiso 1 1 calc R U . . .
C19 C 0.842(4) 0.866(3) 0.4292(15) 0.143(11) Uani 1 1 d . U . . .
H19D H 0.7889 0.9448 0.4231 0.214 Uiso 1 1 calc R U . . .
H19E H 0.9202 0.8618 0.3988 0.214 Uiso 1 1 calc R U . . .
H19F H 0.8836 0.8550 0.4671 0.214 Uiso 1 1 calc R U . . .
C20 C 0.828(2) 0.649(2) 0.4255(10) 0.090(6) Uani 1 1 d . U . . .
H20D H 0.9045 0.6480 0.4519 0.135 Uiso 1 1 calc R U . . .
H20E H 0.8700 0.6467 0.3860 0.135 Uiso 1 1 calc R U . . .
H20F H 0.7698 0.5785 0.4374 0.135 Uiso 1 1 calc R U . . .
C20A C 0.808(2) 0.107(2) 0.5739(10) 0.087(6) Uani 1 1 d . U . . .
H20A H 0.7552 0.0432 0.5613 0.131 Uiso 1 1 calc R U . . .
H20B H 0.8406 0.0794 0.6126 0.131 Uiso 1 1 calc R U . . .
H20C H 0.8915 0.1250 0.5467 0.131 Uiso 1 1 calc R U . . .
C61 C 0.9044(16) 0.5947(18) 0.6255(8) 0.071(5) Uani 1 1 d . . . . .
H61D H 0.9312 0.5372 0.5978 0.106 Uiso 1 1 calc R U . . .
H61E H 0.9718 0.5822 0.6562 0.106 Uiso 1 1 calc R U . . .
H61F H 0.9083 0.6781 0.6055 0.106 Uiso 1 1 calc R U . . .
C19A C 0.616(2) 0.2227(18) 0.6268(8) 0.074(5) Uani 1 1 d . U . . .
H19A H 0.5737 0.3052 0.6290 0.111 Uiso 1 1 calc R U . . .
H19B H 0.6715 0.1955 0.6606 0.111 Uiso 1 1 calc R U . . .
H19C H 0.5389 0.1673 0.6260 0.111 Uiso 1 1 calc R U . . .

loop_
_atom_site_aniso_label
_atom_site_aniso_U_11
_atom_site_aniso_U_22
_atom_site_aniso_U_33
_atom_site_aniso_U_23
_atom_site_aniso_U_13
_atom_site_aniso_U_12
Mo1A 0.0148(5) 0.0197(5) 0.0229(5) -0.0057(4) -0.0028(3) -0.0011(4)
Mo1 0.0145(5) 0.0163(5) 0.0228(5) -0.0009(3) -0.0030(3) -0.0007(4)
S40A 0.0185(13) 0.0213(13) 0.0371(15) -0.0038(11) -0.0090(11) -0.0002(10)
S40 0.0187(12) 0.0205(13) 0.0318(14) -0.0066(11) -0.0028(10) 0.0002(10)
O2 0.028(4) 0.019(4) 0.028(4) -0.003(3) 0.000(3) 0.003(3)
O1 0.022(4) 0.025(4) 0.025(4) -0.007(3) -0.002(3) 0.004(3)
O1A 0.025(4) 0.025(4) 0.020(4) -0.002(3) -0.007(3) 0.002(3)
O2A 0.024(4) 0.022(4) 0.027(4) -0.007(3) -0.004(3) -0.004(3)
N3A 0.012(4) 0.055(7) 0.029(5) -0.002(5) -0.005(4) 0.003(4)
C1 0.021(5) 0.018(5) 0.018(5) -0.003(4) -0.007(4) 0.003(4)
C2A 0.022(5) 0.020(5) 0.010(4) -0.010(4) -0.002(4) 0.002(4)
C3 0.020(5) 0.015(5) 0.025(6) 0.001(4) 0.004(4) 0.000(4)
N2A 0.006(4) 0.062(7) 0.045(6) -0.002(5) -0.011(4) -0.003(4)
C11A 0.016(5) 0.023(5) 0.016(5) -0.001(4) -0.002(4) -0.006(4)
N1A 0.036(6) 0.052(6) 0.020(5) -0.012(4) -0.015(4) 0.000(5)
C12A 0.023(5) 0.027(6) 0.021(5) -0.010(4) 0.002(4) -0.009(4)
C2 0.013(5) 0.026(5) 0.016(5) 0.003(4) -0.002(4) -0.007(4)
C9A 0.035(6) 0.021(6) 0.025(6) -0.009(4) -0.005(5) 0.000(5)
C29A 0.023(5) 0.026(6) 0.025(6) -0.005(4) -0.005(4) -0.008(4)
N1 0.022(5) 0.013(4) 0.031(5) -0.001(4) -0.012(4) 0.005(3)
N3 0.007(4) 0.070(8) 0.035(6) -0.010(5) -0.001(4) -0.004(4)
C32A 0.025(6) 0.057(9) 0.051(8) -0.009(7) -0.006(6) -0.017(6)
C15A 0.030(6) 0.014(5) 0.025(6) -0.009(4) 0.004(5) -0.007(5)
N10A 0.023(5) 0.023(5) 0.032(5) -0.003(4) 0.002(4) -0.010(4)
C21 0.027(6) 0.029(6) 0.035(6) -0.004(5) -0.010(5) -0.001(5)
N2 0.015(4) 0.057(7) 0.021(5) 0.000(4) -0.004(4) 0.001(4)
N10 0.025(5) 0.019(4) 0.027(5) 0.000(4) -0.015(4) -0.001(4)
C16 0.010(4) 0.014(5) 0.018(5) -0.001(4) -0.001(4) 0.004(3)
C47A 0.035(6) 0.024(6) 0.025(6) -0.006(4) -0.006(5) -0.009(5)
C21A 0.034(6) 0.033(6) 0.029(6) -0.014(5) 0.004(5) 0.003(5)
C12 0.014(5) 0.021(5) 0.029(6) 0.007(4) -0.006(4) 0.007(4)
C41A 0.031(6) 0.012(5) 0.035(6) -0.010(5) -0.010(5) 0.014(5)
C47 0.020(5) 0.029(6) 0.026(6) -0.004(5) -0.010(4) 0.004(5)
C9 0.028(6) 0.030(6) 0.018(5) 0.004(5) -0.013(4) 0.001(5)
C5A 0.023(5) 0.025(6) 0.021(5) -0.007(4) 0.007(4) -0.001(4)
C15 0.021(5) 0.014(5) 0.021(5) -0.004(4) 0.003(4) 0.010(4)
C6A 0.021(5) 0.027(6) 0.031(6) -0.010(5) -0.007(4) -0.001(4)
C28A 0.036(7) 0.023(6) 0.052(8) -0.010(5) 0.006(6) 0.004(5)
C29 0.021(5) 0.023(6) 0.029(6) 0.000(5) 0.005(4) -0.003(4)
C42 0.046(8) 0.020(6) 0.032(7) -0.012(5) -0.004(6) 0.001(6)
C10A 0.019(5) 0.021(5) 0.023(5) -0.004(4) 0.001(4) -0.008(4)
C40A 0.026(6) 0.024(6) 0.025(6) -0.002(4) 0.001(4) 0.004(4)
C5 0.021(5) 0.030(6) 0.017(5) 0.000(4) -0.003(4) -0.009(4)
C11 0.023(5) 0.023(5) 0.016(5) 0.003(4) -0.002(4) -0.008(4)
C41 0.027(6) 0.029(6) 0.020(5) -0.001(4) -0.001(4) -0.004(5)
C42A 0.034(7) 0.040(8) 0.046(8) -0.014(6) -0.013(6) 0.010(6)
C6 0.023(5) 0.040(7) 0.014(5) 0.004(4) -0.001(4) 0.002(5)
C40 0.020(5) 0.018(5) 0.037(6) -0.004(4) 0.000(4) -0.011(4)
C54A 0.028(6) 0.033(6) 0.041(7) 0.004(5) -0.012(5) -0.013(5)
C8A 0.033(6) 0.032(6) 0.018(5) -0.013(4) 0.000(4) -0.002(5)
C48A 0.029(7) 0.026(7) 0.046(8) -0.008(6) -0.005(5) -0.015(5)
C10 0.023(5) 0.016(5) 0.023(5) 0.002(4) -0.005(4) -0.005(4)
C46 0.031(6) 0.017(5) 0.045(7) 0.004(5) -0.016(5) 0.005(5)
C31A 0.040(7) 0.032(7) 0.042(7) -0.003(5) -0.027(6) 0.011(5)
C14A 0.026(6) 0.036(6) 0.018(5) -0.006(5) 0.001(4) -0.005(5)
C31 0.057(9) 0.026(7) 0.051(8) -0.024(6) -0.001(6) 0.007(6)
C52 0.053(8) 0.026(6) 0.035(7) -0.004(5) -0.014(6) -0.006(6)
C13A 0.027(6) 0.022(5) 0.025(5) -0.009(4) 0.008(4) -0.007(4)
C46A 0.066(10) 0.050(9) 0.032(7) -0.006(6) -0.003(6) -0.002(7)
C52A 0.057(8) 0.036(7) 0.031(7) -0.009(5) -0.007(6) 0.000(6)
C8 0.038(6) 0.028(6) 0.022(6) 0.003(4) -0.001(5) -0.003(5)
C27 0.043(7) 0.017(6) 0.050(8) -0.001(5) -0.003(6) 0.008(5)
C22 0.053(9) 0.049(9) 0.044(8) 0.024(7) -0.010(7) 0.017(7)
C30 0.018(6) 0.069(10) 0.033(7) -0.003(6) 0.008(5) -0.015(6)
C54 0.041(7) 0.026(6) 0.045(7) -0.024(5) -0.003(6) -0.001(5)
C14 0.034(6) 0.021(6) 0.020(5) 0.003(4) 0.000(5) -0.005(5)
C7 0.031(6) 0.032(6) 0.022(5) 0.001(5) -0.010(5) 0.000(5)
C53A 0.022(5) 0.016(5) 0.039(6) 0.006(4) -0.002(5) -0.005(4)
C7A 0.019(5) 0.045(7) 0.019(5) -0.007(5) -0.006(4) 0.004(5)
C23 0.031(6) 0.036(7) 0.037(7) -0.004(5) -0.014(5) 0.007(5)
C58A 0.030(7) 0.036(7) 0.055(9) -0.004(6) -0.003(6) -0.005(6)
C24A 0.027(6) 0.040(7) 0.049(8) -0.015(6) 0.008(5) -0.011(5)
C13 0.016(5) 0.018(5) 0.036(6) 0.004(4) -0.012(4) 0.001(4)
C16A 0.022(5) 0.018(5) 0.026(5) -0.005(4) -0.002(4) -0.003(4)
C17 0.041(7) 0.061(9) 0.023(6) 0.004(6) 0.003(5) 0.005(6)
C26 0.040(7) 0.039(8) 0.052(8) 0.006(6) -0.026(6) 0.007(6)
C43A 0.092(12) 0.045(9) 0.047(9) -0.014(7) -0.035(8) 0.027(8)
C49 0.076(11) 0.051(9) 0.022(6) -0.016(6) -0.011(7) 0.008(8)
C23A 0.058(10) 0.078(11) 0.028(7) -0.015(7) -0.001(6) 0.033(8)
C24 0.028(6) 0.041(7) 0.056(8) -0.004(6) -0.014(6) 0.010(5)
C49A 0.084(12) 0.026(7) 0.038(8) 0.009(6) -0.019(8) -0.013(7)
C25A 0.035(6) 0.023(6) 0.027(6) -0.016(4) 0.012(5) -0.006(5)
C22A 0.062(9) 0.027(7) 0.043(8) -0.006(6) -0.002(7) 0.006(6)
C43 0.074(10) 0.016(6) 0.039(7) 0.008(5) -0.014(7) -0.017(6)
C17A 0.038(7) 0.042(7) 0.018(5) 0.000(5) -0.013(5) -0.002(5)
C55A 0.038(7) 0.023(7) 0.081(10) 0.021(7) -0.022(7) -0.006(6)
C48 0.063(9) 0.030(7) 0.026(6) -0.002(5) -0.007(6) -0.013(6)
C25 0.024(6) 0.019(6) 0.041(7) 0.012(5) -0.018(5) 0.002(4)
C57A 0.016(6) 0.025(6) 0.094(11) -0.011(7) 0.003(6) 0.003(5)
C56 0.010(6) 0.036(8) 0.154(17) -0.049(10) -0.017(8) 0.003(5)
C51A 0.035(7) 0.028(6) 0.058(8) -0.009(6) 0.020(6) -0.005(5)
C53 0.027(6) 0.034(7) 0.046(7) -0.016(5) -0.007(5) -0.006(5)
C50A 0.090(12) 0.021(7) 0.040(8) -0.017(6) 0.014(7) -0.004(7)
C58 0.028(7) 0.022(6) 0.079(10) 0.006(6) -0.022(7) -0.005(5)
C55 0.032(7) 0.050(9) 0.079(10) -0.043(8) -0.003(7) -0.005(6)
C45A 0.082(11) 0.034(8) 0.039(8) -0.004(6) 0.000(7) 0.000(7)
C32 0.033(7) 0.054(9) 0.043(8) 0.025(6) 0.021(6) 0.006(6)
C27A 0.024(6) 0.032(7) 0.044(7) -0.018(5) 0.010(5) -0.008(5)
C44 0.089(11) 0.021(6) 0.032(7) 0.007(5) -0.025(7) -0.007(7)
C56A 0.025(7) 0.033(8) 0.120(15) 0.023(9) 0.000(9) -0.006(6)
C26A 0.041(8) 0.066(10) 0.048(8) -0.032(7) -0.005(6) 0.002(7)
C51 0.041(7) 0.038(7) 0.047(8) -0.003(6) 0.005(6) 0.004(6)
C44A 0.104(14) 0.054(10) 0.038(8) -0.016(7) -0.022(9) 0.034(10)
C30A 0.043(7) 0.049(8) 0.036(7) -0.010(6) -0.016(6) 0.001(6)
C28 0.053(9) 0.052(9) 0.049(9) 0.023(7) -0.010(7) 0.002(7)
C57 0.037(8) 0.049(9) 0.101(13) -0.025(9) -0.028(9) -0.006(7)
C50 0.064(9) 0.049(8) 0.024(6) 0.001(6) -0.002(6) 0.013(7)
C45 0.090(12) 0.027(7) 0.045(8) -0.001(6) -0.037(8) 0.008(7)
C18 0.080(6) 0.086(6) 0.080(6) -0.010(3) -0.005(3) -0.004(3)
C18A 0.087(6) 0.088(7) 0.086(7) -0.010(3) -0.011(3) -0.008(3)
C61A 0.032(8) 0.15(2) 0.085(13) -0.050(13) -0.005(8) -0.003(10)
C19 0.143(12) 0.144(12) 0.142(12) -0.020(3) -0.007(3) -0.010(3)
C20 0.091(7) 0.089(7) 0.089(7) -0.010(3) -0.001(3) 0.000(3)
C20A 0.089(6) 0.087(6) 0.085(6) -0.012(3) -0.009(3) 0.000(3)
C61 0.029(8) 0.094(13) 0.080(12) 0.006(10) 0.017(8) -0.003(8)
C19A 0.073(6) 0.077(6) 0.072(5) -0.010(3) -0.006(3) -0.003(3)

_geom_special_details            
;
 All esds (except the esd in the dihedral angle between two l.s. planes)
 are estimated using the full covariance matrix.  The cell esds are taken
 into account individually in the estimation of esds in distances, angles
 and torsion angles; correlations between esds in cell parameters are only
 used when they are defined by crystal symmetry.  An approximate (isotropic)
 treatment of cell esds is used for estimating esds involving l.s. planes.
;
loop_
_geom_bond_atom_site_label_1
_geom_bond_atom_site_label_2
_geom_bond_distance
_geom_bond_site_symmetry_2
_geom_bond_publ_flag
Mo1A S40A 2.366(3) . ?
Mo1A O1A 1.947(7) . ?
Mo1A O2A 1.941(7) . ?
Mo1A C3 2.155(10) . ?
Mo1A N10A 1.655(8) . ?
Mo1 S40 2.369(3) . ?
Mo1 O2 1.947(7) . ?
Mo1 O1 1.947(7) . ?
Mo1 C1 2.178(10) . ?
Mo1 N10 1.639(8) . ?
S40A C40A 1.863(11) . ?
S40 C40 1.886(10) . ?
O2 C16 1.351(12) . ?
O1 C10 1.342(13) . ?
O1A C10A 1.350(12) . ?
O2A C16A 1.331(13) . ?
N3A C2A 1.373(13) . ?
N3A N2A 1.320(14) . ?
N3A C61A 1.448(18) . ?
C1 C2 1.390(14) . ?
C1 N1 1.372(12) . ?
C2A C3 1.376(14) . ?
C2A C5A 1.451(13) . ?
C3 N1A 1.422(14) . ?
N2A N1A 1.365(12) . ?
C11A N1A 1.395(13) . ?
C11A C12A 1.407(15) . ?
C11A C16A 1.409(14) . ?
C12A H12A 0.9500 . ?
C12A C13A 1.386(14) . ?
C2 N3 1.363(13) . ?
C2 C5 1.416(14) . ?
C9A C21A 1.554(16) . ?
C9A C10A 1.408(15) . ?
C9A C8A 1.364(15) . ?
C29A C32A 1.528(17) . ?
C29A C15A 1.508(15) . ?
C29A C31A 1.537(16) . ?
C29A C30A 1.520(16) . ?
N1 N2 1.320(12) . ?
N1 C11 1.456(13) . ?
N3 N2 1.355(14) . ?
N3 C61 1.457(17) . ?
C32A H32A 0.9800 . ?
C32A H32B 0.9800 . ?
C32A H32C 0.9800 . ?
C15A C14A 1.408(16) . ?
C15A C16A 1.402(14) . ?
C21 C9 1.507(16) . ?
C21 C22 1.523(17) . ?
C21 C23 1.550(16) . ?
C21 C24 1.517(17) . ?
C16 C15 1.445(14) . ?
C16 C11 1.393(14) . ?
C47A C40A 1.551(15) . ?
C47A C48A 1.406(15) . ?
C47A C52A 1.391(18) . ?
C21A C24A 1.555(16) . ?
C21A C23A 1.530(17) . ?
C21A C22A 1.537(17) . ?
C12 H12 0.9500 . ?
C12 C11 1.386(14) . ?
C12 C13 1.408(15) . ?
C41A C40A 1.555(16) . ?
C41A C42A 1.404(17) . ?
C41A C46A 1.407(19) . ?
C47 C40 1.555(16) . ?
C47 C52 1.363(17) . ?
C47 C48 1.410(16) . ?
C9 C10 1.429(14) . ?
C9 C8 1.413(16) . ?
C5A C6A 1.397(15) . ?
C5A C10A 1.402(15) . ?
C15 C29 1.516(14) . ?
C15 C14 1.387(15) . ?
C6A H6A 0.9500 . ?
C6A C7A 1.380(15) . ?
C28A H28A 0.9800 . ?
C28A H28B 0.9800 . ?
C28A H28C 0.9800 . ?
C28A C25A 1.508(17) . ?
C29 C31 1.542(16) . ?
C29 C30 1.530(16) . ?
C29 C32 1.554(15) . ?
C42 H42 0.9500 . ?
C42 C41 1.386(17) . ?
C42 C43 1.395(17) . ?
C40A C53A 1.517(15) . ?
C5 C6 1.410(15) . ?
C5 C10 1.394(15) . ?
C41 C40 1.527(15) . ?
C41 C46 1.444(15) . ?
C42A H42A 0.9500 . ?
C42A C43A 1.402(19) . ?
C6 H6 0.9500 . ?
C6 C7 1.409(15) . ?
C40 C53 1.522(15) . ?
C54A H54A 0.9500 . ?
C54A C53A 1.401(16) . ?
C54A C55A 1.390(18) . ?
C8A H8A 0.9500 . ?
C8A C7A 1.397(16) . ?
C48A H48A 0.9500 . ?
C48A C49A 1.387(19) . ?
C46 H46 0.9500 . ?
C46 C45 1.376(17) . ?
C31A H31A 0.9800 . ?
C31A H31B 0.9800 . ?
C31A H31C 0.9800 . ?
C14A H14A 0.9500 . ?
C14A C13A 1.389(16) . ?
C31 H31D 0.9800 . ?
C31 H31E 0.9800 . ?
C31 H31F 0.9800 . ?
C52 H52 0.9500 . ?
C52 C51 1.405(18) . ?
C13A C25A 1.535(15) . ?
C46A H46A 0.9500 . ?
C46A C45A 1.35(2) . ?
C52A H52A 0.9500 . ?
C52A C51A 1.368(18) . ?
C8 H8 0.9500 . ?
C8 C7 1.426(16) . ?
C27 H27D 0.9800 . ?
C27 H27E 0.9800 . ?
C27 H27F 0.9800 . ?
C27 C25 1.539(17) . ?
C22 H22D 0.9800 . ?
C22 H22E 0.9800 . ?
C22 H22F 0.9800 . ?
C30 H30D 0.9800 . ?
C30 H30E 0.9800 . ?
C30 H30F 0.9800 . ?
C54 H54 0.9500 . ?
C54 C53 1.445(18) . ?
C54 C55 1.346(18) . ?
C14 H14 0.9500 . ?
C14 C13 1.397(16) . ?
C7 C17 1.528(16) . ?
C53A C58A 1.378(19) . ?
C7A C17A 1.540(14) . ?
C23 H23D 0.9800 . ?
C23 H23E 0.9800 . ?
C23 H23F 0.9800 . ?
C58A H58A 0.9500 . ?
C58A C57A 1.386(18) . ?
C24A H24A 0.9800 . ?
C24A H24B 0.9800 . ?
C24A H24C 0.9800 . ?
C13 C25 1.545(13) . ?
C17 C18 1.50(2) . ?
C17 C19 1.59(3) . ?
C17 C20 1.45(3) . ?
C26 H26D 0.9800 . ?
C26 H26E 0.9800 . ?
C26 H26F 0.9800 . ?
C26 C25 1.514(16) . ?
C43A H43A 0.9500 . ?
C43A C44A 1.36(3) . ?
C49 H49 0.9500 . ?
C49 C48 1.390(18) . ?
C49 C50 1.38(2) . ?
C23A H23A 0.9800 . ?
C23A H23B 0.9800 . ?
C23A H23C 0.9800 . ?
C24 H24D 0.9800 . ?
C24 H24E 0.9800 . ?
C24 H24F 0.9800 . ?
C49A H49A 0.9500 . ?
C49A C50A 1.34(2) . ?
C25A C27A 1.548(15) . ?
C25A C26A 1.546(16) . ?
C22A H22A 0.9800 . ?
C22A H22B 0.9800 . ?
C22A H22C 0.9800 . ?
C43 H43 0.9500 . ?
C43 C44 1.37(2) . ?
C17A C18A 1.54(2) . ?
C17A C20A 1.53(2) . ?
C17A C19A 1.43(2) . ?
C55A H55A 0.9500 . ?
C55A C56A 1.36(2) . ?
C48 H48 0.9500 . ?
C25 C28 1.509(18) . ?
C57A H57A 0.9500 . ?
C57A C56A 1.43(2) . ?
C56 H56 0.9500 . ?
C56 C55 1.32(2) . ?
C56 C57 1.43(3) . ?
C51A H51A 0.9500 . ?
C51A C50A 1.439(19) . ?
C53 C58 1.396(18) . ?
C50A H50A 0.9500 . ?
C58 H58 0.9500 . ?
C58 C57 1.47(2) . ?
C55 H55 0.9500 . ?
C45A H45A 0.9500 . ?
C45A C44A 1.39(2) . ?
C32 H32D 0.9800 . ?
C32 H32E 0.9800 . ?
C32 H32F 0.9800 . ?
C27A H27A 0.9800 . ?
C27A H27B 0.9800 . ?
C27A H27C 0.9800 . ?
C44 H44 0.9500 . ?
C44 C45 1.34(2) . ?
C56A H56A 0.9500 . ?
C26A H26A 0.9800 . ?
C26A H26B 0.9800 . ?
C26A H26C 0.9800 . ?
C51 H51 0.9500 . ?
C51 C50 1.39(2) . ?
C44A H44A 0.9500 . ?
C30A H30A 0.9800 . ?
C30A H30B 0.9800 . ?
C30A H30C 0.9800 . ?
C28 H28D 0.9800 . ?
C28 H28E 0.9800 . ?
C28 H28F 0.9800 . ?
C57 H57 0.9500 . ?
C50 H50 0.9500 . ?
C45 H45 0.9500 . ?
C18 H18D 0.9800 . ?
C18 H18E 0.9800 . ?
C18 H18F 0.9800 . ?
C18A H18A 0.9800 . ?
C18A H18B 0.9800 . ?
C18A H18C 0.9800 . ?
C61A H61A 0.9800 . ?
C61A H61B 0.9800 . ?
C61A H61C 0.9800 . ?
C19 H19D 0.9800 . ?
C19 H19E 0.9800 . ?
C19 H19F 0.9800 . ?
C20 H20D 0.9800 . ?
C20 H20E 0.9800 . ?
C20 H20F 0.9800 . ?
C20A H20A 0.9800 . ?
C20A H20B 0.9800 . ?
C20A H20C 0.9800 . ?
C61 H61D 0.9800 . ?
C61 H61E 0.9800 . ?
C61 H61F 0.9800 . ?
C19A H19A 0.9800 . ?
C19A H19B 0.9800 . ?
C19A H19C 0.9800 . ?

loop_
_geom_angle_atom_site_label_1
_geom_angle_atom_site_label_2
_geom_angle_atom_site_label_3
_geom_angle
_geom_angle_site_symmetry_1
_geom_angle_site_symmetry_3
_geom_angle_publ_flag
O1A Mo1A S40A 96.5(2) . . ?
O1A Mo1A C3 79.4(3) . . ?
O2A Mo1A S40A 96.2(2) . . ?
O2A Mo1A O1A 151.4(3) . . ?
O2A Mo1A C3 78.5(3) . . ?
C3 Mo1A S40A 155.7(3) . . ?
N10A Mo1A S40A 101.2(3) . . ?
N10A Mo1A O1A 100.3(4) . . ?
N10A Mo1A O2A 102.2(4) . . ?
N10A Mo1A C3 103.0(4) . . ?
O2 Mo1 S40 96.4(2) . . ?
O2 Mo1 O1 150.5(3) . . ?
O2 Mo1 C1 78.2(3) . . ?
O1 Mo1 S40 96.9(2) . . ?
O1 Mo1 C1 79.0(3) . . ?
C1 Mo1 S40 156.1(3) . . ?
N10 Mo1 S40 100.6(3) . . ?
N10 Mo1 O2 102.4(4) . . ?
N10 Mo1 O1 100.9(4) . . ?
N10 Mo1 C1 103.3(4) . . ?
C40A S40A Mo1A 107.0(3) . . ?
C40 S40 Mo1 107.5(3) . . ?
C16 O2 Mo1 140.9(6) . . ?
C10 O1 Mo1 141.6(6) . . ?
C10A O1A Mo1A 141.2(7) . . ?
C16A O2A Mo1A 143.0(7) . . ?
C2A N3A C61A 136.7(11) . . ?
N2A N3A C2A 108.8(8) . . ?
N2A N3A C61A 114.5(10) . . ?
C2 C1 Mo1 125.2(7) . . ?
N1 C1 Mo1 128.3(7) . . ?
N1 C1 C2 102.6(8) . . ?
N3A C2A C3 109.3(8) . . ?
N3A C2A C5A 123.4(9) . . ?
C3 C2A C5A 127.3(9) . . ?
C2A C3 Mo1A 126.8(7) . . ?
C2A C3 N1A 104.6(8) . . ?
N1A C3 Mo1A 125.7(7) . . ?
N3A N2A N1A 109.3(9) . . ?
N1A C11A C12A 119.1(9) . . ?
N1A C11A C16A 117.8(9) . . ?
C12A C11A C16A 123.0(9) . . ?
N2A N1A C3 108.0(9) . . ?
N2A N1A C11A 124.4(10) . . ?
C11A N1A C3 127.6(9) . . ?
C11A C12A H12A 120.8 . . ?
C13A C12A C11A 118.4(10) . . ?
C13A C12A H12A 120.8 . . ?
C1 C2 C5 127.7(9) . . ?
N3 C2 C1 107.3(9) . . ?
N3 C2 C5 124.9(9) . . ?
C10A C9A C21A 120.3(9) . . ?
C8A C9A C21A 122.4(10) . . ?
C8A C9A C10A 117.2(10) . . ?
C32A C29A C31A 110.4(11) . . ?
C15A C29A C32A 109.7(9) . . ?
C15A C29A C31A 109.7(8) . . ?
C15A C29A C30A 113.5(9) . . ?
C30A C29A C32A 105.2(9) . . ?
C30A C29A C31A 108.2(10) . . ?
C1 N1 C11 124.4(8) . . ?
N2 N1 C1 115.4(9) . . ?
N2 N1 C11 120.1(8) . . ?
C2 N3 C61 136.2(12) . . ?
N2 N3 C2 111.5(8) . . ?
N2 N3 C61 112.1(11) . . ?
C29A C32A H32A 109.5 . . ?
C29A C32A H32B 109.5 . . ?
C29A C32A H32C 109.5 . . ?
H32A C32A H32B 109.5 . . ?
H32A C32A H32C 109.5 . . ?
H32B C32A H32C 109.5 . . ?
C14A C15A C29A 121.8(9) . . ?
C16A C15A C29A 121.0(10) . . ?
C16A C15A C14A 117.2(10) . . ?
C9 C21 C22 111.3(10) . . ?
C9 C21 C23 110.2(9) . . ?
C9 C21 C24 110.7(10) . . ?
C22 C21 C23 106.4(10) . . ?
C24 C21 C22 106.9(10) . . ?
C24 C21 C23 111.2(10) . . ?
N1 N2 N3 103.2(8) . . ?
O2 C16 C15 119.4(8) . . ?
O2 C16 C11 120.2(8) . . ?
C11 C16 C15 120.4(8) . . ?
C48A C47A C40A 120.7(11) . . ?
C52A C47A C40A 121.4(10) . . ?
C52A C47A C48A 117.9(11) . . ?
C9A C21A C24A 109.2(9) . . ?
C23A C21A C9A 112.4(10) . . ?
C23A C21A C24A 105.6(11) . . ?
C23A C21A C22A 108.7(11) . . ?
C22A C21A C9A 111.5(10) . . ?
C22A C21A C24A 109.3(11) . . ?
C11 C12 H12 119.9 . . ?
C11 C12 C13 120.2(9) . . ?
C13 C12 H12 119.9 . . ?
C42A C41A C40A 123.6(11) . . ?
C42A C41A C46A 117.8(12) . . ?
C46A C41A C40A 118.5(11) . . ?
C52 C47 C40 123.8(10) . . ?
C52 C47 C48 119.3(11) . . ?
C48 C47 C40 116.8(10) . . ?
C10 C9 C21 121.7(10) . . ?
C8 C9 C21 121.3(9) . . ?
C8 C9 C10 117.0(10) . . ?
C6A C5A C2A 120.9(9) . . ?
C6A C5A C10A 121.1(9) . . ?
C10A C5A C2A 117.7(9) . . ?
C16 C15 C29 120.4(9) . . ?
C14 C15 C16 114.6(9) . . ?
C14 C15 C29 125.0(10) . . ?
C5A C6A H6A 120.0 . . ?
C7A C6A C5A 120.1(10) . . ?
C7A C6A H6A 120.0 . . ?
H28A C28A H28B 109.5 . . ?
H28A C28A H28C 109.5 . . ?
H28B C28A H28C 109.5 . . ?
C25A C28A H28A 109.5 . . ?
C25A C28A H28B 109.5 . . ?
C25A C28A H28C 109.5 . . ?
C15 C29 C31 111.2(9) . . ?
C15 C29 C30 111.4(9) . . ?
C15 C29 C32 110.5(9) . . ?
C31 C29 C32 106.4(11) . . ?
C30 C29 C31 109.8(11) . . ?
C30 C29 C32 107.3(10) . . ?
C41 C42 H42 119.3 . . ?
C41 C42 C43 121.5(12) . . ?
C43 C42 H42 119.3 . . ?
O1A C10A C9A 121.3(9) . . ?
O1A C10A C5A 119.5(9) . . ?
C5A C10A C9A 119.2(9) . . ?
C47A C40A S40A 107.8(7) . . ?
C47A C40A C41A 104.3(8) . . ?
C41A C40A S40A 109.0(8) . . ?
C53A C40A S40A 109.0(7) . . ?
C53A C40A C47A 114.2(9) . . ?
C53A C40A C41A 112.2(9) . . ?
C6 C5 C2 121.0(10) . . ?
C10 C5 C2 118.0(9) . . ?
C10 C5 C6 120.9(9) . . ?
C16 C11 N1 118.1(9) . . ?
C12 C11 N1 120.1(9) . . ?
C12 C11 C16 121.7(9) . . ?
C42 C41 C40 123.5(10) . . ?
C42 C41 C46 117.2(11) . . ?
C46 C41 C40 118.5(9) . . ?
C41A C42A H42A 120.9 . . ?
C43A C42A C41A 118.3(14) . . ?
C43A C42A H42A 120.9 . . ?
C5 C6 H6 120.1 . . ?
C7 C6 C5 119.9(10) . . ?
C7 C6 H6 120.1 . . ?
C47 C40 S40 109.8(7) . . ?
C41 C40 S40 108.3(7) . . ?
C41 C40 C47 107.1(9) . . ?
C53 C40 S40 107.5(7) . . ?
C53 C40 C47 112.0(9) . . ?
C53 C40 C41 112.3(9) . . ?
C53A C54A H54A 120.5 . . ?
C55A C54A H54A 120.5 . . ?
C55A C54A C53A 119.1(13) . . ?
C9A C8A H8A 117.5 . . ?
C9A C8A C7A 125.1(10) . . ?
C7A C8A H8A 117.5 . . ?
C47A C48A H48A 120.0 . . ?
C49A C48A C47A 120.1(13) . . ?
C49A C48A H48A 120.0 . . ?
O1 C10 C9 119.3(9) . . ?
O1 C10 C5 119.5(9) . . ?
C5 C10 C9 121.2(10) . . ?
C41 C46 H46 121.2 . . ?
C45 C46 C41 117.5(12) . . ?
C45 C46 H46 121.2 . . ?
C29A C31A H31A 109.5 . . ?
C29A C31A H31B 109.5 . . ?
C29A C31A H31C 109.5 . . ?
H31A C31A H31B 109.5 . . ?
H31A C31A H31C 109.5 . . ?
H31B C31A H31C 109.5 . . ?
C15A C14A H14A 117.8 . . ?
C13A C14A C15A 124.3(10) . . ?
C13A C14A H14A 117.8 . . ?
C29 C31 H31D 109.5 . . ?
C29 C31 H31E 109.5 . . ?
C29 C31 H31F 109.5 . . ?
H31D C31 H31E 109.5 . . ?
H31D C31 H31F 109.5 . . ?
H31E C31 H31F 109.5 . . ?
C47 C52 H52 119.3 . . ?
C47 C52 C51 121.4(11) . . ?
C51 C52 H52 119.3 . . ?
C12A C13A C14A 118.5(10) . . ?
C12A C13A C25A 118.8(10) . . ?
C14A C13A C25A 122.6(9) . . ?
C41A C46A H46A 119.2 . . ?
C45A C46A C41A 121.5(14) . . ?
C45A C46A H46A 119.2 . . ?
C47A C52A H52A 119.0 . . ?
C51A C52A C47A 122.1(12) . . ?
C51A C52A H52A 119.0 . . ?
C9 C8 H8 118.7 . . ?
C9 C8 C7 122.5(10) . . ?
C7 C8 H8 118.7 . . ?
H27D C27 H27E 109.5 . . ?
H27D C27 H27F 109.5 . . ?
H27E C27 H27F 109.5 . . ?
C25 C27 H27D 109.5 . . ?
C25 C27 H27E 109.5 . . ?
C25 C27 H27F 109.5 . . ?
C21 C22 H22D 109.5 . . ?
C21 C22 H22E 109.5 . . ?
C21 C22 H22F 109.5 . . ?
H22D C22 H22E 109.5 . . ?
H22D C22 H22F 109.5 . . ?
H22E C22 H22F 109.5 . . ?
C29 C30 H30D 109.5 . . ?
C29 C30 H30E 109.5 . . ?
C29 C30 H30F 109.5 . . ?
H30D C30 H30E 109.5 . . ?
H30D C30 H30F 109.5 . . ?
H30E C30 H30F 109.5 . . ?
C53 C54 H54 119.2 . . ?
C55 C54 H54 119.2 . . ?
C55 C54 C53 121.6(13) . . ?
C15 C14 H14 116.7 . . ?
C15 C14 C13 126.6(10) . . ?
C13 C14 H14 116.7 . . ?
C6 C7 C8 118.5(10) . . ?
C6 C7 C17 120.2(10) . . ?
C8 C7 C17 121.3(10) . . ?
C54A C53A C40A 119.8(10) . . ?
C58A C53A C40A 120.8(11) . . ?
C58A C53A C54A 119.3(11) . . ?
C6A C7A C8A 117.2(9) . . ?
C6A C7A C17A 122.7(10) . . ?
C8A C7A C17A 120.0(10) . . ?
C21 C23 H23D 109.5 . . ?
C21 C23 H23E 109.5 . . ?
C21 C23 H23F 109.5 . . ?
H23D C23 H23E 109.5 . . ?
H23D C23 H23F 109.5 . . ?
H23E C23 H23F 109.5 . . ?
C53A C58A H58A 119.8 . . ?
C53A C58A C57A 120.3(14) . . ?
C57A C58A H58A 119.8 . . ?
C21A C24A H24A 109.5 . . ?
C21A C24A H24B 109.5 . . ?
C21A C24A H24C 109.5 . . ?
H24A C24A H24B 109.5 . . ?
H24A C24A H24C 109.5 . . ?
H24B C24A H24C 109.5 . . ?
C12 C13 C25 119.4(9) . . ?
C14 C13 C12 116.4(9) . . ?
C14 C13 C25 124.1(10) . . ?
O2A C16A C11A 118.8(9) . . ?
O2A C16A C15A 122.6(9) . . ?
C15A C16A C11A 118.5(10) . . ?
C7 C17 C19 103.8(16) . . ?
C18 C17 C7 113.8(12) . . ?
C18 C17 C19 104.2(17) . . ?
C20 C17 C7 114.1(13) . . ?
C20 C17 C18 113.8(15) . . ?
C20 C17 C19 105.8(18) . . ?
H26D C26 H26E 109.5 . . ?
H26D C26 H26F 109.5 . . ?
H26E C26 H26F 109.5 . . ?
C25 C26 H26D 109.5 . . ?
C25 C26 H26E 109.5 . . ?
C25 C26 H26F 109.5 . . ?
C42A C43A H43A 118.4 . . ?
C44A C43A C42A 123.2(16) . . ?
C44A C43A H43A 118.4 . . ?
C48 C49 H49 119.9 . . ?
C50 C49 H49 119.9 . . ?
C50 C49 C48 120.2(13) . . ?
C21A C23A H23A 109.5 . . ?
C21A C23A H23B 109.5 . . ?
C21A C23A H23C 109.5 . . ?
H23A C23A H23B 109.5 . . ?
H23A C23A H23C 109.5 . . ?
H23B C23A H23C 109.5 . . ?
C21 C24 H24D 109.5 . . ?
C21 C24 H24E 109.5 . . ?
C21 C24 H24F 109.5 . . ?
H24D C24 H24E 109.5 . . ?
H24D C24 H24F 109.5 . . ?
H24E C24 H24F 109.5 . . ?
C48A C49A H49A 119.1 . . ?
C50A C49A C48A 121.8(13) . . ?
C50A C49A H49A 119.1 . . ?
C28A C25A C13A 109.5(9) . . ?
C28A C25A C27A 108.6(10) . . ?
C28A C25A C26A 109.8(10) . . ?
C13A C25A C27A 109.4(8) . . ?
C13A C25A C26A 113.6(10) . . ?
C26A C25A C27A 105.9(9) . . ?
C21A C22A H22A 109.5 . . ?
C21A C22A H22B 109.5 . . ?
C21A C22A H22C 109.5 . . ?
H22A C22A H22B 109.5 . . ?
H22A C22A H22C 109.5 . . ?
H22B C22A H22C 109.5 . . ?
C42 C43 H43 120.0 . . ?
C44 C43 C42 120.0(12) . . ?
C44 C43 H43 120.0 . . ?
C7A C17A C18A 104.4(12) . . ?
C20A C17A C7A 109.2(12) . . ?
C20A C17A C18A 104.8(14) . . ?
C19A C17A C7A 114.5(12) . . ?
C19A C17A C18A 108.8(14) . . ?
C19A C17A C20A 114.2(14) . . ?
C54A C55A H55A 118.1 . . ?
C56A C55A C54A 123.8(15) . . ?
C56A C55A H55A 118.1 . . ?
C47 C48 H48 120.1 . . ?
C49 C48 C47 119.8(13) . . ?
C49 C48 H48 120.1 . . ?
C27 C25 C13 107.4(9) . . ?
C26 C25 C27 109.4(11) . . ?
C26 C25 C13 109.0(9) . . ?
C28 C25 C27 108.8(11) . . ?
C28 C25 C13 112.1(10) . . ?
C28 C25 C26 110.1(10) . . ?
C58A C57A H57A 119.3 . . ?
C58A C57A C56A 121.5(14) . . ?
C56A C57A H57A 119.3 . . ?
C55 C56 H56 120.4 . . ?
C55 C56 C57 119.3(13) . . ?
C57 C56 H56 120.4 . . ?
C52A C51A H51A 120.7 . . ?
C52A C51A C50A 118.6(12) . . ?
C50A C51A H51A 120.7 . . ?
C54 C53 C40 122.5(11) . . ?
C58 C53 C40 121.1(11) . . ?
C58 C53 C54 116.3(12) . . ?
C49A C50A C51A 119.3(12) . . ?
C49A C50A H50A 120.3 . . ?
C51A C50A H50A 120.3 . . ?
C53 C58 H58 119.9 . . ?
C53 C58 C57 120.2(14) . . ?
C57 C58 H58 119.9 . . ?
C54 C55 H55 117.9 . . ?
C56 C55 C54 124.2(16) . . ?
C56 C55 H55 117.9 . . ?
C46A C45A H45A 119.3 . . ?
C46A C45A C44A 121.3(15) . . ?
C44A C45A H45A 119.3 . . ?
C29 C32 H32D 109.5 . . ?
C29 C32 H32E 109.5 . . ?
C29 C32 H32F 109.5 . . ?
H32D C32 H32E 109.5 . . ?
H32D C32 H32F 109.5 . . ?
H32E C32 H32F 109.5 . . ?
C25A C27A H27A 109.5 . . ?
C25A C27A H27B 109.5 . . ?
C25A C27A H27C 109.5 . . ?
H27A C27A H27B 109.5 . . ?
H27A C27A H27C 109.5 . . ?
H27B C27A H27C 109.5 . . ?
C43 C44 H44 120.6 . . ?
C45 C44 C43 118.8(12) . . ?
C45 C44 H44 120.6 . . ?
C55A C56A C57A 116.0(13) . . ?
C55A C56A H56A 122.0 . . ?
C57A C56A H56A 122.0 . . ?
C25A C26A H26A 109.5 . . ?
C25A C26A H26B 109.5 . . ?
C25A C26A H26C 109.5 . . ?
H26A C26A H26B 109.5 . . ?
H26A C26A H26C 109.5 . . ?
H26B C26A H26C 109.5 . . ?
C52 C51 H51 120.6 . . ?
C50 C51 C52 118.7(13) . . ?
C50 C51 H51 120.6 . . ?
C43A C44A C45A 117.8(14) . . ?
C43A C44A H44A 121.1 . . ?
C45A C44A H44A 121.1 . . ?
C29A C30A H30A 109.5 . . ?
C29A C30A H30B 109.5 . . ?
C29A C30A H30C 109.5 . . ?
H30A C30A H30B 109.5 . . ?
H30A C30A H30C 109.5 . . ?
H30B C30A H30C 109.5 . . ?
C25 C28 H28D 109.5 . . ?
C25 C28 H28E 109.5 . . ?
C25 C28 H28F 109.5 . . ?
H28D C28 H28E 109.5 . . ?
H28D C28 H28F 109.5 . . ?
H28E C28 H28F 109.5 . . ?
C56 C57 C58 118.3(14) . . ?
C56 C57 H57 120.8 . . ?
C58 C57 H57 120.8 . . ?
C49 C50 C51 120.6(12) . . ?
C49 C50 H50 119.7 . . ?
C51 C50 H50 119.7 . . ?
C46 C45 H45 117.9 . . ?
C44 C45 C46 124.3(14) . . ?
C44 C45 H45 117.9 . . ?
C17 C18 H18D 109.5 . . ?
C17 C18 H18E 109.5 . . ?
C17 C18 H18F 109.5 . . ?
H18D C18 H18E 109.5 . . ?
H18D C18 H18F 109.5 . . ?
H18E C18 H18F 109.5 . . ?
C17A C18A H18A 109.5 . . ?
C17A C18A H18B 109.5 . . ?
C17A C18A H18C 109.5 . . ?
H18A C18A H18B 109.5 . . ?
H18A C18A H18C 109.5 . . ?
H18B C18A H18C 109.5 . . ?
N3A C61A H61A 109.5 . . ?
N3A C61A H61B 109.5 . . ?
N3A C61A H61C 109.5 . . ?
H61A C61A H61B 109.5 . . ?
H61A C61A H61C 109.5 . . ?
H61B C61A H61C 109.5 . . ?
C17 C19 H19D 109.5 . . ?
C17 C19 H19E 109.5 . . ?
C17 C19 H19F 109.5 . . ?
H19D C19 H19E 109.5 . . ?
H19D C19 H19F 109.5 . . ?
H19E C19 H19F 109.5 . . ?
C17 C20 H20D 109.5 . . ?
C17 C20 H20E 109.5 . . ?
C17 C20 H20F 109.5 . . ?
H20D C20 H20E 109.5 . . ?
H20D C20 H20F 109.5 . . ?
H20E C20 H20F 109.5 . . ?
C17A C20A H20A 109.5 . . ?
C17A C20A H20B 109.5 . . ?
C17A C20A H20C 109.5 . . ?
H20A C20A H20B 109.5 . . ?
H20A C20A H20C 109.5 . . ?
H20B C20A H20C 109.5 . . ?
N3 C61 H61D 109.5 . . ?
N3 C61 H61E 109.5 . . ?
N3 C61 H61F 109.5 . . ?
H61D C61 H61E 109.5 . . ?
H61D C61 H61F 109.5 . . ?
H61E C61 H61F 109.5 . . ?
C17A C19A H19A 109.5 . . ?
C17A C19A H19B 109.5 . . ?
C17A C19A H19C 109.5 . . ?
H19A C19A H19B 109.5 . . ?
H19A C19A H19C 109.5 . . ?
H19B C19A H19C 109.5 . . ?

loop_
_geom_torsion_atom_site_label_1
_geom_torsion_atom_site_label_2
_geom_torsion_atom_site_label_3
_geom_torsion_atom_site_label_4
_geom_torsion
_geom_torsion_site_symmetry_1
_geom_torsion_site_symmetry_2
_geom_torsion_site_symmetry_3
_geom_torsion_site_symmetry_4
_geom_torsion_publ_flag
Mo1A S40A C40A C47A -121.6(7) . . . . ?
Mo1A S40A C40A C41A 125.7(6) . . . . ?
Mo1A S40A C40A C53A 2.9(8) . . . . ?
Mo1A O1A C10A C9A -148.2(9) . . . . ?
Mo1A O1A C10A C5A 34.4(15) . . . . ?
Mo1A O2A C16A C11A -34.7(15) . . . . ?
Mo1A O2A C16A C15A 144.0(9) . . . . ?
Mo1A C3 N1A N2A 159.0(8) . . . . ?
Mo1A C3 N1A C11A -23.0(16) . . . . ?
Mo1 S40 C40 C47 -124.6(7) . . . . ?
Mo1 S40 C40 C41 118.8(7) . . . . ?
Mo1 S40 C40 C53 -2.6(8) . . . . ?
Mo1 O2 C16 C15 -146.7(8) . . . . ?
Mo1 O2 C16 C11 36.0(15) . . . . ?
Mo1 O1 C10 C9 146.4(9) . . . . ?
Mo1 O1 C10 C5 -33.2(15) . . . . ?
Mo1 C1 C2 N3 158.0(8) . . . . ?
Mo1 C1 C2 C5 -24.5(15) . . . . ?
Mo1 C1 N1 N2 -157.5(8) . . . . ?
Mo1 C1 N1 C11 26.8(13) . . . . ?
S40A C40A C53A C54A -79.7(11) . . . . ?
S40A C40A C53A C58A 96.7(11) . . . . ?
S40 C40 C53 C54 83.2(11) . . . . ?
S40 C40 C53 C58 -93.9(12) . . . . ?
O2 C16 C15 C29 3.4(14) . . . . ?
O2 C16 C15 C14 -178.6(9) . . . . ?
O2 C16 C11 N1 -4.1(13) . . . . ?
O2 C16 C11 C12 179.7(9) . . . . ?
N3A C2A C3 Mo1A -158.0(7) . . . . ?
N3A C2A C3 N1A 3.5(11) . . . . ?
N3A C2A C5A C6A -27.4(16) . . . . ?
N3A C2A C5A C10A 159.5(10) . . . . ?
N3A N2A N1A C3 1.0(13) . . . . ?
N3A N2A N1A C11A -177.1(10) . . . . ?
C1 C2 N3 N2 1.2(13) . . . . ?
C1 C2 N3 C61 -172.9(16) . . . . ?
C1 C2 C5 C6 -153.4(11) . . . . ?
C1 C2 C5 C10 24.4(16) . . . . ?
C1 N1 N2 N3 0.0(12) . . . . ?
C1 N1 C11 C16 -23.0(14) . . . . ?
C1 N1 C11 C12 153.3(10) . . . . ?
C2A N3A N2A N1A 1.2(13) . . . . ?
C2A C3 N1A N2A -2.7(12) . . . . ?
C2A C3 N1A C11A 175.2(10) . . . . ?
C2A C5A C6A C7A -176.5(10) . . . . ?
C2A C5A C10A O1A -4.4(14) . . . . ?
C2A C5A C10A C9A 178.2(9) . . . . ?
C3 C2A C5A C6A 153.1(10) . . . . ?
C3 C2A C5A C10A -19.9(16) . . . . ?
N2A N3A C2A C3 -3.1(12) . . . . ?
N2A N3A C2A C5A 177.4(10) . . . . ?
C11A C12A C13A C14A -0.3(15) . . . . ?
C11A C12A C13A C25A -178.8(9) . . . . ?
N1A C11A C12A C13A 176.7(9) . . . . ?
N1A C11A C16A O2A 2.9(14) . . . . ?
N1A C11A C16A C15A -175.9(9) . . . . ?
C12A C11A N1A C3 -154.8(10) . . . . ?
C12A C11A N1A N2A 22.8(16) . . . . ?
C12A C11A C16A O2A 179.3(9) . . . . ?
C12A C11A C16A C15A 0.5(15) . . . . ?
C12A C13A C25A C28A 65.8(12) . . . . ?
C12A C13A C25A C27A -53.0(13) . . . . ?
C12A C13A C25A C26A -171.0(10) . . . . ?
C2 C1 N1 N2 0.7(12) . . . . ?
C2 C1 N1 C11 -175.1(9) . . . . ?
C2 N3 N2 N1 -0.8(12) . . . . ?
C2 C5 C6 C7 178.9(10) . . . . ?
C2 C5 C10 O1 1.2(14) . . . . ?
C2 C5 C10 C9 -178.4(9) . . . . ?
C9A C8A C7A C6A 2.4(18) . . . . ?
C9A C8A C7A C17A 178.7(11) . . . . ?
C29A C15A C14A C13A -178.3(10) . . . . ?
C29A C15A C16A O2A -0.2(15) . . . . ?
C29A C15A C16A C11A 178.5(9) . . . . ?
N1 C1 C2 N3 -1.1(11) . . . . ?
N1 C1 C2 C5 176.5(10) . . . . ?
N3 C2 C5 C6 23.8(16) . . . . ?
N3 C2 C5 C10 -158.5(10) . . . . ?
C32A C29A C15A C14A 118.4(12) . . . . ?
C32A C29A C15A C16A -61.5(13) . . . . ?
C15A C14A C13A C12A -0.7(16) . . . . ?
C15A C14A C13A C25A 177.7(10) . . . . ?
C21 C9 C10 O1 -0.4(15) . . . . ?
C21 C9 C10 C5 179.2(10) . . . . ?
C21 C9 C8 C7 -177.9(10) . . . . ?
N2 N1 C11 C16 161.4(9) . . . . ?
N2 N1 C11 C12 -22.3(14) . . . . ?
C16 C15 C29 C31 -62.4(14) . . . . ?
C16 C15 C29 C30 60.5(13) . . . . ?
C16 C15 C29 C32 179.7(10) . . . . ?
C16 C15 C14 C13 1.4(16) . . . . ?
C47A C40A C53A C54A 40.9(13) . . . . ?
C47A C40A C53A C58A -142.6(11) . . . . ?
C47A C48A C49A C50A 4(2) . . . . ?
C47A C52A C51A C50A -1(2) . . . . ?
C21A C9A C10A O1A 0.1(15) . . . . ?
C21A C9A C10A C5A 177.5(10) . . . . ?
C21A C9A C8A C7A 178.7(11) . . . . ?
C12 C13 C25 C27 -64.3(12) . . . . ?
C12 C13 C25 C26 54.1(14) . . . . ?
C12 C13 C25 C28 176.3(11) . . . . ?
C41A C40A C53A C54A 159.4(10) . . . . ?
C41A C40A C53A C58A -24.1(14) . . . . ?
C41A C42A C43A C44A -3(2) . . . . ?
C41A C46A C45A C44A 2(2) . . . . ?
C47 C40 C53 C54 -156.2(10) . . . . ?
C47 C40 C53 C58 26.7(15) . . . . ?
C47 C52 C51 C50 -0.4(19) . . . . ?
C9 C8 C7 C6 -2.0(17) . . . . ?
C9 C8 C7 C17 177.9(11) . . . . ?
C5A C2A C3 Mo1A 21.5(15) . . . . ?
C5A C2A C3 N1A -177.0(10) . . . . ?
C5A C6A C7A C8A 0.0(16) . . . . ?
C5A C6A C7A C17A -176.2(10) . . . . ?
C15 C16 C11 N1 178.7(9) . . . . ?
C15 C16 C11 C12 2.5(15) . . . . ?
C15 C14 C13 C12 -2.2(17) . . . . ?
C15 C14 C13 C25 -177.9(11) . . . . ?
C6A C5A C10A O1A -177.4(9) . . . . ?
C6A C5A C10A C9A 5.1(15) . . . . ?
C6A C7A C17A C18A 86.6(15) . . . . ?
C6A C7A C17A C20A -25.0(17) . . . . ?
C6A C7A C17A C19A -154.5(14) . . . . ?
C29 C15 C14 C13 179.2(10) . . . . ?
C42 C41 C40 S40 -152.5(10) . . . . ?
C42 C41 C40 C47 89.2(13) . . . . ?
C42 C41 C40 C53 -34.0(15) . . . . ?
C42 C41 C46 C45 7.3(17) . . . . ?
C42 C43 C44 C45 -7(2) . . . . ?
C10A C9A C21A C24A 62.5(13) . . . . ?
C10A C9A C21A C23A 179.3(12) . . . . ?
C10A C9A C21A C22A -58.4(14) . . . . ?
C10A C9A C8A C7A -0.9(17) . . . . ?
C10A C5A C6A C7A -3.7(16) . . . . ?
C40A C47A C48A C49A 177.7(11) . . . . ?
C40A C47A C52A C51A -178.7(11) . . . . ?
C40A C41A C42A C43A -177.6(11) . . . . ?
C40A C41A C46A C45A 177.6(13) . . . . ?
C40A C53A C58A C57A -176.1(11) . . . . ?
C5 C2 N3 N2 -176.4(10) . . . . ?
C5 C2 N3 C61 9(2) . . . . ?
C5 C6 C7 C8 0.0(16) . . . . ?
C5 C6 C7 C17 -179.8(11) . . . . ?
C11 N1 N2 N3 176.0(9) . . . . ?
C11 C16 C15 C29 -179.4(9) . . . . ?
C11 C16 C15 C14 -1.4(14) . . . . ?
C11 C12 C13 C14 3.1(15) . . . . ?
C11 C12 C13 C25 179.0(10) . . . . ?
C41 C42 C43 C44 7(2) . . . . ?
C41 C40 C53 C54 -35.7(14) . . . . ?
C41 C40 C53 C58 147.2(11) . . . . ?
C41 C46 C45 C44 -8(2) . . . . ?
C42A C41A C40A S40A 2.5(14) . . . . ?
C42A C41A C40A C47A -112.5(12) . . . . ?
C42A C41A C40A C53A 123.3(12) . . . . ?
C42A C41A C46A C45A -4(2) . . . . ?
C42A C43A C44A C45A 1(2) . . . . ?
C6 C5 C10 O1 178.9(9) . . . . ?
C6 C5 C10 C9 -0.7(15) . . . . ?
C6 C7 C17 C18 157.6(14) . . . . ?
C6 C7 C17 C19 -89.8(18) . . . . ?
C6 C7 C17 C20 24.8(19) . . . . ?
C40 C47 C52 C51 -178.1(11) . . . . ?
C40 C47 C48 C49 178.2(11) . . . . ?
C40 C41 C46 C45 177.6(11) . . . . ?
C40 C53 C58 C57 179.4(11) . . . . ?
C54A C53A C58A C57A 0.4(17) . . . . ?
C54A C55A C56A C57A 2.1(19) . . . . ?
C8A C9A C21A C24A -117.2(12) . . . . ?
C8A C9A C21A C23A -0.3(17) . . . . ?
C8A C9A C21A C22A 122.0(12) . . . . ?
C8A C9A C10A O1A 179.8(10) . . . . ?
C8A C9A C10A C5A -2.8(15) . . . . ?
C8A C7A C17A C18A -89.5(15) . . . . ?
C8A C7A C17A C20A 158.9(13) . . . . ?
C8A C7A C17A C19A 29.4(18) . . . . ?
C48A C47A C40A S40A 146.7(10) . . . . ?
C48A C47A C40A C41A -97.5(13) . . . . ?
C48A C47A C40A C53A 25.4(15) . . . . ?
C48A C47A C52A C51A -0.1(19) . . . . ?
C48A C49A C50A C51A -5(2) . . . . ?
C10 C9 C8 C7 2.5(16) . . . . ?
C10 C5 C6 C7 1.3(16) . . . . ?
C46 C41 C40 S40 37.8(12) . . . . ?
C46 C41 C40 C47 -80.4(12) . . . . ?
C46 C41 C40 C53 156.3(10) . . . . ?
C31A C29A C15A C14A -120.1(11) . . . . ?
C31A C29A C15A C16A 60.0(13) . . . . ?
C14A C15A C16A O2A 179.8(9) . . . . ?
C14A C15A C16A C11A -1.4(14) . . . . ?
C14A C13A C25A C28A -112.6(12) . . . . ?
C14A C13A C25A C27A 128.5(11) . . . . ?
C14A C13A C25A C26A 10.5(15) . . . . ?
C52 C47 C40 S40 -7.7(14) . . . . ?
C52 C47 C40 C41 109.6(12) . . . . ?
C52 C47 C40 C53 -127.0(12) . . . . ?
C52 C47 C48 C49 -0.2(19) . . . . ?
C52 C51 C50 C49 1(2) . . . . ?
C46A C41A C40A S40A -178.9(10) . . . . ?
C46A C41A C40A C47A 66.1(13) . . . . ?
C46A C41A C40A C53A -58.1(14) . . . . ?
C46A C41A C42A C43A 3.8(18) . . . . ?
C46A C45A C44A C43A -1(2) . . . . ?
C52A C47A C40A S40A -34.7(13) . . . . ?
C52A C47A C40A C41A 81.1(13) . . . . ?
C52A C47A C40A C53A -156.0(10) . . . . ?
C52A C47A C48A C49A -0.9(18) . . . . ?
C52A C51A C50A C49A 4(2) . . . . ?
C8 C9 C10 O1 179.2(9) . . . . ?
C8 C9 C10 C5 -1.2(15) . . . . ?
C8 C7 C17 C18 -22.3(19) . . . . ?
C8 C7 C17 C19 90.3(17) . . . . ?
C8 C7 C17 C20 -155.0(14) . . . . ?
C22 C21 C9 C10 178.3(11) . . . . ?
C22 C21 C9 C8 -1.3(16) . . . . ?
C54 C53 C58 C57 2.2(17) . . . . ?
C14 C15 C29 C31 119.9(12) . . . . ?
C14 C15 C29 C30 -117.2(13) . . . . ?
C14 C15 C29 C32 1.9(16) . . . . ?
C14 C13 C25 C27 111.3(12) . . . . ?
C14 C13 C25 C26 -130.3(12) . . . . ?
C14 C13 C25 C28 -8.2(16) . . . . ?
C53A C54A C55A C56A -3.1(18) . . . . ?
C53A C58A C57A C56A -1.4(19) . . . . ?
C23 C21 C9 C10 60.5(14) . . . . ?
C23 C21 C9 C8 -119.1(12) . . . . ?
C58A C57A C56A C55A 0.2(19) . . . . ?
C13 C12 C11 N1 -179.5(9) . . . . ?
C13 C12 C11 C16 -3.3(15) . . . . ?
C16A C11A N1A C3 21.7(16) . . . . ?
C16A C11A N1A N2A -160.6(10) . . . . ?
C16A C11A C12A C13A 0.4(15) . . . . ?
C16A C15A C14A C13A 1.6(16) . . . . ?
C24 C21 C9 C10 -63.0(14) . . . . ?
C24 C21 C9 C8 117.4(12) . . . . ?
C43 C42 C41 C40 -177.1(12) . . . . ?
C43 C42 C41 C46 -7.3(18) . . . . ?
C43 C44 C45 C46 7(2) . . . . ?
C55A C54A C53A C40A 178.2(10) . . . . ?
C55A C54A C53A C58A 1.7(16) . . . . ?
C48 C47 C40 S40 174.0(9) . . . . ?
C48 C47 C40 C41 -68.7(12) . . . . ?
C48 C47 C40 C53 54.7(14) . . . . ?
C48 C47 C52 C51 0.2(18) . . . . ?
C48 C49 C50 C51 -1(2) . . . . ?
C53 C54 C55 C56 -2.3(19) . . . . ?
C53 C58 C57 C56 -3.1(19) . . . . ?
C55 C54 C53 C40 -176.8(10) . . . . ?
C55 C54 C53 C58 0.4(17) . . . . ?
C55 C56 C57 C58 1.4(19) . . . . ?
C30A C29A C15A C14A 1.0(15) . . . . ?
C30A C29A C15A C16A -178.9(10) . . . . ?
C57 C56 C55 C54 1(2) . . . . ?
C50 C49 C48 C47 0(2) . . . . ?
C61A N3A C2A C3 176.0(18) . . . . ?
C61A N3A C2A C5A -4(2) . . . . ?
C61A N3A N2A N1A -178.0(14) . . . . ?
C61 N3 N2 N1 174.8(12) . . . . ?

_smtbx_masks_special_details     ?
loop_
_smtbx_masks_void_nr
_smtbx_masks_void_average_x
_smtbx_masks_void_average_y
_smtbx_masks_void_average_z
_smtbx_masks_void_volume
_smtbx_masks_void_count_electrons
_smtbx_masks_void_content
1 -0.232 0.438 0.003 252.2 70.9 '1.5 C6H14'
2 -0.029 0.447 0.358 10.5 1.2 ?
3 -0.074 0.871 0.644 10.6 0.6 ?

_smtbx_masks_void_probe_radius   1.2
_smtbx_masks_void_truncation_radius 1.2
_shelx_res_file                  
;
    sh_219n_0m.res created by SHELXL-2014/7

TITL sh_219n_0m_a.res in P1
REM Old TITL SH_219n_0m in P-1
REM SHELXT solution in P1: R1 0.102, Rweak 0.056, Alpha 0.000
REM <I/s> 0.000 for 0 systematic absences, Orientation as input
REM Flack x = 0.087 ( 0.012 ) from 6801 Parsons' quotients
REM Formula found by SHELXT: C99 N11 O4 S2 Mo2
CELL 0.71073 9.324 11.1134 23.3857 81.921 85.646 86.098
ZERR 2 0.0016 0.0018 0.0039 0.005 0.005 0.005
LATT -1
SFAC C H Mo N O S
UNIT 100 116 2 8 4 2
ISOR 0.001 0.002 C19 C18 C20
ISOR 0.001 0.002 C18A C19A C20A

L.S. 10
PLAN  20
SIZE 0.01 0.19 0.2
TEMP -120.15
CONF
BOND
list 4
MORE -1
BOND $H
fmap 2
ACTA
ABIN
OMIT -1 -1 -3
OMIT 1 1 3
REM <olex2.extras>
REM <HklSrc "%.\\SH_219n_0m.olex2_hklf5.hkl">
REM </olex2.extras>

WGHT    0.092900    4.844600
BASF   0.17385
FVAR       1.02862
MO1A  3    0.380932    0.267307    0.298191    11.00000    0.01476    0.01968 =
         0.02287   -0.00571   -0.00277   -0.00109
MO1   3    0.314873    0.651592    0.704218    11.00000    0.01453    0.01626 =
         0.02279   -0.00090   -0.00303   -0.00069
S40A  6    0.222106    0.427678    0.258917    11.00000    0.01855    0.02127 =
         0.03714   -0.00377   -0.00903   -0.00020
S40   6    0.143246    0.790250    0.743342    11.00000    0.01865    0.02050 =
         0.03179   -0.00659   -0.00283    0.00019
O2    5    0.359547    0.556266    0.777751    11.00000    0.02842    0.01942 =
         0.02773   -0.00285   -0.00023    0.00284
O1    5    0.373146    0.759371    0.634515    11.00000    0.02181    0.02537 =
         0.02484   -0.00724   -0.00167    0.00381
O1A   5    0.413446    0.335875    0.367974    11.00000    0.02461    0.02535 =
         0.02017   -0.00234   -0.00726    0.00179
O2A   5    0.449319    0.213687    0.224913    11.00000    0.02420    0.02154 =
         0.02690   -0.00748   -0.00404   -0.00439
N3A   4    0.808542    0.161004    0.351441    11.00000    0.01242    0.05476 =
         0.02895   -0.00173   -0.00498    0.00274
C1    1    0.529311    0.572283    0.683404    11.00000    0.02093    0.01842 =
         0.01831   -0.00275   -0.00726    0.00325
C2A   1    0.666668    0.195256    0.363988    11.00000    0.02188    0.02046 =
         0.01017   -0.00953   -0.00190    0.00164
C3    1    0.587140    0.178829    0.318761    11.00000    0.01997    0.01523 =
         0.02548    0.00081    0.00394    0.00018
N2A   4    0.820028    0.118085    0.301368    11.00000    0.00557    0.06157 =
         0.04507   -0.00192   -0.01054   -0.00348
C11A  1    0.659753    0.083007    0.228297    11.00000    0.01593    0.02270 =
         0.01630   -0.00089   -0.00236   -0.00596
N1A   4    0.687633    0.125421    0.279486    11.00000    0.03592    0.05158 =
         0.01964   -0.01239   -0.01485   -0.00007
C12A  1    0.754065   -0.007614    0.207330    11.00000    0.02269    0.02732 =
         0.02132   -0.01045    0.00190   -0.00935
AFIX  43
H12A  2    0.838427   -0.036773    0.226489    11.00000   -1.20000
AFIX   0

C2    1    0.623044    0.617670    0.637565    11.00000    0.01259    0.02636 =
         0.01619    0.00287   -0.00171   -0.00711
C9A   1    0.426314    0.353487    0.468730    11.00000    0.03546    0.02058 =
         0.02504   -0.00877   -0.00516    0.00034
C29A  1    0.362375    0.124403    0.122791    11.00000    0.02254    0.02606 =
         0.02497   -0.00548   -0.00504   -0.00834
N1    4    0.620371    0.502745    0.719949    11.00000    0.02170    0.01317 =
         0.03095   -0.00079   -0.01190    0.00465
N3    4    0.758786    0.574609    0.650573    11.00000    0.00715    0.07007 =
         0.03451   -0.01004   -0.00106   -0.00438
C32A  1    0.231273    0.095639    0.164538    11.00000    0.02530    0.05663 =
         0.05119   -0.00887   -0.00629   -0.01747
AFIX 137
H32A  2    0.239219    0.009842    0.181490    11.00000   -1.50000
H32B  2    0.143461    0.111372    0.143504    11.00000   -1.50000
H32C  2    0.227038    0.147250    0.195400    11.00000   -1.50000
AFIX   0
C15A  1    0.498472    0.081266    0.152316    11.00000    0.02990    0.01409 =
         0.02524   -0.00868    0.00414   -0.00688
N10A  4    0.266437    0.163013    0.325039    11.00000    0.02311    0.02304 =
         0.03217   -0.00320    0.00172   -0.01029

C21   1    0.272743    0.910346    0.533349    11.00000    0.02706    0.02888 =
         0.03497   -0.00355   -0.00982   -0.00087
N2    4    0.758166    0.501471    0.702073    11.00000    0.01530    0.05743 =
         0.02058   -0.00028   -0.00370    0.00052
N10   4    0.208394    0.564410    0.678149    11.00000    0.02549    0.01937 =
         0.02746   -0.00026   -0.01459   -0.00120
C16   1    0.438549    0.456159    0.799449    11.00000    0.00977    0.01359 =
         0.01784   -0.00088   -0.00066    0.00415
C47A  1    0.289416    0.667909    0.252332    11.00000    0.03512    0.02355 =
         0.02507   -0.00635   -0.00582   -0.00929
C21A  1    0.282859    0.433290    0.469616    11.00000    0.03391    0.03350 =
         0.02854   -0.01404    0.00386    0.00272
C12   1    0.657399    0.325508    0.794375    11.00000    0.01397    0.02150 =
         0.02852    0.00675   -0.00567    0.00669
AFIX  43
H12   2    0.746426    0.305579    0.774350    11.00000   -1.20000
AFIX   0

C41A  1    0.296014    0.587347    0.159683    11.00000    0.03101    0.01189 =
         0.03506   -0.00986   -0.00997    0.01392
C47   1    0.188455    0.897395    0.842442    11.00000    0.02042    0.02919 =
         0.02555   -0.00411   -0.00958    0.00397
C9    1    0.413436    0.834992    0.534063    11.00000    0.02759    0.03045 =
         0.01837    0.00354   -0.01268    0.00082
C5A   1    0.614583    0.241935    0.417129    11.00000    0.02338    0.02519 =
         0.02060   -0.00695    0.00740   -0.00058
C15   1    0.385087    0.382593    0.851640    11.00000    0.02114    0.01446 =
         0.02074   -0.00401    0.00349    0.01018
C6A   1    0.685963    0.208963    0.467915    11.00000    0.02111    0.02718 =
         0.03085   -0.00983   -0.00725   -0.00101
AFIX  43
H6A   2    0.772689    0.158920    0.467419    11.00000   -1.20000
AFIX   0
C28A  1    0.816808   -0.268005    0.178811    11.00000    0.03595    0.02311 =
         0.05169   -0.01048    0.00606    0.00389
AFIX 137
H28A  2    0.882753   -0.331604    0.164797    11.00000   -1.50000
H28B  2    0.718577   -0.295844    0.183734    11.00000   -1.50000
H28C  2    0.846101   -0.250680    0.216048    11.00000   -1.50000
AFIX   0

C29   1    0.238023    0.413331    0.879938    11.00000    0.02111    0.02311 =
         0.02855    0.00032    0.00468   -0.00285
C42   1    0.308637    1.119310    0.743725    11.00000    0.04635    0.02010 =
         0.03218   -0.01193   -0.00446    0.00127
AFIX  43
H42   2    0.399977    1.101881    0.759415    11.00000   -1.20000
AFIX   0

C10A  1    0.482179    0.309763    0.417394    11.00000    0.01920    0.02058 =
         0.02341   -0.00369    0.00113   -0.00794
C40A  1    0.335456    0.552531    0.223561    11.00000    0.02604    0.02429 =
         0.02478   -0.00176    0.00098    0.00379
C5    1    0.587614    0.690837    0.585389    11.00000    0.02083    0.02967 =
         0.01668    0.00000   -0.00253   -0.00864
C11   1    0.573112    0.427178    0.773117    11.00000    0.02281    0.02257 =
         0.01640    0.00290   -0.00175   -0.00795
C41   1    0.213942    1.027202    0.747414    11.00000    0.02699    0.02931 =
         0.02011   -0.00058   -0.00112   -0.00426
C42A  1    0.187120    0.534142    0.135270    11.00000    0.03372    0.04025 =
         0.04551   -0.01365   -0.01335    0.01018
AFIX  43
H42A  2    0.129646    0.475378    0.157972    11.00000   -1.20000
AFIX   0

C6    1    0.678095    0.689215    0.534334    11.00000    0.02298    0.03957 =
         0.01446    0.00370   -0.00090    0.00186
AFIX  43
H6    2    0.765174    0.639566    0.534710    11.00000   -1.20000
AFIX   0
C40   1    0.245080    0.898541    0.778108    11.00000    0.01959    0.01787 =
         0.03668   -0.00434   -0.00049   -0.01059

C54A  1    0.558645    0.513704    0.279722    11.00000    0.02830    0.03271 =
         0.04063    0.00374   -0.01197   -0.01343
AFIX  43
H54A  2    0.505850    0.543604    0.311667    11.00000   -1.20000
AFIX   0
C8A   1    0.502743    0.322222    0.516634    11.00000    0.03253    0.03189 =
         0.01829   -0.01259   -0.00030   -0.00170
AFIX  43
H8A   2    0.466172    0.352586    0.551194    11.00000   -1.20000
AFIX   0
C48A  1    0.390770    0.752186    0.258913    11.00000    0.02915    0.02593 =
         0.04644   -0.00839   -0.00457   -0.01530
AFIX  43
H48A  2    0.489252    0.737265    0.246927    11.00000   -1.20000
AFIX   0

C10   1    0.458054    0.761259    0.585450    11.00000    0.02277    0.01570 =
         0.02349    0.00165   -0.00489   -0.00466
C46   1    0.070385    1.061174    0.729337    11.00000    0.03065    0.01733 =
         0.04538    0.00418   -0.01620    0.00547
AFIX  43
H46   2   -0.002685    1.004310    0.734897    11.00000   -1.20000
AFIX   0

C31A  1    0.363614    0.261967    0.102364    11.00000    0.03998    0.03172 =
         0.04153   -0.00290   -0.02669    0.01085
AFIX 137
H31A  2    0.268712    0.292274    0.089362    11.00000   -1.50000
H31B  2    0.436754    0.277424    0.070253    11.00000   -1.50000
H31C  2    0.386168    0.303924    0.134452    11.00000   -1.50000
AFIX   0
C14A  1    0.595909   -0.007979    0.131828    11.00000    0.02572    0.03600 =
         0.01846   -0.00572    0.00142   -0.00521
AFIX  43
H14A  2    0.574769   -0.039252    0.097831    11.00000   -1.20000
AFIX   0

C31   1    0.231522    0.539925    0.900156    11.00000    0.05740    0.02599 =
         0.05101   -0.02379   -0.00111    0.00714
AFIX 137
H31D  2    0.310107    0.543611    0.925293    11.00000   -1.50000
H31E  2    0.138922    0.554034    0.921644    11.00000   -1.50000
H31F  2    0.241403    0.602587    0.866381    11.00000   -1.50000
AFIX   0
C52   1    0.070762    0.838353    0.866754    11.00000    0.05274    0.02606 =
         0.03487   -0.00393   -0.01436   -0.00611
AFIX  43
H52   2    0.020650    0.792820    0.844022    11.00000   -1.20000
AFIX   0

C13A  1    0.720895   -0.053287    0.158058    11.00000    0.02710    0.02190 =
         0.02454   -0.00870    0.00794   -0.00678
C46A  1    0.371011    0.679053    0.124458    11.00000    0.06562    0.04967 =
         0.03175   -0.00559   -0.00343   -0.00167
AFIX  43
H46A  2    0.441140    0.719704    0.140718    11.00000   -1.20000
AFIX   0
C52A  1    0.146875    0.692902    0.271239    11.00000    0.05658    0.03572 =
         0.03051   -0.00877   -0.00742    0.00029
AFIX  43
H52A  2    0.076991    0.636967    0.267053    11.00000   -1.20000
AFIX   0

C8    1    0.507652    0.834813    0.483824    11.00000    0.03757    0.02828 =
         0.02200    0.00307   -0.00122   -0.00258
AFIX  43
H8    2    0.482485    0.885540    0.449445    11.00000   -1.20000
AFIX   0
C27   1    0.710726    0.049448    0.822520    11.00000    0.04279    0.01716 =
         0.05030   -0.00109   -0.00291    0.00773
AFIX 137
H27D  2    0.613586    0.023404    0.819481    11.00000   -1.50000
H27E  2    0.774858   -0.021856    0.834282    11.00000   -1.50000
H27F  2    0.746868    0.090646    0.784887    11.00000   -1.50000
AFIX   0
C22   1    0.252871    0.983256    0.474011    11.00000    0.05336    0.04876 =
         0.04449    0.02422   -0.00990    0.01661
AFIX 137
H22D  2    0.334219    1.035034    0.463078    11.00000   -1.50000
H22E  2    0.163064    1.034299    0.475392    11.00000   -1.50000
H22F  2    0.248542    0.927355    0.445378    11.00000   -1.50000
AFIX   0
C30   1    0.118576    0.408077    0.839101    11.00000    0.01757    0.06923 =
         0.03325   -0.00288    0.00807   -0.01488
AFIX 137
H30D  2    0.130867    0.470833    0.805493    11.00000   -1.50000
H30E  2    0.024579    0.422331    0.859537    11.00000   -1.50000
H30F  2    0.123789    0.327703    0.826123    11.00000   -1.50000
AFIX   0
C54   1    0.494862    0.893033    0.720541    11.00000    0.04108    0.02562 =
         0.04548   -0.02408   -0.00349   -0.00101
AFIX  43
H54   2    0.455504    0.946261    0.689476    11.00000   -1.20000
AFIX   0
C14   1    0.476167    0.283635    0.870809    11.00000    0.03387    0.02090 =
         0.02047    0.00290    0.00002   -0.00536
AFIX  43
H14   2    0.443186    0.232359    0.904549    11.00000   -1.20000
AFIX   0
C7    1    0.639062    0.761403    0.482753    11.00000    0.03081    0.03176 =
         0.02154    0.00077   -0.00951   -0.00003

C53A  1    0.493066    0.510906    0.228003    11.00000    0.02237    0.01584 =
         0.03892    0.00572   -0.00221   -0.00467
C7A   1    0.630630    0.249005    0.518790    11.00000    0.01891    0.04453 =
         0.01922   -0.00694   -0.00601    0.00429
C23   1    0.270569    1.004408    0.576512    11.00000    0.03118    0.03560 =
         0.03741   -0.00434   -0.01447    0.00666
AFIX 137
H23D  2    0.271736    0.961607    0.616098    11.00000   -1.50000
H23E  2    0.183105    1.058260    0.572833    11.00000   -1.50000
H23F  2    0.355492    1.052826    0.567896    11.00000   -1.50000
AFIX   0

C58A  1    0.570912    0.464064    0.182845    11.00000    0.03006    0.03556 =
         0.05494   -0.00362   -0.00332   -0.00533
AFIX  43
H58A  2    0.527452    0.462284    0.147545    11.00000   -1.20000
AFIX   0
C24A  1    0.158534    0.357973    0.455629    11.00000    0.02682    0.04040 =
         0.04860   -0.01516    0.00825   -0.01092
AFIX 137
H24A  2    0.184011    0.325424    0.419123    11.00000   -1.50000
H24B  2    0.069969    0.410467    0.452070    11.00000   -1.50000
H24C  2    0.143269    0.290559    0.486877    11.00000   -1.50000
AFIX   0

C13   1    0.611482    0.251706    0.845540    11.00000    0.01601    0.01817 =
         0.03624    0.00382   -0.01180    0.00050
C16A  1    0.532897    0.128829    0.201675    11.00000    0.02208    0.01840 =
         0.02604   -0.00530   -0.00240   -0.00305
C17   1    0.736243    0.759944    0.427207    11.00000    0.04075    0.06063 =
         0.02277    0.00446    0.00299    0.00476
C26   1    0.856652    0.174778    0.873848    11.00000    0.03951    0.03943 =
         0.05193    0.00598   -0.02650    0.00679
AFIX 137
H26D  2    0.897838    0.210336    0.835930    11.00000   -1.50000
H26E  2    0.916833    0.103047    0.888586    11.00000   -1.50000
H26F  2    0.852921    0.234988    0.900863    11.00000   -1.50000
AFIX   0

C43A  1    0.165431    0.570014    0.076513    11.00000    0.09192    0.04467 =
         0.04683   -0.01405   -0.03456    0.02717
AFIX  43
H43A  2    0.094578    0.531668    0.059489    11.00000   -1.20000
AFIX   0

C49   1    0.215855    0.970490    0.933631    11.00000    0.07599    0.05108 =
         0.02209   -0.01565   -0.01073    0.00776
AFIX  43
H49   2    0.265621    1.016323    0.956343    11.00000   -1.20000
AFIX   0

C23A  1    0.239571    0.470369    0.529398    11.00000    0.05832    0.07762 =
         0.02829   -0.01518   -0.00067    0.03288
AFIX 137
H23A  2    0.220437    0.397538    0.557061    11.00000   -1.50000
H23B  2    0.152530    0.525004    0.527247    11.00000   -1.50000
H23C  2    0.318018    0.512314    0.542179    11.00000   -1.50000
AFIX   0

C24   1    0.146514    0.829440    0.546866    11.00000    0.02765    0.04075 =
         0.05561   -0.00428   -0.01359    0.01037
AFIX 137
H24D  2    0.158338    0.763432    0.522873    11.00000   -1.50000
H24E  2    0.056721    0.877720    0.538611    11.00000   -1.50000
H24F  2    0.142935    0.794900    0.587847    11.00000   -1.50000
AFIX   0

C49A  1    0.347085    0.857091    0.282891    11.00000    0.08416    0.02555 =
         0.03790    0.00894   -0.01881   -0.01268
AFIX  43
H49A  2    0.415717    0.915423    0.285009    11.00000   -1.20000
AFIX   0
C25A  1    0.821413   -0.153975    0.135505    11.00000    0.03505    0.02331 =
         0.02705   -0.01585    0.01214   -0.00565
C22A  1    0.291837    0.549029    0.425278    11.00000    0.06174    0.02652 =
         0.04299   -0.00552   -0.00243    0.00646
AFIX 137
H22A  2    0.357094    0.603920    0.438027    11.00000   -1.50000
H22B  2    0.195732    0.589920    0.422047    11.00000   -1.50000
H22C  2    0.328410    0.527032    0.387495    11.00000   -1.50000
AFIX   0

C43   1    0.272779    1.237031    0.717481    11.00000    0.07399    0.01617 =
         0.03862    0.00831   -0.01412   -0.01718
AFIX  43
H43   2    0.343039    1.296365    0.711575    11.00000   -1.20000
AFIX   0

C17A  1    0.708569    0.222585    0.575338    11.00000    0.03814    0.04191 =
         0.01776    0.00008   -0.01302   -0.00211
C55A  1    0.702086    0.472101    0.283635    11.00000    0.03809    0.02333 =
         0.08095    0.02128   -0.02172   -0.00620
AFIX  43
H55A  2    0.746435    0.478298    0.318277    11.00000   -1.20000
AFIX   0

C48   1    0.263115    0.964728    0.876225    11.00000    0.06284    0.03042 =
         0.02566   -0.00222   -0.00705   -0.01273
AFIX  43
H48   2    0.345510    1.006042    0.859774    11.00000   -1.20000
AFIX   0
C25   1    0.705802    0.137640    0.867924    11.00000    0.02425    0.01853 =
         0.04120    0.01173   -0.01761    0.00248

C57A  1    0.712326    0.419536    0.188695    11.00000    0.01556    0.02519 =
         0.09388   -0.01059    0.00303    0.00266
AFIX  43
H57A  2    0.763823    0.385918    0.157467    11.00000   -1.20000
AFIX   0

C56   1    0.700299    0.780775    0.756336    11.00000    0.01016    0.03647 =
         0.15383   -0.04923   -0.01673    0.00304
AFIX  43
H56   2    0.799159    0.755870    0.750338    11.00000   -1.20000
AFIX   0

C51A  1    0.104088    0.795457    0.295671    11.00000    0.03533    0.02767 =
         0.05804   -0.00949    0.01984   -0.00521
AFIX  43
H51A  2    0.005747    0.811615    0.307493    11.00000   -1.20000
AFIX   0

C53   1    0.404250    0.858315    0.772345    11.00000    0.02731    0.03356 =
         0.04564   -0.01620   -0.00682   -0.00589
C50A  1    0.211094    0.878383    0.303102    11.00000    0.08975    0.02148 =
         0.04033   -0.01690    0.01392   -0.00396
AFIX  43
H50A  2    0.185336    0.947550    0.322176    11.00000   -1.20000
AFIX   0

C58   1    0.468879    0.780583    0.816494    11.00000    0.02802    0.02186 =
         0.07865    0.00628   -0.02210   -0.00546
AFIX  43
H58   2    0.413455    0.752611    0.850988    11.00000   -1.20000
AFIX   0
C55   1    0.633632    0.851800    0.715234    11.00000    0.03174    0.05009 =
         0.07869   -0.04294   -0.00312   -0.00501
AFIX  43
H55   2    0.687061    0.875279    0.679649    11.00000   -1.20000
AFIX   0

C45A  1    0.345549    0.710732    0.067900    11.00000    0.08246    0.03414 =
         0.03934   -0.00406   -0.00032    0.00007
AFIX  43
H45A  2    0.400556    0.771009    0.045016    11.00000   -1.20000
AFIX   0

C32   1    0.205171    0.320780    0.934893    11.00000    0.03253    0.05428 =
         0.04300    0.02511    0.02077    0.00550
AFIX 137
H32D  2    0.181871    0.243313    0.923378    11.00000   -1.50000
H32E  2    0.123126    0.352944    0.958045    11.00000   -1.50000
H32F  2    0.289797    0.307719    0.957911    11.00000   -1.50000
AFIX   0

C27A  1    0.977758   -0.112626    0.127858    11.00000    0.02399    0.03206 =
         0.04423   -0.01821    0.00951   -0.00793
AFIX 137
H27A  2    1.043173   -0.179261    0.116485    11.00000   -1.50000
H27B  2    1.005212   -0.090518    0.164481    11.00000   -1.50000
H27C  2    0.983859   -0.041925    0.097767    11.00000   -1.50000
AFIX   0

C44   1    0.136210    1.267113    0.700215    11.00000    0.08947    0.02129 =
         0.03205    0.00691   -0.02454   -0.00659
AFIX  43
H44   2    0.107866    1.348915    0.686001    11.00000   -1.20000
AFIX   0

C56A  1    0.782535    0.423092    0.240791    11.00000    0.02515    0.03256 =
         0.12009    0.02340    0.00005   -0.00564
AFIX  43
H56A  2    0.879486    0.393004    0.245125    11.00000   -1.20000
AFIX   0
C26A  1    0.785876   -0.182679    0.075511    11.00000    0.04115    0.06624 =
         0.04800   -0.03200   -0.00500    0.00170
AFIX 137
H26A  2    0.794820   -0.109523    0.047020    11.00000   -1.50000
H26B  2    0.687128   -0.208891    0.077687    11.00000   -1.50000
H26C  2    0.853156   -0.247817    0.063800    11.00000   -1.50000
AFIX   0

C51   1    0.021985    0.843428    0.924757    11.00000    0.04067    0.03801 =
         0.04692   -0.00304    0.00487    0.00438
AFIX  43
H51   2   -0.060563    0.802321    0.941198    11.00000   -1.20000
AFIX   0

C44A  1    0.240846    0.656967    0.042742    11.00000    0.10430    0.05398 =
         0.03804   -0.01561   -0.02229    0.03373
AFIX  43
H44A  2    0.222435    0.680161    0.003190    11.00000   -1.20000
AFIX   0
C30A  1    0.341760    0.060924    0.070768    11.00000    0.04275    0.04932 =
         0.03649   -0.00956   -0.01583    0.00102
AFIX 137
H30A  2    0.343480   -0.027279    0.082665    11.00000   -1.50000
H30B  2    0.419613    0.080063    0.040968    11.00000   -1.50000
H30C  2    0.248893    0.089056    0.055127    11.00000   -1.50000
AFIX   0

C28   1    0.645004    0.074308    0.925071    11.00000    0.05261    0.05213 =
         0.04899    0.02284   -0.00951    0.00205
AFIX 137
H28D  2    0.652275    0.125857    0.955340    11.00000   -1.50000
H28E  2    0.699605   -0.003414    0.934927    11.00000   -1.50000
H28F  2    0.543652    0.059357    0.922056    11.00000   -1.50000
AFIX   0
C57   1    0.622307    0.741906    0.809785    11.00000    0.03681    0.04903 =
         0.10137   -0.02503   -0.02806   -0.00579
AFIX  43
H57   2    0.668395    0.692226    0.840307    11.00000   -1.20000
AFIX   0
C50   1    0.097041    0.909921    0.957689    11.00000    0.06448    0.04857 =
         0.02410    0.00062   -0.00171    0.01255
AFIX  43
H50   2    0.065999    0.913518    0.997086    11.00000   -1.20000
AFIX   0
C45   1    0.043375    1.179013    0.703750    11.00000    0.08954    0.02723 =
         0.04545   -0.00087   -0.03690    0.00764
AFIX  43
H45   2   -0.046963    1.199225    0.687537    11.00000   -1.20000
AFIX   0
C18   1    0.659379    0.799373    0.373062    11.00000    0.08044    0.08628 =
         0.08008   -0.01049   -0.00472   -0.00381
AFIX 137
H18D  2    0.586493    0.741576    0.369887    11.00000   -1.50000
H18E  2    0.728892    0.801683    0.339376    11.00000   -1.50000
H18F  2    0.612511    0.880631    0.374535    11.00000   -1.50000
AFIX   0

C18A  1    0.811360    0.326750    0.571637    11.00000    0.08669    0.08775 =
         0.08640   -0.01040   -0.01105   -0.00777
AFIX 137
H18A  2    0.827690    0.362987    0.531167    11.00000   -1.50000
H18B  2    0.903421    0.294490    0.586841    11.00000   -1.50000
H18C  2    0.768315    0.388991    0.594550    11.00000   -1.50000
AFIX   0
C61A  1    0.943532    0.161822    0.378182    11.00000    0.03175    0.14605 =
         0.08521   -0.05048   -0.00470   -0.00335
AFIX 137
H61A  2    0.938323    0.228043    0.401998    11.00000   -1.50000
H61B  2    1.022102    0.174107    0.348038    11.00000   -1.50000
H61C  2    0.961504    0.083871    0.402601    11.00000   -1.50000
AFIX   0

C19   1    0.842464    0.865549    0.429229    11.00000    0.14282    0.14353 =
         0.14234   -0.02035   -0.00739   -0.00974
AFIX 137
H19D  2    0.788894    0.944755    0.423114    11.00000   -1.50000
H19E  2    0.920157    0.861779    0.398751    11.00000   -1.50000
H19F  2    0.883639    0.855032    0.467066    11.00000   -1.50000
AFIX   0
C20   1    0.827562    0.649287    0.425499    11.00000    0.09073    0.08898 =
         0.08860   -0.01019   -0.00093   -0.00012
AFIX 137
H20D  2    0.904518    0.648006    0.451923    11.00000   -1.50000
H20E  2    0.870032    0.646660    0.386023    11.00000   -1.50000
H20F  2    0.769817    0.578452    0.437396    11.00000   -1.50000
AFIX   0

C20A  1    0.807925    0.107128    0.573854    11.00000    0.08895    0.08720 =
         0.08548   -0.01163   -0.00945   -0.00041
AFIX 137
H20A  2    0.755186    0.043240    0.561288    11.00000   -1.50000
H20B  2    0.840575    0.079398    0.612626    11.00000   -1.50000
H20C  2    0.891508    0.124964    0.546700    11.00000   -1.50000
AFIX   0

C61   1    0.904428    0.594667    0.625455    11.00000    0.02944    0.09374 =
         0.08014    0.00585    0.01663   -0.00303
AFIX 137
H61D  2    0.931162    0.537163    0.597752    11.00000   -1.50000
H61E  2    0.971774    0.582188    0.656236    11.00000   -1.50000
H61F  2    0.908328    0.678143    0.605478    11.00000   -1.50000
AFIX   0

C19A  1    0.615899    0.222655    0.626782    11.00000    0.07304    0.07721 =
         0.07152   -0.00956   -0.00573   -0.00263
AFIX 137
H19A  2    0.573670    0.305188    0.629039    11.00000   -1.50000
H19B  2    0.671532    0.195546    0.660628    11.00000   -1.50000
H19C  2    0.538851    0.167281    0.626008    11.00000   -1.50000
AFIX   0
HKLF 5

REM  sh_219n_0m_a.res in P1
REM R1 =  0.0625 for   15095 Fo > 4sig(Fo)  and  0.0714 for all   16723 data
REM   1072 parameters refined using     39 restraints

END

WGHT      0.0929      4.8446

REM Highest difference peak  1.590,  deepest hole -0.873,  1-sigma level  0.114
Q1    1   0.6572  0.2260  0.7044  11.00000  0.05    1.59
Q2    1   0.0437  0.6983  0.2984  11.00000  0.05    1.50
Q3    1   0.3808  0.5528  0.2985  11.00000  0.05    1.27
Q4    1   0.3175  1.3703  0.7034  11.00000  0.05    1.15
Q5    1   0.3156  0.9358  0.7023  11.00000  0.05    1.14
Q6    1   0.9702  0.1054  0.2810  11.00000  0.05    1.01
Q7    1   0.3860  0.9850  0.2989  11.00000  0.05    0.99
Q8    1   0.8960  0.4957  0.7166  11.00000  0.05    0.91
Q9    1   0.1170  0.3054  0.8879  11.00000  0.05    0.91
Q10   1   0.5808  0.6077  0.1162  11.00000  0.05    0.86
Q11   1   1.0499  0.2633  0.3018  11.00000  0.05    0.75
Q12   1   0.7305  0.0828  0.5877  11.00000  0.05    0.74
Q13   1   0.4110  0.7436  0.1488  11.00000  0.05    0.74
Q14   1   0.7842  0.8389  0.2984  11.00000  0.05    0.73
Q15   1  -0.0456  0.4762  0.8527  11.00000  0.05    0.72
Q16   1   0.6440  0.6604  0.7017  11.00000  0.05    0.71
Q17   1   0.7571  0.6085  0.4188  11.00000  0.05    0.64
Q18   1  -0.0843  1.0700  0.7020  11.00000  0.05    0.61
Q19   1   0.4606  0.3635  0.7419  11.00000  0.05    0.59
Q20   1   0.8160  0.0734  0.7426  11.00000  0.05    0.59
;
_shelx_res_checksum              66060
_shelx_fab_file                  
;
-11 -2 1 -0.0397 2.4638
-11 -1 1 0.6844 -1.5595
-11 -1 2 0.7713 -1.2020
-11 0 1 -1.0185 0.3273
-11 0 2 -1.4574 0.2392
-10 -6 1 0.2770 -0.6924
-10 -6 2 0.1091 -0.3354
-10 -5 1 -2.5185 1.8639
-10 -5 2 -2.4740 1.8248
-10 -5 3 -1.9875 0.9526
-10 -5 4 -1.0625 1.0732
-10 -5 5 -0.2023 1.1889
-10 -4 1 0.7472 -0.7635
-10 -4 2 2.2157 -1.7094
-10 -4 3 2.2901 -1.5663
-10 -4 4 1.2796 -0.8553
-10 -4 5 0.6975 -1.2137
-10 -4 6 -0.2910 -1.3103
-10 -4 7 -0.6141 -1.2066
-10 -3 1 -0.9894 0.8788
-10 -3 2 -1.0342 1.1238
-10 -3 3 -1.4811 0.7239
-10 -3 4 -0.2527 0.2999
-10 -3 5 0.5197 -0.4486
-10 -3 6 0.8888 -0.7937
-10 -3 7 1.7646 -0.1120
-10 -3 8 1.2750 0.0916
-10 -2 1 1.4659 -0.8211
-10 -2 2 1.3492 -1.5590
-10 -2 3 1.1998 -0.7688
-10 -2 4 0.5317 -0.0491
-10 -2 5 -0.0133 -0.1451
-10 -2 6 -0.4712 1.0480
-10 -2 7 -1.0129 0.9048
-10 -2 8 -0.9846 0.1989
-10 -2 9 -0.6566 0.7221
-10 -1 1 0.4536 -1.2177
-10 -1 2 0.8445 -1.0730
-10 -1 3 0.6365 -0.9562
-10 -1 4 1.5687 -1.6252
-10 -1 5 0.9671 -1.0615
-10 -1 6 0.1190 -0.8822
-10 -1 7 0.6239 -0.6483
-10 -1 8 0.2088 0.4218
-10 -1 9 0.1883 0.5799
-10 -1 10 0.2699 0.2797
-10 0 1 -0.3181 2.8675
-10 0 2 -1.6855 3.0283
-10 0 3 -1.6014 3.3080
-10 0 4 -2.5597 3.6858
-10 0 5 -3.0523 2.9582
-10 0 6 -1.3440 2.7595
-10 0 7 -1.0309 2.0367
-10 0 8 -0.7857 0.6582
-10 0 9 -0.3141 0.3012
-10 0 10 -0.6201 -0.2050
-10 1 1 0.0450 -3.0347
-10 1 2 0.0752 -2.7212
-10 1 3 -0.4608 -2.3426
-10 1 4 -0.4089 -3.4072
-10 1 5 0.2778 -2.6859
-10 1 6 -0.4214 -2.3597
-10 1 7 -0.5030 -2.4453
-10 1 8 -0.2147 -0.9189
-10 1 9 -0.0740 -0.7413
-10 1 10 0.9001 -0.9752
-10 2 1 -1.3659 0.7802
-10 2 2 -2.0483 0.5757
-10 2 3 -1.1839 -0.7236
-10 2 4 -0.4319 -0.0159
-10 2 5 -0.2754 0.3387
-10 2 6 1.2650 0.2239
-10 2 7 1.6553 1.0666
-10 2 8 1.1945 0.1617
-10 2 9 1.2830 -0.5568
-10 3 1 -1.4013 -2.5098
-10 3 2 0.1478 -1.8648
-10 3 3 0.8192 -0.2077
-10 3 4 0.7403 0.1423
-10 3 5 1.5157 0.0092
-10 3 6 0.3435 0.0656
-10 3 7 -0.8309 -1.2216
-10 3 8 -0.4640 -1.2141
-10 4 1 1.6719 1.6993
-10 4 2 1.4205 1.6382
-10 4 3 0.8056 0.4809
-10 4 4 0.8810 0.0526
-10 4 5 -0.2753 -0.0775
-10 4 6 -0.2999 -0.7376
-10 5 1 -0.1974 0.2072
-9 -8 1 0.7254 0.0316
-9 -8 2 0.6109 -0.6661
-9 -7 1 0.7862 -1.3460
-9 -7 2 0.3730 -0.1428
-9 -7 3 0.1211 0.1964
-9 -7 4 0.1578 0.1511
-9 -7 5 0.0453 0.7969
-9 -7 6 0.0945 0.6545
-9 -6 1 -0.8077 1.6287
-9 -6 2 -1.0057 1.7199
-9 -6 3 -0.6791 1.1552
-9 -6 4 -0.9439 0.8678
-9 -6 5 -0.2185 0.5006
-9 -6 6 0.3920 0.1560
-9 -6 7 -0.1303 -0.1547
-9 -6 8 -0.0026 -0.4813
-9 -5 1 -0.6628 2.3288
-9 -5 2 -0.1819 1.6096
-9 -5 3 -0.1600 0.0582
-9 -5 4 0.1331 -0.3300
-9 -5 5 0.1314 -0.0372
-9 -5 6 -0.8653 -0.3744
-9 -5 7 -1.1558 0.1042
-9 -5 8 -0.8882 0.6648
-9 -5 9 -0.6571 0.5932
-9 -5 10 -0.1338 1.0005
-9 -4 1 -0.7633 -2.9097
-9 -4 2 -0.5206 -4.1220
-9 -4 3 -0.7311 -3.4181
-9 -4 4 -1.2929 -1.6937
-9 -4 5 -1.1189 -1.5361
-9 -4 6 -1.2307 -1.2192
-9 -4 7 -1.0276 -0.9351
-9 -4 8 -0.3023 -1.3266
-9 -4 9 -0.4327 -1.2311
-9 -4 10 -0.5903 -1.0892
-9 -4 11 -0.4716 -1.2152
-9 -4 12 -0.9243 -1.1316
-9 -3 1 1.0042 -1.7898
-9 -3 2 1.1576 -0.3311
-9 -3 3 -0.0325 0.0373
-9 -3 4 0.5227 -0.2400
-9 -3 5 0.4835 -0.8054
-9 -3 6 0.4788 -0.8969
-9 -3 7 1.8581 -0.1270
-9 -3 8 1.8828 0.1063
-9 -3 9 1.6192 0.1276
-9 -3 10 1.6675 0.5143
-9 -3 11 1.1269 0.2604
-9 -3 12 0.5725 0.0427
-9 -3 13 0.4499 -0.2103
-9 -2 1 -1.0385 4.5305
-9 -2 2 -1.1559 2.4918
-9 -2 3 0.1498 2.7047
-9 -2 4 1.3302 2.8650
-9 -2 5 1.9697 2.0733
-9 -2 6 2.1306 2.8732
-9 -2 7 1.0396 1.9325
-9 -2 8 0.0992 0.5536
-9 -2 9 -0.4132 0.8156
-9 -2 10 -0.3067 0.2056
-9 -2 11 0.1420 -0.2497
-9 -2 12 0.1744 -0.3013
-9 -2 13 0.8531 -0.3892
-9 -2 14 0.9096 0.1195
-9 -1 1 -0.4844 -4.0172
-9 -1 2 -0.7358 -3.3461
-9 -1 3 -1.5679 -2.4050
-9 -1 4 -1.4548 -2.6441
-9 -1 5 -2.7230 -0.9642
-9 -1 6 -3.0001 -0.2464
-9 -1 7 -1.0516 -0.0987
-9 -1 8 -0.2226 1.0372
-9 -1 9 0.7557 0.6569
-9 -1 10 1.0405 0.1507
-9 -1 11 -0.3474 -0.3320
-9 -1 12 -0.6161 -0.6623
-9 -1 13 -0.6735 -0.2416
-9 -1 14 -1.0481 -0.3275
-9 0 1 2.6544 3.0129
-9 0 2 2.5038 4.1386
-9 0 3 4.0151 4.8945
-9 0 4 3.4228 4.9198
-9 0 5 2.8420 3.0256
-9 0 6 3.8717 1.0084
-9 0 7 1.7275 -1.0340
-9 0 8 -0.1858 -2.7840
-9 0 9 -1.1733 -2.5944
-9 0 10 -2.4875 -2.2352
-9 0 11 -1.3258 -1.2798
-9 0 12 -0.0284 0.4694
-9 0 13 0.4389 1.0886
-9 0 14 0.5373 1.4892
-9 1 1 -3.3462 -0.5444
-9 1 2 -3.3331 -0.2245
-9 1 3 -4.0389 -1.1414
-9 1 4 -4.4303 -3.4258
-9 1 5 -3.4758 -2.7347
-9 1 6 -3.8631 -2.0062
-9 1 7 -2.9615 -0.9712
-9 1 8 -1.1799 1.7072
-9 1 9 -0.3342 1.8157
-9 1 10 1.2089 1.5112
-9 1 11 1.3362 1.8268
-9 1 12 0.3593 0.9236
-9 1 13 -0.2684 0.3601
-9 1 14 -0.7619 -0.2990
-9 2 1 -0.0712 0.6834
-9 2 2 -1.1541 0.1733
-9 2 3 -0.9520 -1.6004
-9 2 4 -0.6625 -0.7086
-9 2 5 -0.5608 -0.7437
-9 2 6 0.7522 -1.5877
-9 2 7 0.7035 -0.7704
-9 2 8 -0.0505 -1.8645
-9 2 9 0.1064 -1.8979
-9 2 10 -0.6059 -0.0954
-9 2 11 -0.7528 0.3371
-9 2 12 -0.1558 1.0173
-9 2 13 0.0737 1.0091
-9 2 14 0.6067 0.4095
-9 3 1 -1.7344 -0.7808
-9 3 2 0.9642 -1.8318
-9 3 3 2.3414 -1.1980
-9 3 4 2.4892 -1.0444
-9 3 5 2.9521 -0.6700
-9 3 6 0.8752 0.9730
-9 3 7 -0.5839 1.1080
-9 3 8 -0.0535 1.7758
-9 3 9 -0.5263 2.5392
-9 3 10 0.0618 1.2621
-9 3 11 0.5292 0.4195
-9 3 12 -0.2962 -0.5544
-9 3 13 -0.2328 -1.6505
-9 4 1 3.2887 -1.6416
-9 4 2 1.3636 -0.8741
-9 4 3 -1.0969 -0.7765
-9 4 4 -2.0432 -0.1024
-9 4 5 -3.4304 0.3656
-9 4 6 -2.6041 -0.4890
-9 4 7 -0.2028 -0.4464
-9 4 8 0.1596 -0.6890
-9 4 9 1.0208 -1.3867
-9 4 10 1.0273 -0.7028
-9 4 11 -0.3611 -0.6310
-9 4 12 0.0241 -0.8289
-9 5 1 -0.5870 -0.1214
-9 5 2 -1.1068 -0.1883
-9 5 3 -0.5223 0.3129
-9 5 4 -0.1526 -0.1046
-9 5 5 1.1390 -0.9055
-9 5 6 2.0870 -0.4035
-9 5 7 1.0111 -0.7499
-9 5 8 0.8018 -0.8234
-9 5 9 0.2240 -0.0136
-9 5 10 -0.7836 -0.8068
-9 5 11 0.0288 -1.1970
-9 6 1 -2.5193 0.4316
-9 6 2 -1.6347 -0.0359
-9 6 3 -0.3768 -1.1888
-9 6 4 0.8855 -1.7379
-9 6 5 1.1408 -0.7582
-9 6 6 0.7945 -0.7916
-9 6 7 1.0223 -0.2937
-9 6 8 0.7036 0.6354
-9 7 1 0.4603 -2.1165
-9 7 2 0.7461 -1.9280
-9 7 3 0.7436 -0.8891
-8 -9 1 1.6126 0.3314
-8 -9 2 1.8619 0.3777
-8 -9 3 1.2421 0.3346
-8 -9 4 0.5598 0.2475
-8 -8 1 -1.3717 -0.9112
-8 -8 2 -2.1395 -1.0230
-8 -8 3 -1.9816 -0.3946
-8 -8 4 -1.7721 -0.1890
-8 -8 5 -0.9432 -0.5317
-8 -8 6 0.3372 -0.1050
-8 -8 7 0.6911 0.0658
-8 -8 8 0.6162 0.1007
-8 -7 1 1.0166 -0.4888
-8 -7 2 1.1328 1.0240
-8 -7 3 0.7779 1.5053
-8 -7 4 0.7372 1.1285
-8 -7 5 0.4191 1.6888
-8 -7 6 0.1160 1.2653
-8 -7 7 0.2275 0.2856
-8 -7 8 -0.1136 -0.1164
-8 -7 9 -0.0409 -1.0626
-8 -7 10 0.0559 -1.5438
-8 -6 1 -0.5580 2.3381
-8 -6 2 -0.8196 2.0707
-8 -6 3 -0.1820 0.9650
-8 -6 4 -0.4811 0.1882
-8 -6 5 -0.1227 -0.9579
-8 -6 6 0.4902 -1.5661
-8 -6 7 -0.5215 -1.3143
-8 -6 8 -0.8255 -0.6004
-8 -6 9 -0.5979 0.5547
-8 -6 10 -1.3979 1.5029
-8 -6 11 -1.1597 2.0532
-8 -6 12 -0.3694 1.8674
-8 -5 1 0.3948 2.5383
-8 -5 2 0.3191 1.5719
-8 -5 3 -0.6482 0.0233
-8 -5 4 -0.6741 -0.3067
-8 -5 5 -0.1391 0.6388
-8 -5 6 -0.5553 0.7236
-8 -5 7 -0.1811 1.0148
-8 -5 8 0.5942 1.1728
-8 -5 9 0.5955 -0.1962
-8 -5 10 0.6575 -1.1116
-8 -5 11 1.3006 -1.5814
-8 -5 12 1.3311 -2.4800
-8 -5 13 0.9170 -2.0225
-8 -5 14 0.8130 -1.2742
-8 -4 1 -3.6609 -2.6887
-8 -4 2 -2.8133 -3.1345
-8 -4 3 -1.7544 -2.3409
-8 -4 4 -1.1326 -0.8229
-8 -4 5 -0.5704 -1.5462
-8 -4 6 -0.7721 -1.7417
-8 -4 7 -1.1807 -1.3054
-8 -4 8 -0.8668 -1.6109
-8 -4 9 -1.0008 -1.2080
-8 -4 10 -0.7332 -0.2406
-8 -4 11 0.1812 0.2431
-8 -4 12 -0.1312 0.8056
-8 -4 13 -0.4381 1.8398
-8 -4 14 -0.2049 1.4039
-8 -4 15 -0.3820 0.5559
-8 -3 1 -0.7807 -0.4225
-8 -3 2 0.4443 -0.6420
-8 -3 3 -0.4448 -0.6555
-8 -3 4 0.4930 -0.9394
-8 -3 5 0.5873 -0.8185
-8 -3 6 0.4580 -0.3590
-8 -3 7 1.9227 0.0634
-8 -3 8 1.6984 -0.3062
-8 -3 9 1.0553 -0.7272
-8 -3 10 1.0238 -0.1876
-8 -3 11 0.0694 -0.1666
-8 -3 12 -1.1117 0.1837
-8 -3 13 -1.4534 0.3597
-8 -3 14 -1.2309 -0.7670
-8 -3 15 -1.3222 -0.4671
-8 -3 16 -0.8504 0.0937
-8 -2 1 7.7503 2.0531
-8 -2 2 5.5700 0.7354
-8 -2 3 5.5320 1.2156
-8 -2 4 5.0616 0.9310
-8 -2 5 3.4744 -0.3493
-8 -2 6 2.2312 0.5015
-8 -2 7 0.0699 0.0401
-8 -2 8 -1.0095 -0.3322
-8 -2 9 -0.9123 1.3154
-8 -2 10 -0.4446 1.3125
-8 -2 11 0.1925 0.8274
-8 -2 12 0.2489 0.3527
-8 -2 13 1.5345 -0.9558
-8 -2 14 2.2222 -1.1130
-8 -2 15 2.0176 -0.3977
-8 -2 16 2.4870 -0.0860
-8 -2 17 1.4212 -0.2083
-8 -1 1 -4.5950 -1.4139
-8 -1 2 -4.3499 -0.4875
-8 -1 3 -4.1442 0.5581
-8 -1 4 -3.3712 0.0784
-8 -1 5 -3.5394 1.9960
-8 -1 6 -2.4858 1.8591
-8 -1 7 0.2412 0.6806
-8 -1 8 1.0645 1.2634
-8 -1 9 1.4288 0.2281
-8 -1 10 1.0157 -0.1725
-8 -1 11 -0.9531 -0.1465
-8 -1 12 -0.8824 -0.2605
-8 -1 13 -0.5192 0.8838
-8 -1 14 -1.2254 1.3639
-8 -1 15 -1.2357 1.8200
-8 -1 16 -1.6909 1.1149
-8 -1 17 -1.6794 -0.0475
-8 0 1 1.2448 -0.2465
-8 0 2 1.0840 -0.0675
-8 0 3 2.4799 -0.2222
-8 0 4 0.8256 -0.0487
-8 0 5 -0.6445 -0.8187
-8 0 6 -0.4919 -1.0490
-8 0 7 -3.6110 -0.0848
-8 0 8 -4.8409 0.4508
-8 0 9 -4.2957 1.4874
-8 0 10 -4.0523 1.1774
-8 0 11 -0.6860 0.1823
-8 0 12 1.8772 0.3108
-8 0 13 2.5721 -0.4115
-8 0 14 2.6867 -0.6030
-8 0 15 1.7523 -0.7918
-8 0 16 1.7406 -1.4302
-8 0 17 1.3204 -0.3252
-8 1 1 -1.1737 1.0441
-8 1 2 -1.3884 2.5922
-8 1 3 -3.1030 2.3267
-8 1 4 -4.1889 0.9828
-8 1 5 -2.3911 1.7658
-8 1 6 -1.6953 1.1294
-8 1 7 0.9832 0.0433
-8 1 8 4.2031 0.0557
-8 1 9 4.7646 -2.0003
-8 1 10 5.8535 -2.5531
-8 1 11 4.5680 -1.1086
-8 1 12 1.5039 -0.4447
-8 1 13 -0.5924 0.7889
-8 1 14 -2.6461 0.9857
-8 1 15 -2.4975 0.5572
-8 1 16 -1.8773 0.8181
-8 1 17 -1.6280 0.5822
-8 2 1 -0.7428 0.6234
-8 2 2 -1.5778 0.5572
-8 2 3 -0.9777 -0.6246
-8 2 4 0.3660 0.8264
-8 2 5 1.1115 0.3594
-8 2 6 1.9003 -0.5556
-8 2 7 1.1290 0.8266
-8 2 8 -0.5494 -0.1883
-8 2 9 -0.9029 0.2753
-8 2 10 -1.6507 1.9591
-8 2 11 -1.8938 1.0491
-8 2 12 -1.1554 1.0023
-8 2 13 -0.7570 0.0495
-8 2 14 0.1538 -1.2417
-8 2 15 0.7230 -0.7209
-8 2 16 0.4718 -0.7038
-8 2 17 0.0546 -0.3897
-8 3 1 -1.7888 -0.8391
-8 3 2 -0.2297 -2.6588
-8 3 3 0.1763 -2.7779
-8 3 4 0.1508 -3.2480
-8 3 5 0.7128 -3.2871
-8 3 6 -0.4939 -1.3981
-8 3 7 -0.4229 -1.4687
-8 3 8 0.7532 -0.9127
-8 3 9 0.0120 0.3988
-8 3 10 -0.0397 -0.4192
-8 3 11 -0.8589 0.1377
-8 3 12 -2.5529 0.6235
-8 3 13 -2.4542 0.0320
-8 3 14 -2.3005 0.8467
-8 3 15 -1.7285 1.0392
-8 3 16 -0.9144 0.5480
-8 3 17 -0.4101 0.3569
-8 4 1 0.7030 -1.3003
-8 4 2 0.2477 0.8851
-8 4 3 -0.4217 2.5629
-8 4 4 0.0474 3.6360
-8 4 5 -0.8682 3.6595
-8 4 6 -0.2981 1.7818
-8 4 7 0.8427 0.5108
-8 4 8 -0.5220 -0.3646
-8 4 9 -0.2036 -1.4077
-8 4 10 -0.1734 -0.9874
-8 4 11 -1.1802 -1.0452
-8 4 12 0.5082 -1.7430
-8 4 13 1.4231 -1.6472
-8 4 14 1.3700 -1.5544
-8 4 15 1.7847 -1.4728
-8 4 16 1.0003 -1.0927
-8 5 1 -0.5430 0.7388
-8 5 2 -0.4276 0.0317
-8 5 3 0.3406 -1.1441
-8 5 4 0.0805 -3.1907
-8 5 5 0.4959 -4.4810
-8 5 6 0.7597 -3.5904
-8 5 7 -1.0556 -2.8283
-8 5 8 -1.2300 -1.4730
-8 5 9 -1.4454 0.3631
-8 5 10 -2.5448 0.0784
-8 5 11 -1.2947 0.0291
-8 5 12 -0.6321 0.5041
-8 5 13 -0.8737 0.4200
-8 5 14 -0.1248 1.1807
-8 5 15 -0.2591 1.3633
-8 6 1 -0.2084 2.7008
-8 6 2 -0.9604 1.5109
-8 6 3 -1.4851 -0.2939
-8 6 4 -1.5527 -0.7074
-8 6 5 -1.4796 0.6084
-8 6 6 -1.5508 0.3638
-8 6 7 -0.4545 0.5762
-8 6 8 0.5182 1.1901
-8 6 9 1.0029 -0.2573
-8 6 10 2.0215 -0.2205
-8 6 11 2.0121 0.4840
-8 6 12 1.4805 -0.0809
-8 6 13 1.0688 0.4548
-8 7 1 -1.8909 -1.8972
-8 7 2 -0.3931 -2.1298
-8 7 3 1.0605 -1.2470
-8 7 4 1.5195 0.4256
-8 7 5 2.1962 0.5317
-8 7 6 2.2284 0.4660
-8 7 7 1.1041 0.9520
-8 7 8 0.5047 0.1844
-8 7 9 -0.2174 0.3942
-8 7 10 -1.1368 0.8059
-8 7 11 -0.7962 -0.1116
-8 8 1 0.7782 -1.6712
-8 8 2 0.9371 -1.3579
-8 8 3 -0.1424 -1.4638
-8 8 4 -0.6637 -1.5353
-8 8 5 -0.9655 -1.5639
-8 8 6 -1.6426 -1.1612
-8 8 7 -0.8187 -0.5679
-7 -10 1 0.2950 0.2560
-7 -10 2 0.2372 0.2084
-7 -10 3 0.3349 0.3452
-7 -10 4 0.2756 0.7980
-7 -9 1 -1.4093 -2.4278
-7 -9 2 -0.7755 -1.7720
-7 -9 3 -0.7783 -0.7877
-7 -9 4 -0.1792 -0.0671
-7 -9 5 0.0770 0.3368
-7 -9 6 0.1579 0.2593
-7 -9 7 0.9708 -0.1398
-7 -9 8 0.8015 -0.2675
-7 -8 1 2.3199 4.0028
-7 -8 2 1.9913 3.6742
-7 -8 3 2.0485 3.2841
-7 -8 4 1.3134 2.1068
-7 -8 5 0.3661 0.1094
-7 -8 6 0.4451 -0.3445
-7 -8 7 0.0176 -0.5670
-7 -8 8 -0.6220 -0.7994
-7 -8 9 -0.2667 -0.3284
-7 -8 10 -0.2990 -0.8284
-7 -8 11 -0.6386 -0.8952
-7 -7 1 -0.2120 -2.2493
-7 -7 2 0.0237 -1.4694
-7 -7 3 -0.1462 -1.0459
-7 -7 4 0.2223 -1.3278
-7 -7 5 0.2700 0.2249
-7 -7 6 -0.2180 0.7554
-7 -7 7 -0.7047 0.0544
-7 -7 8 -1.7672 0.5972
-7 -7 9 -2.0408 0.2054
-7 -7 10 -1.8881 -0.2792
-7 -7 11 -1.7156 0.8648
-7 -7 12 -0.8001 0.4872
-7 -7 13 -0.3666 -0.2486
-7 -6 1 1.7455 2.7518
-7 -6 2 0.8147 1.9452
-7 -6 3 0.5544 0.3187
-7 -6 4 -1.3898 -0.2392
-7 -6 5 -2.6636 -1.2079
-7 -6 6 -2.2166 -1.7717
-7 -6 7 -2.6037 -1.1189
-7 -6 8 -1.0065 -0.3122
-7 -6 9 1.7787 0.3203
-7 -6 10 2.2227 1.0885
-7 -6 11 3.1596 1.2742
-7 -6 12 3.8856 0.3543
-7 -6 13 2.8113 0.2833
-7 -6 14 2.8208 0.3565
-7 -6 15 2.1438 -0.2199
-7 -5 1 0.2434 -1.9553
-7 -5 2 -0.0622 -1.4086
-7 -5 3 -1.7266 -0.9404
-7 -5 4 -1.7498 -0.1140
-7 -5 5 -0.1246 1.3800
-7 -5 6 0.2065 1.2004
-7 -5 7 1.1630 1.0397
-7 -5 8 2.1229 1.3151
-7 -5 9 0.6637 0.0373
-7 -5 10 -1.0621 -0.4429
-7 -5 11 -1.5077 -0.8225
-7 -5 12 -2.7295 -2.0397
-7 -5 13 -3.3845 -1.4779
-7 -5 14 -2.8019 -0.9873
-7 -5 15 -3.3650 -1.1658
-7 -5 16 -2.5814 -0.3328
-7 -4 1 -3.5957 1.8664
-7 -4 2 -3.1450 0.7880
-7 -4 3 -2.3100 0.1514
-7 -4 4 -1.6483 0.5949
-7 -4 5 -1.2359 -1.1092
-7 -4 6 -1.1097 -1.2776
-7 -4 7 -1.3594 0.0997
-7 -4 8 -1.2852 -0.2617
-7 -4 9 -1.8800 -0.4805
-7 -4 10 -1.5998 -0.4013
-7 -4 11 -0.0839 -1.4584
-7 -4 12 0.2152 -1.4163
-7 -4 13 1.0762 0.1316
-7 -4 14 1.8244 0.1130
-7 -4 15 1.4904 0.1445
-7 -4 16 2.1153 1.0059
-7 -4 17 1.7446 0.3792
-7 -3 1 -0.4513 0.2983
-7 -3 2 -0.8384 0.0121
-7 -3 3 -1.9846 0.6218
-7 -3 4 0.0497 0.0949
-7 -3 5 1.7115 0.2374
-7 -3 6 2.2875 0.7141
-7 -3 7 3.8996 0.3038
-7 -3 8 3.3125 -0.7550
-7 -3 9 2.4766 -1.5660
-7 -3 10 3.4427 -1.0564
-7 -3 11 3.2391 -0.5219
-7 -3 12 2.4248 0.9773
-7 -3 13 2.1755 1.8565
-7 -3 14 1.5131 0.4421
-7 -3 15 0.7847 0.6086
-7 -3 16 0.7818 0.5267
-7 -3 17 0.3483 -0.3273
-7 -3 18 -0.2030 0.3848
-7 -2 1 3.0405 -3.5824
-7 -2 2 2.9395 -4.0824
-7 -2 3 5.2188 -2.9036
-7 -2 4 5.4760 -1.8159
-7 -2 5 2.8619 -1.0802
-7 -2 6 0.8044 1.2098
-7 -2 7 -2.1799 1.4379
-7 -2 8 -3.3595 0.8017
-7 -2 9 -2.4173 2.1245
-7 -2 10 -1.6594 1.9183
-7 -2 11 -1.2970 1.5124
-7 -2 12 -1.8898 1.4219
-7 -2 13 -1.3090 -0.4220
-7 -2 14 -0.9739 -0.8468
-7 -2 15 -1.0530 -0.0655
-7 -2 16 -0.0441 -0.1559
-7 -2 17 -0.7818 -0.0944
-7 -2 18 -0.6627 -0.2876
-7 -2 19 0.4093 -0.6033
-7 -1 1 -2.7870 3.1328
-7 -1 2 -2.9320 4.2667
-7 -1 3 -3.2352 4.8796
-7 -1 4 -3.6209 3.2385
-7 -1 5 -3.7712 3.4344
-7 -1 6 -2.5369 0.6691
-7 -1 7 0.4114 -2.5895
-7 -1 8 1.9641 -2.2351
-7 -1 9 2.5792 -2.7563
-7 -1 10 2.2768 -2.1746
-7 -1 11 0.0183 -1.3671
-7 -1 12 -0.0250 -1.7874
-7 -1 13 0.6664 -0.7367
-7 -1 14 0.0532 0.0136
-7 -1 15 0.5064 0.8741
-7 -1 16 -0.0799 0.9799
-7 -1 17 -0.4369 0.3371
-7 -1 18 0.7125 1.2912
-7 -1 19 0.3405 1.3059
-7 -1 20 0.0158 1.1279
-7 0 1 1.8542 0.6508
-7 0 2 1.9867 0.7616
-7 0 3 3.4198 -0.1284
-7 0 4 1.9268 0.1371
-7 0 5 1.3288 -0.2363
-7 0 6 2.2804 0.0806
-7 0 7 -0.0861 2.4380
-7 0 8 -1.0089 3.1005
-7 0 9 -1.5045 3.4432
-7 0 10 -3.2730 2.2806
-7 0 11 -1.4950 -0.0031
-7 0 12 -0.0161 0.0579
-7 0 13 0.0939 -0.2166
-7 0 14 0.4207 0.1797
-7 0 15 -0.4548 0.6970
-7 0 16 -0.1838 -0.3217
-7 0 17 0.0717 0.3990
-7 0 18 -0.5695 0.4692
-7 0 19 -0.9401 -0.2729
-7 0 20 -1.7049 -0.0097
-7 1 1 -0.0240 -0.5056
-7 1 2 0.8525 1.0008
-7 1 3 -0.6318 0.7934
-7 1 4 -1.5045 0.0447
-7 1 5 -0.0222 0.1487
-7 1 6 -1.3109 -1.3896
-7 1 7 -0.9401 -3.2665
-7 1 8 -0.0551 -3.8671
-7 1 9 -1.1043 -5.2993
-7 1 10 1.0587 -4.6137
-7 1 11 1.7296 -1.6225
-7 1 12 0.6945 0.5319
-7 1 13 0.6954 2.6864
-7 1 14 -1.0375 3.0980
-7 1 15 -1.0587 2.0249
-7 1 16 -0.7655 1.6336
-7 1 17 -1.5999 0.9053
-7 1 18 -0.9659 0.3275
-7 1 19 -0.9526 -0.2966
-7 1 20 -0.0181 -0.9101
-7 2 1 -0.0330 0.8690
-7 2 2 -1.0646 0.3431
-7 2 3 -1.3264 -1.2621
-7 2 4 -0.5417 -0.7917
-7 2 5 -0.6989 -1.9924
-7 2 6 -0.3361 -1.8796
-7 2 7 0.0665 0.8962
-7 2 8 -0.2438 0.9452
-7 2 9 1.0184 2.5296
-7 2 10 1.0760 4.2520
-7 2 11 0.0401 2.6460
-7 2 12 -0.0560 2.1918
-7 2 13 -0.8920 0.0442
-7 2 14 -0.7564 -2.3407
-7 2 15 0.3245 -1.9618
-7 2 16 0.5802 -2.1846
-7 2 17 0.8803 -1.4136
-7 2 18 0.9571 -0.8264
-7 2 19 0.9799 -0.8499
-7 2 20 0.8016 0.5032
-7 3 1 -1.5247 -0.3460
-7 3 2 -0.9920 -2.3906
-7 3 3 -1.3513 -1.9370
-7 3 4 -1.4963 -1.5660
-7 3 5 -1.3607 -0.7597
-7 3 6 -2.1817 1.3070
-7 3 7 -1.8447 0.1604
-7 3 8 -1.0865 -0.1108
-7 3 9 -1.5478 0.7932
-7 3 10 -0.9194 -0.6156
-7 3 11 -0.8518 0.4600
-7 3 12 -1.2537 1.3254
-7 3 13 -0.4065 0.5429
-7 3 14 -0.2358 1.9398
-7 3 15 -0.0679 1.9856
-7 3 16 -0.4186 1.1917
-7 3 17 -1.1378 1.1804
-7 3 18 -0.6430 0.3657
-7 3 19 -0.6114 0.1771
-7 4 1 0.5364 -0.7953
-7 4 2 0.7047 0.8866
-7 4 3 1.0996 2.2355
-7 4 4 1.5515 2.4125
-7 4 5 0.3153 2.1434
-7 4 6 0.7149 0.5556
-7 4 7 1.3310 -0.0816
-7 4 8 -0.0125 0.3044
-7 4 9 0.8159 -0.2342
-7 4 10 0.4399 0.1757
-7 4 11 -1.3223 0.0378
-7 4 12 -0.2944 -1.6090
-7 4 13 -0.6336 -2.1765
-7 4 14 -1.0775 -2.2664
-7 4 15 -0.2159 -2.4481
-7 4 16 -0.7671 -1.7650
-7 4 17 -0.3016 -1.0984
-7 4 18 0.2570 -1.0336
-7 4 19 -0.1770 -0.6425
-7 5 1 -0.4130 0.1070
-7 5 2 -1.4046 0.2314
-7 5 3 -2.2202 -0.5991
-7 5 4 -3.7012 -1.9483
-7 5 5 -3.1270 -2.3492
-7 5 6 -1.7193 -1.5247
-7 5 7 -2.1207 -0.8785
-7 5 8 -0.5819 0.1450
-7 5 9 0.2956 1.2115
-7 5 10 -0.6555 0.6155
-7 5 11 0.9113 0.3060
-7 5 12 1.4270 0.2616
-7 5 13 0.8484 0.1164
-7 5 14 1.9137 0.9102
-7 5 15 1.3475 0.7856
-7 5 16 0.5275 0.2151
-7 5 17 0.9636 0.0233
-7 5 18 0.4999 -0.2976
-7 6 1 1.6173 2.7055
-7 6 2 0.8069 2.3874
-7 6 3 0.6200 1.0452
-7 6 4 1.3657 1.1893
-7 6 5 2.5457 2.3164
-7 6 6 2.4491 1.5625
-7 6 7 2.8744 1.3560
-7 6 8 2.9381 1.1572
-7 6 9 1.8068 -1.1618
-7 6 10 1.7174 -1.5406
-7 6 11 1.3319 -1.1735
-7 6 12 0.5456 -1.8043
-7 6 13 0.4632 -0.4868
-7 6 14 -0.2858 -0.0720
-7 6 15 -0.9825 -0.8277
-7 6 16 -0.6256 -0.1288
-7 6 17 -0.4157 -0.0920
-7 7 1 -3.1554 -0.9123
-7 7 2 -1.8620 -2.0320
-7 7 3 -0.5498 -1.9587
-7 7 4 0.2706 -0.7352
-7 7 5 1.0597 -1.2216
-7 7 6 0.9487 -1.2411
-7 7 7 0.1698 -0.1984
-7 7 8 -0.2365 -0.6177
-7 7 9 -0.8189 0.2990
-7 7 10 -1.4221 1.4409
-7 7 11 -1.0861 0.6284
-7 7 12 -1.2036 0.9402
-7 7 13 -1.5870 0.7849
-7 7 14 -1.0678 -0.5953
-7 7 15 -0.7204 -0.5000
-7 8 1 -1.6476 -0.6112
-7 8 2 -0.5629 0.0846
-7 8 3 -1.1552 0.6271
-7 8 4 -1.1635 0.6136
-7 8 5 -1.5526 0.0623
-7 8 6 -2.5572 -0.0693
-7 8 7 -1.8688 -0.5804
-7 8 8 -1.4499 -1.2189
-7 8 9 -1.6239 -1.6244
-7 8 10 -0.3522 -2.2695
-7 8 11 -0.0116 -2.0214
-7 8 12 -0.3883 -1.4035
-7 8 13 0.3323 -1.1971
-7 9 1 1.6134 -0.0976
-7 9 2 0.8996 -1.1217
-7 9 3 0.5458 -1.2471
-7 9 4 0.6769 -1.2931
-7 9 5 0.5000 -1.6060
-7 9 6 0.7551 -0.9037
-7 9 7 0.9390 -0.4036
-7 9 8 0.2965 -0.3234
-7 9 9 0.4337 0.4070
-6 -11 1 0.7648 0.3747
-6 -11 2 0.9760 -0.1011
-6 -11 3 0.5657 -0.3839
-6 -10 1 -1.5164 -0.7239
-6 -10 2 -1.0750 -0.5871
-6 -10 3 -0.1904 -0.1838
-6 -10 4 0.7628 1.0196
-6 -10 5 1.1355 1.4093
-6 -10 6 0.8948 1.5469
-6 -10 7 0.8942 1.5764
-6 -10 8 0.5986 0.5126
-6 -9 1 0.0654 0.1445
-6 -9 2 1.3739 0.1756
-6 -9 3 0.9965 0.4164
-6 -9 4 0.6582 -0.1183
-6 -9 5 -0.3465 -0.8197
-6 -9 6 -1.5534 -1.1972
-6 -9 7 -1.1309 -1.6663
-6 -9 8 -0.9836 -1.1501
-6 -9 9 -0.7163 0.2844
-6 -9 10 0.2137 0.4922
-6 -9 11 0.1951 0.6009
-6 -8 1 4.6223 -2.0972
-6 -8 2 2.5081 -2.1715
-6 -8 3 1.4045 -1.3283
-6 -8 4 0.1240 -0.4489
-6 -8 5 -1.0027 -0.2631
-6 -8 6 0.0466 1.0288
-6 -8 7 0.4022 1.7211
-6 -8 8 -0.2316 1.6939
-6 -8 9 0.1897 1.6767
-6 -8 10 -0.5980 0.4850
-6 -8 11 -1.5198 0.0063
-6 -8 12 -0.7755 0.0035
-6 -8 13 -1.0896 -0.5074
-6 -7 1 -2.6897 1.0829
-6 -7 2 -2.2535 2.3392
-6 -7 3 -1.9441 2.3513
-6 -7 4 -0.8672 0.8010
-6 -7 5 0.3363 1.5386
-6 -7 6 0.5782 1.3927
-6 -7 7 0.2349 0.0805
-6 -7 8 -0.3782 0.8497
-6 -7 9 -0.3627 0.0773
-6 -7 10 -0.3058 -0.9965
-6 -7 11 0.1534 0.0261
-6 -7 12 0.5130 -0.8735
-6 -7 13 0.0581 -1.5378
-6 -7 14 0.5310 -0.4751
-6 -7 15 0.6969 -0.5709
-6 -6 1 -0.7180 0.6276
-6 -6 2 -1.6278 0.5625
-6 -6 3 -1.1047 0.2104
-6 -6 4 -2.1273 1.8922
-6 -6 5 -2.7167 2.3623
-6 -6 6 -1.6589 1.6410
-6 -6 7 -2.1984 1.4604
-6 -6 8 -0.7727 0.1427
-6 -6 9 1.5120 -1.7254
-6 -6 10 0.9470 -1.7391
-6 -6 11 1.3221 -1.8639
-6 -6 12 1.3423 -2.6926
-6 -6 13 0.1411 -1.5594
-6 -6 14 0.6759 -1.0524
-6 -6 15 0.3074 -1.2635
-6 -6 16 -0.5991 -0.3128
-6 -6 17 -0.0888 -0.6598
-6 -5 1 -1.1070 -0.4239
-6 -5 2 1.2895 0.0145
-6 -5 3 1.5119 0.2589
-6 -5 4 2.4707 -0.3123
-6 -5 5 4.3353 -0.7149
-6 -5 6 3.2001 -2.6516
-6 -5 7 2.8678 -3.8062
-6 -5 8 3.2158 -3.1728
-6 -5 9 0.5352 -2.7710
-6 -5 10 -1.4614 -0.6827
-6 -5 11 -1.6497 0.8229
-6 -5 12 -3.0344 1.0914
-6 -5 13 -2.8090 2.5720
-6 -5 14 -1.4595 2.7481
-6 -5 15 -2.1185 2.4184
-6 -5 16 -1.2459 2.4690
-6 -5 17 -0.0434 1.4131
-6 -5 18 -0.6248 0.9671
-6 -4 1 1.7667 2.0213
-6 -4 2 1.6310 1.3214
-6 -4 3 1.0426 0.7157
-6 -4 4 0.1622 1.2774
-6 -4 5 -1.1842 -0.9033
-6 -4 6 -1.3534 -1.1332
-6 -4 7 -1.0323 1.3750
-6 -4 8 -0.8260 1.8570
-6 -4 9 -1.5418 2.9422
-6 -4 10 -1.3881 3.6824
-6 -4 11 -0.3587 1.4436
-6 -4 12 -0.3078 0.3145
-6 -4 13 1.0853 0.1199
-6 -4 14 1.8324 -1.8335
-6 -4 15 1.6955 -2.7558
-6 -4 16 3.1739 -2.6618
-6 -4 17 2.9168 -3.1197
-6 -4 18 2.0836 -2.0978
-6 -4 19 2.1010 -1.0506
-6 -3 1 2.2306 1.8949
-6 -3 2 1.6716 1.6651
-6 -3 3 0.0519 1.8457
-6 -3 4 1.0108 -0.6219
-6 -3 5 1.8601 -1.6769
-6 -3 6 1.0344 -0.9761
-6 -3 7 1.2032 -1.2645
-6 -3 8 -0.7200 -1.8324
-6 -3 9 -2.5326 -2.6987
-6 -3 10 -0.9565 -3.6014
-6 -3 11 -0.2164 -4.1069
-6 -3 12 0.4847 -2.7922
-6 -3 13 1.7937 -1.7762
-6 -3 14 1.3389 -2.2655
-6 -3 15 0.9075 -0.5187
-6 -3 16 0.5945 0.7403
-6 -3 17 -0.6956 1.1202
-6 -3 18 -1.4351 2.5845
-6 -3 19 -1.3593 1.7151
-6 -3 20 -1.0614 0.8134
-6 -2 1 -0.2171 -1.7581
-6 -2 2 -2.7006 -4.5452
-6 -2 3 -1.3484 -5.8339
-6 -2 4 -0.4941 -4.9095
-6 -2 5 -1.6738 -2.2202
-6 -2 6 -1.2387 1.9633
-6 -2 7 -2.2331 3.9892
-6 -2 8 -2.3471 3.8362
-6 -2 9 0.0215 4.7988
-6 -2 10 1.4408 4.1827
-6 -2 11 1.8988 3.3997
-6 -2 12 1.3163 3.3921
-6 -2 13 1.0281 1.2380
-6 -2 14 0.7416 0.8152
-6 -2 15 0.4869 1.7036
-6 -2 16 1.1310 1.0387
-6 -2 17 0.0918 0.9022
-6 -2 18 -0.1216 -0.0118
-6 -2 19 0.8001 -1.0919
-6 -2 20 0.0837 -0.5482
-6 -2 21 0.1696 -0.4097
-6 -1 1 0.1215 0.2274
-6 -1 2 1.1881 2.5155
-6 -1 3 1.7635 4.9601
-6 -1 4 0.4065 5.3818
-6 -1 5 -1.2378 6.3537
-6 -1 6 -2.9171 3.2771
-6 -1 7 -2.7459 -1.2858
-6 -1 8 -1.8344 -2.2720
-6 -1 9 -1.0714 -3.7694
-6 -1 10 -0.4378 -3.6686
-6 -1 11 -1.7425 -2.1712
-6 -1 12 -1.3232 -1.9108
-6 -1 13 0.0125 -0.1485
-6 -1 14 -0.4149 1.3366
-6 -1 15 0.1628 2.0888
-6 -1 16 -0.4510 2.0321
-6 -1 17 -0.7741 0.8191
-6 -1 18 1.2457 1.0202
-6 -1 19 1.4177 1.0637
-6 -1 20 1.3154 1.0420
-6 -1 21 1.3664 1.4264
-6 0 1 -1.8531 -1.7526
-6 0 2 -2.0160 -1.5153
-6 0 3 -1.5398 -2.5016
-6 0 4 -2.5542 -1.8940
-6 0 5 -1.5875 -2.2504
-6 0 6 1.4236 -2.3244
-6 0 7 2.0478 0.2163
-6 0 8 2.8423 1.0210
-6 0 9 2.6830 2.1560
-6 0 10 0.3931 2.4234
-6 0 11 1.1070 0.5308
-6 0 12 1.9770 0.6895
-6 0 13 1.5238 0.0408
-6 0 14 1.5979 -0.2924
-6 0 15 0.6242 0.1289
-6 0 16 0.5956 -1.2636
-6 0 17 0.7875 -0.3820
-6 0 18 -0.3674 0.5950
-6 0 19 -1.3785 0.4713
-6 0 20 -2.5182 1.2367
-6 0 21 -2.4294 0.1415
-6 0 22 -1.1488 -0.4372
-6 1 1 0.7871 -0.8674
-6 1 2 2.1851 0.7656
-6 1 3 0.9686 1.1085
-6 1 4 0.5639 0.9367
-6 1 5 1.4253 0.5670
-6 1 6 -0.9799 -0.2521
-6 1 7 -1.5839 -1.0614
-6 1 8 -1.4246 -0.9337
-6 1 9 -2.3956 -1.7273
-6 1 10 0.7051 -2.1727
-6 1 11 2.0782 -0.6819
-6 1 12 1.5355 0.4135
-6 1 13 2.0220 1.5535
-6 1 14 -0.1846 2.0215
-6 1 15 -0.6510 1.0910
-6 1 16 -0.5103 0.9806
-6 1 17 -1.7106 0.9929
-6 1 18 -0.7708 0.4449
-6 1 19 -0.6455 -0.4878
-6 1 20 0.0949 -1.6368
-6 1 21 1.6008 -1.5159
-6 1 22 0.8595 -0.7708
-6 2 1 -0.4176 1.8420
-6 2 2 -1.1618 1.5951
-6 2 3 -1.6108 1.2606
-6 2 4 -0.8963 1.8660
-6 2 5 -1.0639 0.9475
-6 2 6 0.0503 1.1726
-6 2 7 1.5999 2.0764
-6 2 8 1.3495 0.0227
-6 2 9 2.3127 -0.1224
-6 2 10 1.3832 0.4343
-6 2 11 -1.2369 -0.7456
-6 2 12 -2.0370 -0.0459
-6 2 13 -4.0568 -1.1703
-6 2 14 -4.7500 -2.5243
-6 2 15 -3.2013 -1.6787
-6 2 16 -2.8728 -2.1640
-6 2 17 -2.0132 -1.5746
-6 2 18 -1.3150 -1.1851
-6 2 19 -1.2457 -1.3139
-6 2 20 -0.7067 0.5472
-6 2 21 -0.9527 1.0993
-6 2 22 -1.1835 0.9854
-6 3 1 -1.8372 1.5603
-6 3 2 -2.5502 0.1032
-6 3 3 -2.3232 0.1236
-6 3 4 -1.0846 -0.5493
-6 3 5 -0.2478 -0.4421
-6 3 6 -0.2588 0.6532
-6 3 7 -0.3856 -0.7565
-6 3 8 -0.5403 -0.0533
-6 3 9 -0.9349 1.5616
-6 3 10 -0.4709 0.3195
-6 3 11 -0.0415 1.7484
-6 3 12 0.3890 2.1650
-6 3 13 1.6796 0.6894
-6 3 14 2.8566 2.1292
-6 3 15 3.7290 1.7489
-6 3 16 3.2578 1.2663
-6 3 17 2.3775 2.2540
-6 3 18 2.1695 1.3446
-6 3 19 1.1948 1.1115
-6 3 20 0.6356 0.6935
-6 3 21 0.3554 -0.5282
-6 3 22 -0.2062 -0.7552
-6 4 1 1.0884 -1.3783
-6 4 2 2.7261 -0.5067
-6 4 3 4.3541 0.2816
-6 4 4 3.9697 0.2400
-6 4 5 2.0424 0.3264
-6 4 6 1.6744 -1.0720
-6 4 7 1.1646 -1.8692
-6 4 8 -0.1207 -1.6351
-6 4 9 0.8358 -2.5953
-6 4 10 0.2639 -1.7589
-6 4 11 -1.0690 -0.7759
-6 4 12 -0.0508 -1.9363
-6 4 13 -1.1490 -1.6611
-6 4 14 -1.9703 -1.2521
-6 4 15 -1.7742 -1.6750
-6 4 16 -3.2121 -0.8244
-6 4 17 -2.8246 -0.7755
-6 4 18 -2.2913 -1.4526
-6 4 19 -2.3382 -0.8136
-6 4 20 -1.1397 -0.3097
-6 4 21 -0.6118 -0.2335
-6 5 1 1.9083 0.3504
-6 5 2 1.8709 1.3507
-6 5 3 0.8307 0.8842
-6 5 4 -1.0487 0.2620
-6 5 5 -0.8113 0.0830
-6 5 6 -0.3016 0.0519
-6 5 7 -1.2338 0.4897
-6 5 8 0.1714 1.2105
-6 5 9 0.6392 1.6481
-6 5 10 -0.8081 0.9933
-6 5 11 0.2937 0.1183
-6 5 12 -0.1185 -0.5862
-6 5 13 -1.0647 -0.6145
-6 5 14 0.5189 0.0958
-6 5 15 -0.0616 0.0269
-6 5 16 -0.4487 -0.1760
-6 5 17 0.8679 -0.4619
-6 5 18 0.6303 -0.7485
-6 5 19 0.8300 -0.4758
-6 5 20 1.1796 -0.7857
-6 6 1 2.9967 0.6187
-6 6 2 0.7636 0.7916
-6 6 3 -1.4947 -0.4732
-6 6 4 -2.1264 -0.4895
-6 6 5 -1.3292 -0.5147
-6 6 6 -1.4437 -1.6487
-6 6 7 -0.3897 -1.5952
-6 6 8 0.3559 -1.5107
-6 6 9 -0.7940 -2.5940
-6 6 10 -0.6162 -1.5306
-6 6 11 -0.3779 -0.4007
-6 6 12 -0.5813 -0.5130
-6 6 13 0.4437 1.0120
-6 6 14 0.3308 0.9414
-6 6 15 -0.2641 -0.2061
-6 6 16 0.6104 0.3278
-6 6 17 0.7636 0.0095
-6 6 18 0.3619 0.0162
-6 6 19 0.4531 0.7099
-6 7 1 -5.5041 2.5032
-6 7 2 -3.9380 0.4044
-6 7 3 -2.1101 -0.5871
-6 7 4 -0.0273 -0.4902
-6 7 5 1.2729 -1.7601
-6 7 6 1.2214 -1.4912
-6 7 7 0.7081 0.0819
-6 7 8 -0.0213 0.1050
-6 7 9 -0.6597 1.3309
-6 7 10 -0.7299 2.1426
-6 7 11 -0.1551 0.6609
-6 7 12 -0.0717 0.9245
-6 7 13 -0.3074 0.9255
-6 7 14 -0.0243 -0.4307
-6 7 15 0.1740 0.1035
-6 7 16 0.4387 0.1765
-6 7 17 0.5371 -0.2988
-6 7 18 0.3115 0.1785
-6 8 1 1.3288 -0.3435
-6 8 2 1.4946 -0.8534
-6 8 3 0.0409 0.0370
-6 8 4 -0.5502 0.8226
-6 8 5 -1.7024 1.7419
-6 8 6 -2.9076 3.3704
-6 8 7 -2.2251 3.5968
-6 8 8 -1.9121 3.0873
-6 8 9 -1.8134 2.4065
-6 8 10 -0.1854 0.9151
-6 8 11 0.3241 0.5760
-6 8 12 0.0532 0.7520
-6 8 13 0.8609 0.1276
-6 8 14 0.6622 0.1840
-6 8 15 0.3535 0.3257
-6 8 16 0.6615 -0.0016
-6 9 1 -1.5303 -0.4890
-6 9 2 -2.4087 -0.0585
-6 9 3 -1.9393 0.8484
-6 9 4 -0.9634 0.9197
-6 9 5 -0.5916 0.2290
-6 9 6 0.5472 -0.0953
-6 9 7 1.2835 -1.0564
-6 9 8 1.0224 -2.0229
-6 9 9 1.7711 -1.8100
-6 9 10 1.9164 -1.1315
-6 9 11 0.8290 -0.5895
-6 9 12 0.7321 -0.1983
-6 9 13 0.4078 -0.2399
-6 10 1 1.1020 -0.3909
-6 10 2 1.4163 -0.5999
-6 10 3 1.5533 -0.6705
-6 10 4 1.6168 -1.3669
-6 10 5 1.0518 -1.1214
-6 10 6 0.5449 -0.8077
-6 10 7 0.1858 -1.1173
-6 10 8 -0.0187 -0.5051
-6 10 9 -0.0413 0.2906
-5 -11 1 -0.5745 -0.4519
-5 -11 2 -0.3403 -0.8545
-5 -11 3 -0.3066 -0.8561
-5 -11 4 -0.0400 -0.6656
-5 -11 5 1.3347 -0.6611
-5 -11 6 1.6687 -0.3524
-5 -11 7 1.4111 -0.0017
-5 -10 1 -0.3394 1.2978
-5 -10 2 0.5440 0.8021
-5 -10 3 1.4583 -0.0843
-5 -10 4 2.2146 0.1105
-5 -10 5 1.6798 -0.1220
-5 -10 6 0.2962 -0.0049
-5 -10 7 -0.4815 0.4628
-5 -10 8 -1.4890 -0.1029
-5 -10 9 -1.5531 -0.1603
-5 -10 10 -0.5006 0.2325
-5 -9 1 -0.9122 -1.6706
-5 -9 2 -0.2681 -1.9740
-5 -9 3 -1.0591 -0.3737
-5 -9 4 -1.4124 0.8943
-5 -9 5 -1.9010 1.8256
-5 -9 6 -2.1771 2.5210
-5 -9 7 -0.7326 1.5729
-5 -9 8 0.3930 1.0580
-5 -9 9 1.3609 1.3987
-5 -9 10 1.9508 0.5343
-5 -9 11 1.2255 0.7042
-5 -9 12 0.4374 1.1821
-5 -9 13 -0.4939 0.6898
-5 -8 1 0.4175 -1.0413
-5 -8 2 -0.3394 0.6625
-5 -8 3 0.4249 1.4049
-5 -8 4 0.7091 0.9462
-5 -8 5 0.2738 -0.7398
-5 -8 6 1.7384 -1.5011
-5 -8 7 1.7234 -1.8097
-5 -8 8 0.3119 -1.3232
-5 -8 9 0.1661 -0.4239
-5 -8 10 -1.4586 -0.1214
-5 -8 11 -2.6207 0.5549
-5 -8 12 -1.7188 0.4092
-5 -8 13 -2.0165 -0.0296
-5 -8 14 -1.4789 -0.3964
-5 -8 15 -0.1968 -1.1343
-5 -7 1 1.6510 2.2116
-5 -7 2 2.3475 1.3996
-5 -7 3 1.4113 0.1478
-5 -7 4 0.6359 -1.9831
-5 -7 5 0.7491 -0.9801
-5 -7 6 0.0767 -0.4874
-5 -7 7 -1.0475 -0.8816
-5 -7 8 -1.5001 0.8188
-5 -7 9 -1.7053 0.1869
-5 -7 10 -1.9040 -0.7117
-5 -7 11 -0.8146 0.2957
-5 -7 12 -0.5537 -0.6732
-5 -7 13 -0.8968 -1.0402
-5 -7 14 0.2264 -0.3337
-5 -7 15 0.1713 -0.7454
-5 -7 16 0.0392 -0.3387
-5 -7 17 0.3130 -0.2946
-5 -6 1 -0.1925 0.9747
-5 -6 2 -1.0719 0.8621
-5 -6 3 0.2588 -0.2198
-5 -6 4 0.4831 1.2098
-5 -6 5 0.5532 1.4271
-5 -6 6 1.4191 0.6735
-5 -6 7 -0.0390 1.5810
-5 -6 8 0.2880 0.7146
-5 -6 9 1.3142 -0.8570
-5 -6 10 0.3547 0.1325
-5 -6 11 0.8921 -0.0041
-5 -6 12 0.8003 -0.8608
-5 -6 13 0.3542 0.4355
-5 -6 14 1.3326 0.2539
-5 -6 15 1.0649 -0.0573
-5 -6 16 0.6674 0.9395
-5 -6 17 0.7218 0.1278
-5 -6 18 0.4760 0.0043
-5 -6 19 0.6525 0.4570
-5 -5 1 -1.7481 -3.2458
-5 -5 2 -0.0820 -3.8986
-5 -5 3 -1.3254 -3.4255
-5 -5 4 -1.9123 -3.3233
-5 -5 5 -0.9861 -2.4764
-5 -5 6 -3.1996 -2.5334
-5 -5 7 -2.9579 -2.4358
-5 -5 8 -0.7059 -1.3076
-5 -5 9 -1.5631 -0.3649
-5 -5 10 -0.7731 1.6286
-5 -5 11 0.8081 2.0138
-5 -5 12 -0.0492 1.3490
-5 -5 13 0.7102 1.3854
-5 -5 14 1.2564 0.1224
-5 -5 15 -0.4564 -0.2654
-5 -5 16 -0.3604 -0.4357
-5 -5 17 0.0244 -1.2666
-5 -5 18 -0.4229 -0.6416
-5 -5 19 0.1231 -0.3433
-5 -5 20 0.0046 -0.2545
-5 -4 1 2.2766 -0.8940
-5 -4 2 1.7869 -1.5483
-5 -4 3 1.5624 -1.1309
-5 -4 4 1.4450 1.3824
-5 -4 5 -0.0609 0.5990
-5 -4 6 0.4127 0.7540
-5 -4 7 1.9983 3.1188
-5 -4 8 2.5116 2.3386
-5 -4 9 2.1523 2.7638
-5 -4 10 1.9852 2.8181
-5 -4 11 1.1826 -0.2507
-5 -4 12 -0.2742 -0.7498
-5 -4 13 -0.2094 -0.4730
-5 -4 14 -1.0933 -1.6509
-5 -4 15 -1.8561 -1.7774
-5 -4 16 -0.4421 -2.1740
-5 -4 17 -0.5508 -2.7134
-5 -4 18 -0.5052 -1.8765
-5 -4 19 0.1471 -1.1076
-5 -4 20 -0.5557 -0.6402
-5 -4 21 -0.3685 -0.0848
-5 -3 1 1.4084 -0.2748
-5 -3 2 0.9509 1.2097
-5 -3 3 -0.6314 3.5707
-5 -3 4 -0.4050 1.9731
-5 -3 5 0.8915 1.1996
-5 -3 6 0.9254 2.5643
-5 -3 7 2.0522 1.9354
-5 -3 8 0.7150 1.6818
-5 -3 9 -1.6875 1.2737
-5 -3 10 -1.0644 -0.6992
-5 -3 11 -1.6636 -1.7606
-5 -3 12 -1.6488 -1.3761
-5 -3 13 -0.4302 -1.9901
-5 -3 14 -0.8090 -3.1156
-5 -3 15 0.3166 -1.8220
-5 -3 16 1.7954 -0.3601
-5 -3 17 2.0334 1.1335
-5 -3 18 2.3770 3.3925
-5 -3 19 1.7528 2.9228
-5 -3 20 0.9998 1.7328
-5 -3 21 0.6994 1.1503
-5 -3 22 0.0887 -0.2634
-5 -2 1 -0.4991 0.9735
-5 -2 2 -3.6954 1.9411
-5 -2 3 -2.9414 1.4833
-5 -2 4 -1.0564 1.7682
-5 -2 5 -0.7436 2.7253
-5 -2 6 1.4637 3.6640
-5 -2 7 1.3939 3.3197
-5 -2 8 0.2396 1.4526
-5 -2 9 1.9112 1.0479
-5 -2 10 2.1611 0.2953
-5 -2 11 1.4475 -0.0695
-5 -2 12 0.9831 0.8130
-5 -2 13 0.5403 -0.3007
-5 -2 14 1.0045 0.0439
-5 -2 15 1.8046 1.3719
-5 -2 16 2.1649 0.7640
-5 -2 17 0.4306 0.8341
-5 -2 18 -1.1057 -0.2158
-5 -2 19 -1.0111 -1.6792
-5 -2 20 -1.2568 -1.1305
-5 -2 21 -0.4725 -0.9167
-5 -2 22 0.4537 -0.3078
-5 -2 23 0.3106 0.6516
-5 -1 1 -2.2539 1.9019
-5 -1 2 0.4384 0.8869
-5 -1 3 3.2938 0.2920
-5 -1 4 3.4874 -0.6230
-5 -1 5 2.7837 0.1461
-5 -1 6 0.2597 -0.6400
-5 -1 7 -1.9114 -2.8908
-5 -1 8 -2.6728 -2.4788
-5 -1 9 -3.6215 -3.2854
-5 -1 10 -3.9203 -3.9668
-5 -1 11 -4.4879 -3.0373
-5 -1 12 -2.9567 -3.5644
-5 -1 13 0.0887 -2.6267
-5 -1 14 0.9491 -0.6380
-5 -1 15 1.6644 0.9645
-5 -1 16 0.6922 2.1445
-5 -1 17 -0.4885 1.5945
-5 -1 18 1.0819 1.1751
-5 -1 19 1.2392 0.6556
-5 -1 20 1.1450 0.1365
-5 -1 21 1.3631 0.5370
-5 -1 22 0.0997 0.1494
-5 -1 23 -0.0151 -0.1523
-5 0 1 0.5119 0.8154
-5 0 2 1.2022 1.3516
-5 0 3 0.8930 0.7576
-5 0 4 -0.4134 0.9633
-5 0 5 -0.7360 -0.3566
-5 0 6 0.2968 -2.5046
-5 0 7 0.1566 -2.1670
-5 0 8 0.0972 -2.3582
-5 0 9 0.3574 -1.1376
-5 0 10 -0.4010 0.6805
-5 0 11 1.0704 0.3778
-5 0 12 2.6655 1.8277
-5 0 13 1.9929 2.4035
-5 0 14 1.2256 2.2557
-5 0 15 -0.1504 2.1322
-5 0 16 -0.8325 -0.7184
-5 0 17 -0.4752 -1.2689
-5 0 18 -0.6384 -0.4580
-5 0 19 -0.6714 -0.1041
-5 0 20 -0.9844 1.6981
-5 0 21 -0.9891 1.3248
-5 0 22 -0.2766 0.5681
-5 0 23 -0.1436 0.8003
-5 1 1 1.1091 -1.6129
-5 1 2 2.2289 -2.0240
-5 1 3 1.1277 -2.0678
-5 1 4 0.3795 -1.6378
-5 1 5 -0.2481 -1.0791
-5 1 6 -2.6476 0.2723
-5 1 7 -2.7939 1.2948
-5 1 8 -1.7142 2.0350
-5 1 9 -1.5367 1.2532
-5 1 10 1.3311 -0.6497
-5 1 11 2.1616 -0.4061
-5 1 12 1.1564 0.1270
-5 1 13 1.0570 0.4270
-5 1 14 -1.5655 1.2429
-5 1 15 -2.3013 0.8399
-5 1 16 -2.0182 1.2879
-5 1 17 -2.6543 2.5350
-5 1 18 -1.1521 2.2191
-5 1 19 -1.1573 1.1821
-5 1 20 -0.9240 -0.1760
-5 1 21 0.5657 -0.8241
-5 1 22 0.1156 -0.4259
-5 1 23 0.3001 -0.1419
-5 2 1 0.0797 0.5163
-5 2 2 -1.1389 0.0740
-5 2 3 -1.6938 0.3017
-5 2 4 -1.3289 0.1024
-5 2 5 -1.1235 -0.8073
-5 2 6 0.3765 -0.7227
-5 2 7 1.4813 -0.6235
-5 2 8 0.2586 -1.6684
-5 2 9 0.4053 -0.5316
-5 2 10 -0.6773 1.3011
-5 2 11 -2.7661 1.7900
-5 2 12 -2.2924 2.8991
-5 2 13 -3.3903 2.1008
-5 2 14 -2.9059 1.0246
-5 2 15 0.3185 0.9570
-5 2 16 1.2439 -0.3413
-5 2 17 2.4776 -0.3976
-5 2 18 2.9198 -0.6129
-5 2 19 1.8900 -0.7942
-5 2 20 2.0178 0.8308
-5 2 21 1.1179 0.9204
-5 2 22 -0.0304 0.6473
-5 2 23 -0.4301 0.6391
-5 3 1 1.5240 0.5496
-5 3 2 0.0494 0.8821
-5 3 3 -0.3700 1.0326
-5 3 4 -0.2132 0.5032
-5 3 5 -0.7030 1.0796
-5 3 6 -1.1303 1.4724
-5 3 7 -1.3849 0.0054
-5 3 8 -0.7836 0.2200
-5 3 9 0.2501 0.1743
-5 3 10 1.0714 -2.0885
-5 3 11 1.8750 -1.1487
-5 3 12 2.2624 -1.1641
-5 3 13 2.4524 -2.7073
-5 3 14 2.8700 -1.5810
-5 3 15 2.1946 -2.5946
-5 3 16 0.1849 -2.6586
-5 3 17 -1.0052 -0.8752
-5 3 18 -1.7337 -1.4137
-5 3 19 -2.6065 -0.8305
-5 3 20 -2.4240 -0.5728
-5 3 21 -2.2919 -1.2250
-5 3 22 -2.0838 -0.6334
-5 3 23 -0.7832 -0.6474
-5 4 1 -1.7866 -2.3938
-5 4 2 -0.1824 -3.1391
-5 4 3 2.0870 -3.3461
-5 4 4 1.8565 -2.8519
-5 4 5 1.4214 -1.7700
-5 4 6 1.7282 -1.6739
-5 4 7 0.9533 -0.8791
-5 4 8 -0.0026 0.5288
-5 4 9 0.4909 0.4662
-5 4 10 -0.2994 1.8122
-5 4 11 -1.1123 2.4038
-5 4 12 -0.6183 0.1084
-5 4 13 -2.0753 -0.0184
-5 4 14 -2.2963 0.3157
-5 4 15 -1.4657 0.2092
-5 4 16 -1.7626 2.1107
-5 4 17 -0.4748 2.0692
-5 4 18 0.0056 0.9426
-5 4 19 0.0286 1.2334
-5 4 20 1.0318 0.4758
-5 4 21 0.8199 -0.3092
-5 4 22 0.8554 -0.2059
-5 4 23 0.7999 -0.2935
-5 5 1 1.6580 -3.8386
-5 5 2 1.9249 -1.6813
-5 5 3 0.2567 -0.9371
-5 5 4 -1.2622 0.1088
-5 5 5 -0.6918 0.7446
-5 5 6 -0.3488 0.4882
-5 5 7 -0.2751 0.6583
-5 5 8 1.7437 0.4176
-5 5 9 2.0702 -0.1396
-5 5 10 0.4435 -0.5617
-5 5 11 0.8317 -0.8536
-5 5 12 -0.1100 -0.4242
-5 5 13 -0.4277 0.8100
-5 5 14 1.7924 1.4682
-5 5 15 0.8088 1.1589
-5 5 16 -0.1487 0.4372
-5 5 17 0.2253 -0.9175
-5 5 18 -1.1108 -1.4105
-5 5 19 -1.1431 -1.0663
-5 5 20 -1.0027 -1.0604
-5 5 21 -1.6424 -0.3051
-5 5 22 -1.0653 0.3378
-5 6 1 0.7826 2.6572
-5 6 2 0.9431 4.7075
-5 6 3 0.2869 5.8048
-5 6 4 0.5910 7.1259
-5 6 5 0.9711 6.4682
-5 6 6 -0.1981 4.8358
-5 6 7 -0.4085 3.7948
-5 6 8 -0.9112 2.4441
-5 6 9 -2.5897 1.0018
-5 6 10 -2.0063 1.2326
-5 6 11 -0.9513 0.7199
-5 6 12 -0.5948 -0.7888
-5 6 13 0.6422 -0.6280
-5 6 14 -0.1381 -1.5598
-5 6 15 -1.4386 -2.6019
-5 6 16 -0.3539 -1.9966
-5 6 17 0.0731 -2.1892
-5 6 18 0.5273 -1.5708
-5 6 19 1.6703 -0.5386
-5 6 20 1.5324 -0.7156
-5 6 21 1.6619 -0.6318
-5 7 1 1.0312 6.3719
-5 7 2 -0.0464 3.2887
-5 7 3 -1.3929 0.9549
-5 7 4 -1.6711 -1.1207
-5 7 5 -2.2054 -3.7914
-5 7 6 -2.3632 -3.9243
-5 7 7 -1.5194 -2.5595
-5 7 8 -0.9384 -1.9105
-5 7 9 -0.3581 -0.1397
-5 7 10 0.2702 0.7052
-5 7 11 0.5661 -0.4844
-5 7 12 0.4222 0.2738
-5 7 13 0.2406 0.5138
-5 7 14 0.5149 -0.8006
-5 7 15 1.1470 -0.1899
-5 7 16 1.7316 -0.1881
-5 7 17 1.6100 -0.2885
-5 7 18 0.9511 0.8325
-5 7 19 0.1507 0.3673
-5 7 20 -0.4075 0.1060
-5 8 1 -1.9800 -1.0766
-5 8 2 -1.9413 -1.1379
-5 8 3 -1.6760 0.0650
-5 8 4 0.0531 0.1938
-5 8 5 1.1717 0.6250
-5 8 6 2.1505 1.6716
-5 8 7 3.4293 1.0588
-5 8 8 3.0857 -0.0226
-5 8 9 2.1709 -1.2293
-5 8 10 2.4110 -3.0544
-5 8 11 1.8047 -3.1659
-5 8 12 0.8359 -2.3859
-5 8 13 0.9754 -2.3190
-5 8 14 0.2775 -1.1969
-5 8 15 -0.1986 0.0575
-5 8 16 -0.0819 0.5530
-5 8 17 -0.9001 1.2939
-5 8 18 -0.8667 1.0286
-5 9 1 1.3064 0.8237
-5 9 2 0.7242 -0.1467
-5 9 3 1.4415 -0.7511
-5 9 4 1.6104 -1.3677
-5 9 5 0.5762 -1.4764
-5 9 6 0.0856 -1.0228
-5 9 7 -1.1944 -1.1526
-5 9 8 -2.7254 -1.3596
-5 9 9 -2.1851 -0.7873
-5 9 10 -1.5177 0.2186
-5 9 11 -1.6079 1.1303
-5 9 12 -0.6011 1.6534
-5 9 13 -0.0665 1.6043
-5 9 14 -0.1461 1.3687
-5 9 15 0.4317 1.1401
-5 9 16 0.0700 0.6901
-5 10 1 -1.6668 -2.6331
-5 10 2 -1.6318 -2.1684
-5 10 3 -1.4692 -1.3845
-5 10 4 -1.4771 -1.2882
-5 10 5 -1.6651 -0.3173
-5 10 6 -1.7826 0.0398
-5 10 7 -1.4381 -0.5279
-5 10 8 -0.3858 0.0124
-5 10 9 0.6493 0.9084
-5 10 10 0.5907 0.9254
-5 10 11 0.2870 1.0171
-5 10 12 0.0854 0.9851
-5 10 13 -0.4503 0.4464
-5 11 1 1.0863 0.5052
-5 11 2 0.8945 0.9466
-5 11 3 1.1470 0.9273
-5 11 4 0.4771 1.1567
-5 11 5 -0.3735 0.9846
-5 11 6 -0.0049 0.3851
-5 11 7 0.2876 0.1982
-5 11 8 0.2006 0.4841
-5 11 9 0.0166 0.2443
-4 -12 1 -0.6773 0.4958
-4 -12 2 -0.8518 0.5644
-4 -12 3 -0.9000 -0.2310
-4 -12 4 -0.8518 0.0237
-4 -11 1 -0.2142 0.1269
-4 -11 2 0.0976 -0.2894
-4 -11 3 -0.0055 -0.8330
-4 -11 4 -0.2590 -1.5637
-4 -11 5 0.5600 -2.7844
-4 -11 6 0.4115 -2.8229
-4 -11 7 0.1025 -1.9818
-4 -11 8 0.4176 -1.3282
-4 -11 9 -0.1777 0.0392
-4 -10 1 0.6924 -0.0731
-4 -10 2 0.7466 -1.2284
-4 -10 3 0.5300 -2.0451
-4 -10 4 1.1112 -0.7274
-4 -10 5 1.0941 0.8417
-4 -10 6 0.7627 2.6996
-4 -10 7 1.1876 4.0824
-4 -10 8 0.4299 3.5012
-4 -10 9 0.2081 2.2587
-4 -10 10 0.8226 0.9730
-4 -10 11 0.2826 -0.1831
-4 -10 12 0.7122 -0.7891
-4 -9 1 -1.1204 -0.0578
-4 -9 2 -0.7577 0.3776
-4 -9 3 -0.5179 2.1610
-4 -9 4 0.3430 2.5545
-4 -9 5 0.4712 1.8739
-4 -9 6 -0.0987 1.0363
-4 -9 7 -0.1105 -1.3499
-4 -9 8 -0.2892 -2.5600
-4 -9 9 0.1518 -2.1255
-4 -9 10 0.5590 -2.1835
-4 -9 11 0.8110 -0.6210
-4 -9 12 0.9898 1.0717
-4 -9 13 0.4716 1.5791
-4 -9 14 0.4601 2.5083
-4 -9 15 0.0635 1.8952
-4 -8 1 0.5013 0.8893
-4 -8 2 0.7198 0.8370
-4 -8 3 0.9281 0.2212
-4 -8 4 -0.1560 -0.2476
-4 -8 5 -2.0774 -0.7620
-4 -8 6 -1.3165 -0.5407
-4 -8 7 -0.9455 0.0625
-4 -8 8 -0.8657 1.2292
-4 -8 9 0.5551 1.8951
-4 -8 10 0.0541 2.3154
-4 -8 11 -0.5128 2.8299
-4 -8 12 -0.2082 1.9894
-4 -8 13 -1.2703 1.4809
-4 -8 14 -1.5853 0.2881
-4 -8 15 -1.1680 -1.4808
-4 -8 16 -0.8755 -1.3678
-4 -8 17 0.0021 -1.3972
-4 -7 1 -0.7607 -2.9248
-4 -7 2 -1.6309 -2.4766
-4 -7 3 -2.7911 -1.4148
-4 -7 4 -2.7453 -1.7398
-4 -7 5 -0.8736 -0.2264
-4 -7 6 -0.1064 0.0193
-4 -7 7 -0.2843 -0.5511
-4 -7 8 0.1467 0.7294
-4 -7 9 -0.3391 -0.1653
-4 -7 10 -0.8879 -0.9009
-4 -7 11 0.1756 -0.4708
-4 -7 12 -0.2537 -1.5271
-4 -7 13 -0.7607 -1.7678
-4 -7 14 0.2831 -1.4541
-4 -7 15 -0.0534 -1.0896
-4 -7 16 0.1442 0.0368
-4 -7 17 0.2339 0.6744
-4 -7 18 -0.9551 0.9286
-4 -7 19 -0.8352 0.6497
-4 -6 1 -1.5676 3.3548
-4 -6 2 -1.2562 3.6803
-4 -6 3 0.3309 1.5397
-4 -6 4 0.7830 1.5559
-4 -6 5 0.9328 0.2774
-4 -6 6 1.9860 -1.4843
-4 -6 7 1.2975 -0.5016
-4 -6 8 1.9870 -1.6392
-4 -6 9 2.6761 -2.8893
-4 -6 10 1.8259 -1.1147
-4 -6 11 1.7086 -1.0508
-4 -6 12 0.5707 -1.1187
-4 -6 13 0.0191 0.2783
-4 -6 14 0.3539 -0.4790
-4 -6 15 -0.0649 -0.9162
-4 -6 16 -0.1335 -0.4787
-4 -6 17 -0.6743 -1.4515
-4 -6 18 -0.7018 -1.5371
-4 -6 19 -0.0143 -1.2281
-4 -6 20 0.0648 -0.9765
-4 -5 1 -2.8082 -1.5232
-4 -5 2 -0.5374 -2.9706
-4 -5 3 -0.5301 -2.0500
-4 -5 4 0.2452 -1.5945
-4 -5 5 2.3766 -0.5580
-4 -5 6 0.1048 0.1830
-4 -5 7 -0.0191 0.0624
-4 -5 8 1.2393 0.1898
-4 -5 9 -0.9831 0.6623
-4 -5 10 -0.6706 1.5007
-4 -5 11 -0.3372 0.9483
-4 -5 12 -2.0261 0.3975
-4 -5 13 -1.3294 0.3299
-4 -5 14 -1.2290 -0.0436
-4 -5 15 -2.3101 1.1852
-4 -5 16 -1.8122 1.6357
-4 -5 17 -1.2356 1.1172
-4 -5 18 -0.6862 1.3554
-4 -5 19 0.1481 0.7748
-4 -5 20 0.4203 0.6416
-4 -5 21 0.5115 0.8222
-4 -4 1 2.4985 -1.2281
-4 -4 2 1.1470 -0.8053
-4 -4 3 0.8570 -0.8305
-4 -4 4 1.5042 1.0126
-4 -4 5 -0.1707 -0.4168
-4 -4 6 0.4073 -1.1645
-4 -4 7 2.3663 0.5842
-4 -4 8 2.0438 -0.3935
-4 -4 9 1.8826 0.9988
-4 -4 10 1.8257 2.1225
-4 -4 11 0.6019 0.1752
-4 -4 12 0.4070 0.9609
-4 -4 13 1.4249 1.4123
-4 -4 14 0.9465 0.4915
-4 -4 15 0.4831 0.1744
-4 -4 16 1.0138 -1.1506
-4 -4 17 0.4374 -1.7923
-4 -4 18 0.5378 -1.2335
-4 -4 19 1.1077 -0.4335
-4 -4 20 0.5926 0.4187
-4 -4 21 0.4392 0.3931
-4 -4 22 0.2344 0.0877
-4 -3 1 2.7834 0.0968
-4 -3 2 4.0477 -0.2198
-4 -3 3 3.6992 1.3925
-4 -3 4 3.1755 -0.5739
-4 -3 5 3.4314 -1.6948
-4 -3 6 2.4145 0.3759
-4 -3 7 2.4346 -0.3788
-4 -3 8 0.8106 0.2142
-4 -3 9 -1.6824 1.2669
-4 -3 10 -1.3189 -0.4942
-4 -3 11 -2.0050 -0.1688
-4 -3 12 -2.2937 1.0802
-4 -3 13 -2.0364 0.5901
-4 -3 14 -3.3769 0.0225
-4 -3 15 -2.3711 -0.0312
-4 -3 16 -0.2182 -0.5247
-4 -3 17 1.3968 -0.8044
-4 -3 18 2.8998 -0.1795
-4 -3 19 2.4066 -0.5574
-4 -3 20 1.3835 -1.1356
-4 -3 21 0.5535 -0.7895
-4 -3 22 -0.4798 -0.8316
-4 -3 23 -0.5317 -0.6926
-4 -2 1 -0.5223 1.2657
-4 -2 2 -2.2258 1.8748
-4 -2 3 -1.9062 0.6234
-4 -2 4 -0.3388 0.0367
-4 -2 5 -1.3632 0.6527
-4 -2 6 -0.5752 0.7997
-4 -2 7 -1.5882 0.9217
-4 -2 8 -4.2865 0.5748
-4 -2 9 -2.5921 0.6944
-4 -2 10 -2.0983 0.8303
-4 -2 11 -2.6110 0.8522
-4 -2 12 -1.8210 1.0173
-4 -2 13 -1.8586 -0.8551
-4 -2 14 -0.6381 -2.1534
-4 -2 15 1.1672 -2.0351
-4 -2 16 1.6315 -2.0791
-4 -2 17 0.2321 -0.2250
-4 -2 18 -1.5901 1.1106
-4 -2 19 -1.9788 0.9773
-4 -2 20 -2.2762 1.2545
-4 -2 21 -1.7919 0.3531
-4 -2 22 -0.5570 -0.4879
-4 -2 23 -0.2591 -0.4993
-4 -2 24 0.0742 -0.8365
-4 -1 1 0.7428 -1.4834
-4 -1 2 0.3401 -2.6463
-4 -1 3 0.2338 -2.7255
-4 -1 4 -1.8648 -2.5734
-4 -1 5 -2.9830 -0.9765
-4 -1 6 -3.6299 0.5996
-4 -1 7 -3.9412 0.1901
-4 -1 8 -2.0035 1.6334
-4 -1 9 -1.2856 2.0047
-4 -1 10 -1.6249 1.2688
-4 -1 11 -1.8779 1.7595
-4 -1 12 -1.1568 -0.0429
-4 -1 13 1.3332 -1.4567
-4 -1 14 2.8618 -0.7303
-4 -1 15 4.2657 0.3126
-4 -1 16 4.4093 1.3868
-4 -1 17 3.2745 1.0044
-4 -1 18 3.6977 0.0319
-4 -1 19 2.6857 -0.8637
-4 -1 20 1.4517 -1.2799
-4 -1 21 1.4775 -0.4005
-4 -1 22 0.5257 0.0179
-4 -1 23 0.4840 0.2127
-4 -1 24 0.6995 0.8227
-4 0 1 0.1215 -0.8772
-4 0 2 0.6678 -0.6423
-4 0 3 0.4082 -0.2799
-4 0 4 0.3356 0.1905
-4 0 5 0.7107 0.4011
-4 0 6 1.3604 -0.8024
-4 0 7 1.1456 -0.1786
-4 0 8 0.6220 0.3356
-4 0 9 0.9683 0.2264
-4 0 10 1.1128 0.2426
-4 0 11 2.5510 -1.9249
-4 0 12 4.5096 -2.3643
-4 0 13 4.1246 -1.4960
-4 0 14 2.6592 -0.3716
-4 0 15 0.2655 1.1397
-4 0 16 -2.8439 0.1356
-4 0 17 -4.5552 0.4504
-4 0 18 -4.8194 1.2528
-4 0 19 -3.9500 0.6901
-4 0 20 -2.4100 1.3212
-4 0 21 -0.8862 0.2870
-4 0 22 0.3294 -0.6222
-4 0 23 0.4965 0.2446
-4 0 24 0.1661 0.0029
-4 0 25 -0.0369 0.0132
-4 1 1 -1.1405 -1.6964
-4 1 2 -1.7718 -1.2834
-4 1 3 -1.6138 -0.7315
-4 1 4 -0.6396 0.4826
-4 1 5 0.2412 1.5490
-4 1 6 0.6949 2.6241
-4 1 7 1.5828 2.8313
-4 1 8 2.4620 1.6031
-4 1 9 1.5676 -0.5352
-4 1 10 1.6655 -2.9032
-4 1 11 1.2500 -2.4105
-4 1 12 0.2103 -0.7238
-4 1 13 0.1151 0.3112
-4 1 14 -1.3226 2.1121
-4 1 15 -0.9376 2.1274
-4 1 16 0.5695 1.7595
-4 1 17 1.7469 2.0215
-4 1 18 3.8772 0.3192
-4 1 19 3.3207 -0.9085
-4 1 20 2.4423 -1.0845
-4 1 21 2.4007 -0.7937
-4 1 22 0.6661 0.3945
-4 1 23 0.0657 0.7365
-4 1 24 -0.0547 0.4998
-4 1 25 -0.4659 0.1694
-4 2 1 -1.3479 3.4766
-4 2 2 -1.5401 4.1147
-4 2 3 -1.3231 5.0977
-4 2 4 -1.9522 4.1308
-4 2 5 -1.9616 2.4639
-4 2 6 -1.5806 1.1830
-4 2 7 -1.6265 -0.1317
-4 2 8 -2.2501 -0.9626
-4 2 9 -1.1231 0.0430
-4 2 10 -0.3122 1.5667
-4 2 11 -0.8056 2.3422
-4 2 12 -0.2259 2.9476
-4 2 13 -1.9238 2.3011
-4 2 14 -2.5907 1.0146
-4 2 15 -1.0525 -0.9686
-4 2 16 -2.0038 -3.2888
-4 2 17 -1.8729 -3.6960
-4 2 18 -1.7633 -3.4243
-4 2 19 -2.3799 -1.7947
-4 2 20 -1.0612 0.8398
-4 2 21 -1.1086 1.4806
-4 2 22 -1.5128 1.8047
-4 2 23 -1.0183 1.7953
-4 2 24 -0.7848 0.6510
-4 2 25 0.0423 0.4410
-4 3 1 -1.3752 -2.2082
-4 3 2 -0.5690 -1.9636
-4 3 3 1.1787 -3.5179
-4 3 4 3.3719 -4.1913
-4 3 5 4.1519 -2.9643
-4 3 6 3.8696 -2.4448
-4 3 7 2.8730 -2.3696
-4 3 8 1.5980 -1.5954
-4 3 9 0.3712 -1.6903
-4 3 10 -0.9863 -2.7963
-4 3 11 -1.0430 -1.4629
-4 3 12 -0.4599 -1.3543
-4 3 13 -0.0858 -2.4169
-4 3 14 1.0377 -1.2925
-4 3 15 0.7536 -1.2697
-4 3 16 -0.1784 0.7526
-4 3 17 0.4628 3.8003
-4 3 18 0.1604 3.8719
-4 3 19 -0.6007 4.2126
-4 3 20 -0.5717 3.0186
-4 3 21 -1.0657 0.8633
-4 3 22 -0.7765 0.0161
-4 3 23 0.4777 -1.3265
-4 3 24 0.8101 -1.4815
-4 3 25 0.5412 -0.7566
-4 4 1 1.6558 -2.1872
-4 4 2 2.1900 -3.2704
-4 4 3 2.7134 -3.5268
-4 4 4 0.5742 -2.3428
-4 4 5 -0.4285 -1.7694
-4 4 6 -0.6361 -1.4540
-4 4 7 -0.9811 -0.6762
-4 4 8 0.0926 0.1348
-4 4 9 2.2754 0.2547
-4 4 10 3.0253 1.3459
-4 4 11 2.8108 1.6657
-4 4 12 1.6929 -0.0818
-4 4 13 -1.0340 0.4849
-4 4 14 -1.7180 0.7215
-4 4 15 -1.2203 -0.1724
-4 4 16 -1.0327 0.5225
-4 4 17 -0.1312 -1.0631
-4 4 18 -0.5146 -2.6554
-4 4 19 -0.4219 -2.1303
-4 4 20 0.3971 -2.5511
-4 4 21 0.1298 -2.1126
-4 4 22 0.3972 -0.8714
-4 4 23 0.1606 -0.3356
-4 4 24 -0.5769 0.2132
-4 5 1 -1.9148 -1.1543
-4 5 2 0.8025 0.9651
-4 5 3 0.3591 2.0641
-4 5 4 0.7928 3.1226
-4 5 5 1.6462 3.2019
-4 5 6 1.0072 2.1228
-4 5 7 0.6265 1.3018
-4 5 8 0.7572 0.3584
-4 5 9 -0.7758 -0.4757
-4 5 10 -3.0073 -0.4449
-4 5 11 -2.9654 -0.3982
-4 5 12 -2.9401 -0.2620
-4 5 13 -1.3852 0.0824
-4 5 14 1.7124 -0.3385
-4 5 15 1.0589 -0.1349
-4 5 16 0.4018 0.4489
-4 5 17 0.6484 0.2345
-4 5 18 -0.2983 0.8346
-4 5 19 0.4307 1.0083
-4 5 20 0.7999 0.4404
-4 5 21 0.3699 0.6591
-4 5 22 0.8389 0.1520
-4 5 23 0.7262 -0.5080
-4 5 24 0.3957 -0.3481
-4 6 1 6.4074 1.9654
-4 6 2 6.2041 1.2562
-4 6 3 5.3677 1.0081
-4 6 4 5.1661 1.4570
-4 6 5 4.2752 0.8479
-4 6 6 2.8737 1.2557
-4 6 7 2.2440 2.3328
-4 6 8 1.3722 2.9061
-4 6 9 0.0087 3.3603
-4 6 10 0.1759 3.9179
-4 6 11 0.3918 2.7970
-4 6 12 -0.1587 1.1406
-4 6 13 0.1666 1.2908
-4 6 14 -1.1735 0.8403
-4 6 15 -2.4831 0.2421
-4 6 16 -1.3802 -0.1074
-4 6 17 -1.3238 -1.5546
-4 6 18 -0.8895 -1.9497
-4 6 19 -0.0117 -1.7820
-4 6 20 -0.7760 -1.9678
-4 6 21 -0.7076 -1.6261
-4 6 22 -0.5625 -1.1308
-4 6 23 -0.9956 -0.4802
-4 7 1 1.6203 0.3791
-4 7 2 -0.2181 0.2931
-4 7 3 -2.2189 1.7469
-4 7 4 -3.2990 2.1605
-4 7 5 -4.7239 1.5006
-4 7 6 -5.1286 1.3609
-4 7 7 -4.2880 0.8052
-4 7 8 -3.4743 -0.3093
-4 7 9 -2.5446 -0.7572
-4 7 10 -1.5089 -1.7272
-4 7 11 -0.7937 -3.3324
-4 7 12 -0.4703 -2.6201
-4 7 13 -0.4029 -2.2603
-4 7 14 -0.4750 -3.1947
-4 7 15 -0.0076 -2.4661
-4 7 16 0.8172 -2.3326
-4 7 17 1.4578 -1.6406
-4 7 18 1.8845 0.3259
-4 7 19 1.5987 0.5670
-4 7 20 1.4343 1.0313
-4 7 21 1.3850 1.6448
-4 7 22 0.8405 1.1669
-4 8 1 0.6764 1.5966
-4 8 2 -0.6069 1.5618
-4 8 3 -1.4648 1.4152
-4 8 4 -1.7416 -0.5490
-4 8 5 -2.0953 -1.6531
-4 8 6 -1.6391 -1.8210
-4 8 7 -1.0261 -2.3557
-4 8 8 -1.6150 -2.4982
-4 8 9 -2.3948 -2.5774
-4 8 10 -1.9783 -2.8709
-4 8 11 -1.8039 -1.7701
-4 8 12 -1.4316 -0.1782
-4 8 13 0.1340 0.2490
-4 8 14 1.1432 1.1147
-4 8 15 2.3817 1.8177
-4 8 16 3.2572 1.9430
-4 8 17 2.2256 2.5616
-4 8 18 1.2663 1.9665
-4 8 19 0.5770 1.1659
-4 8 20 -0.1215 0.8895
-4 9 1 -3.2868 0.7826
-4 9 2 -4.5926 0.4517
-4 9 3 -3.4091 -0.2992
-4 9 4 -1.7705 -0.6726
-4 9 5 -0.1006 -0.2531
-4 9 6 1.8127 0.5012
-4 9 7 2.0124 0.9066
-4 9 8 1.5254 0.9388
-4 9 9 2.3859 1.3074
-4 9 10 3.0281 1.7317
-4 9 11 2.5358 1.7750
-4 9 12 2.4700 1.2705
-4 9 13 1.6961 0.1977
-4 9 14 0.3764 -0.4088
-4 9 15 -0.2165 -0.4103
-4 9 16 -1.5202 -0.4037
-4 9 17 -2.1130 -0.6074
-4 9 18 -1.6309 -0.8909
-4 10 1 -1.6624 -1.1874
-4 10 2 -0.2966 -0.9388
-4 10 3 0.8996 -0.6125
-4 10 4 1.1263 -0.5693
-4 10 5 0.5954 0.5268
-4 10 6 -0.8470 0.8758
-4 10 7 -1.6624 -0.0345
-4 10 8 -1.1528 -0.2913
-4 10 9 -0.2054 -0.2586
-4 10 10 -0.0156 -0.7208
-4 10 11 -0.0544 -0.5971
-4 10 12 0.3436 -0.2830
-4 10 13 0.4622 -0.1633
-4 10 14 0.7921 0.6484
-4 10 15 0.8103 0.8815
-4 10 16 0.3551 0.3584
-4 11 1 1.9856 0.2075
-4 11 2 2.1055 0.1259
-4 11 3 2.2809 -0.2337
-4 11 4 1.5016 0.4397
-4 11 5 0.4347 0.4805
-4 11 6 0.7714 -0.2796
-4 11 7 1.1743 -0.4454
-4 11 8 1.1094 0.1258
-4 11 9 0.8398 0.5121
-4 11 10 0.0218 0.6295
-4 11 11 -0.3956 0.9593
-4 11 12 -0.2326 0.5526
-4 12 1 -0.3313 -0.3592
-4 12 2 -0.1234 0.0994
-4 12 3 -0.6288 0.8415
-4 12 4 -1.2195 0.4946
-4 12 5 -0.6807 0.1206
-3 -12 1 0.5126 0.4072
-3 -12 2 0.1420 1.4235
-3 -12 3 -0.1375 1.3278
-3 -12 4 -0.0469 1.9106
-3 -12 5 0.0701 2.0654
-3 -12 6 -0.3535 0.5735
-3 -11 1 -0.9350 0.5999
-3 -11 2 -0.5107 0.0844
-3 -11 3 -0.8747 -0.4472
-3 -11 4 -1.5496 -0.7193
-3 -11 5 -1.0771 -1.7387
-3 -11 6 -0.9530 -1.4539
-3 -11 7 -0.3768 -0.6126
-3 -11 8 0.7712 -0.4892
-3 -11 9 0.7334 0.5195
-3 -11 10 0.3032 0.2792
-3 -10 1 -0.5333 0.2771
-3 -10 2 -0.8423 -0.0891
-3 -10 3 -1.0909 -0.4916
-3 -10 4 0.5175 0.0986
-3 -10 5 1.7224 0.1084
-3 -10 6 2.2131 0.2573
-3 -10 7 2.8742 0.3583
-3 -10 8 1.3593 -0.0657
-3 -10 9 0.0195 -0.4761
-3 -10 10 -0.2571 -0.6244
-3 -10 11 -1.1155 -0.6029
-3 -10 12 -0.5181 -1.0405
-3 -10 13 0.0118 -0.8069
-3 -9 1 -0.1465 0.8259
-3 -9 2 0.9831 0.8880
-3 -9 3 1.5098 1.6803
-3 -9 4 1.7814 1.2051
-3 -9 5 0.7697 0.4329
-3 -9 6 -0.5773 0.6718
-3 -9 7 -1.3121 -0.1659
-3 -9 8 -1.4908 -0.3659
-3 -9 9 -0.5274 0.0771
-3 -9 10 0.2172 -0.6016
-3 -9 11 1.3263 -0.3509
-3 -9 12 1.9887 0.2650
-3 -9 13 1.7762 0.5563
-3 -9 14 2.1573 1.3789
-3 -9 15 1.0595 1.3420
-3 -9 16 0.0175 0.6538
-3 -8 1 1.5719 2.2090
-3 -8 2 0.9869 0.7093
-3 -8 3 0.8116 -0.4255
-3 -8 4 0.4749 -0.7689
-3 -8 5 -0.3591 -0.7948
-3 -8 6 0.7308 -0.7817
-3 -8 7 0.7431 -0.7436
-3 -8 8 0.1540 -0.2388
-3 -8 9 0.4146 -0.3378
-3 -8 10 -0.3127 0.1410
-3 -8 11 -0.4205 0.9039
-3 -8 12 0.1001 0.7036
-3 -8 13 -0.1977 1.4154
-3 -8 14 -0.8630 0.9656
-3 -8 15 -1.5018 -0.0646
-3 -8 16 -1.4209 0.2799
-3 -8 17 -1.0282 -0.1192
-3 -8 18 -0.4933 0.3758
-3 -7 1 -2.9250 -0.7039
-3 -7 2 -2.4216 0.0808
-3 -7 3 -2.3448 0.8849
-3 -7 4 -2.4492 -0.1849
-3 -7 5 -1.6201 0.1979
-3 -7 6 -2.0389 -0.1747
-3 -7 7 -2.5872 -0.6810
-3 -7 8 -1.5610 0.2284
-3 -7 9 -1.4222 -0.5461
-3 -7 10 -1.1022 -0.9204
-3 -7 11 0.0328 -0.7447
-3 -7 12 -1.1240 -0.9855
-3 -7 13 -2.2764 -0.7431
-3 -7 14 -2.1720 -0.8054
-3 -7 15 -2.3291 -0.4213
-3 -7 16 -1.0148 -0.2710
-3 -7 17 0.0167 -0.1521
-3 -7 18 -0.0243 0.5283
-3 -7 19 0.3123 0.0888
-3 -7 20 -0.0053 -0.0611
-3 -6 1 4.1310 1.3423
-3 -6 2 3.3183 0.5825
-3 -6 3 2.6605 -1.1688
-3 -6 4 1.4287 -0.0194
-3 -6 5 0.3657 -0.2150
-3 -6 6 0.4932 -1.2789
-3 -6 7 -0.1589 0.0711
-3 -6 8 0.2614 -1.2540
-3 -6 9 0.9370 -2.0741
-3 -6 10 1.3361 -0.0808
-3 -6 11 2.0317 0.2127
-3 -6 12 1.9635 1.0444
-3 -6 13 2.5590 2.2044
-3 -6 14 2.8543 1.4031
-3 -6 15 2.7024 1.2290
-3 -6 16 2.4478 1.4865
-3 -6 17 0.9391 1.2353
-3 -6 18 0.4124 0.9720
-3 -6 19 0.2905 0.2537
-3 -6 20 0.0052 -0.1175
-3 -6 21 0.5845 -0.3456
-3 -5 1 -6.2828 0.7053
-3 -5 2 -5.5671 -0.8307
-3 -5 3 -5.4007 -0.8215
-3 -5 4 -3.9952 -1.8267
-3 -5 5 -0.7790 -2.2223
-3 -5 6 -1.5800 -1.2411
-3 -5 7 0.0299 -1.2048
-3 -5 8 2.3333 -0.8682
-3 -5 9 0.9754 0.6204
-3 -5 10 1.7242 1.5175
-3 -5 11 1.0121 1.4806
-3 -5 12 -1.3575 1.3534
-3 -5 13 -1.2889 0.4721
-3 -5 14 -1.5778 -0.1939
-3 -5 15 -1.7509 0.3480
-3 -5 16 -1.2736 -0.0407
-3 -5 17 -1.0217 -0.7877
-3 -5 18 -0.6458 -1.2060
-3 -5 19 -0.6943 -1.7522
-3 -5 20 -0.4192 -1.3486
-3 -5 21 -0.3016 -0.8362
-3 -5 22 -0.8555 -0.4135
-3 -4 1 1.9141 -5.7585
-3 -4 2 1.9036 -4.5584
-3 -4 3 1.6010 -3.3825
-3 -4 4 2.4224 -0.0859
-3 -4 5 -0.0087 0.1007
-3 -4 6 -0.0961 -0.0372
-3 -4 7 1.7495 1.2961
-3 -4 8 0.7850 0.1388
-3 -4 9 1.6375 1.3873
-3 -4 10 2.1862 2.1138
-3 -4 11 0.8239 0.0876
-3 -4 12 1.5277 0.2890
-3 -4 13 2.2940 0.0412
-3 -4 14 1.6288 -0.5493
-3 -4 15 1.0099 -0.3737
-3 -4 16 0.4677 -1.0657
-3 -4 17 0.0204 -1.3011
-3 -4 18 0.3396 -1.3414
-3 -4 19 1.1179 -0.9874
-3 -4 20 1.2085 -0.3427
-3 -4 21 0.5848 -0.3339
-3 -4 22 0.1391 0.1310
-3 -4 23 -0.1821 0.4426
-3 -3 1 -0.7106 -0.2800
-3 -3 2 -0.9925 -0.0082
-3 -3 3 -1.2982 2.2619
-3 -3 4 -1.5176 0.7288
-3 -3 5 -0.3560 -0.7985
-3 -3 6 0.6551 1.3352
-3 -3 7 1.8672 -0.2773
-3 -3 8 1.4505 0.2090
-3 -3 9 -0.4108 1.5388
-3 -3 10 -0.8114 -0.9629
-3 -3 11 -1.2731 -0.2933
-3 -3 12 -1.1468 1.0048
-3 -3 13 -0.6929 0.8107
-3 -3 14 -1.6855 1.4802
-3 -3 15 -1.6942 1.1627
-3 -3 16 -1.1460 0.0584
-3 -3 17 -1.1805 -0.9087
-3 -3 18 -1.2289 -0.8211
-3 -3 19 -1.9436 -0.2895
-3 -3 20 -2.3334 -0.1645
-3 -3 21 -1.9760 0.6800
-3 -3 22 -1.3441 0.9813
-3 -3 23 -0.3454 0.4874
-3 -3 24 0.2599 0.6723
-3 -2 1 3.1147 2.1279
-3 -2 2 1.8568 2.7837
-3 -2 3 1.4820 1.3849
-3 -2 4 3.0560 -0.2299
-3 -2 5 1.7768 0.6490
-3 -2 6 2.4504 0.9790
-3 -2 7 1.7268 2.1369
-3 -2 8 -1.2933 4.0218
-3 -2 9 0.5405 4.2951
-3 -2 10 0.9059 4.8965
-3 -2 11 -0.2511 5.2471
-3 -2 12 -0.0431 4.6906
-3 -2 13 -1.8828 2.9682
-3 -2 14 -2.6926 0.5517
-3 -2 15 -1.8324 -0.8232
-3 -2 16 -1.0244 -1.4929
-3 -2 17 -0.1913 -0.3770
-3 -2 18 0.6637 1.2491
-3 -2 19 1.8916 1.5080
-3 -2 20 1.7609 2.0125
-3 -2 21 0.9722 1.9227
-3 -2 22 0.6108 1.1918
-3 -2 23 -0.5256 0.8705
-3 -2 24 -1.0582 0.0215
-3 -2 25 -0.6126 -0.7732
-3 -1 1 -3.3966 1.1347
-3 -1 2 -3.4589 -0.4628
-3 -1 3 -1.4600 0.0134
-3 -1 4 -1.8289 0.8746
-3 -1 5 -1.8959 2.1655
-3 -1 6 -1.2431 2.6719
-3 -1 7 -2.7016 0.0421
-3 -1 8 -1.3622 -1.8077
-3 -1 9 -0.9715 -3.7122
-3 -1 10 -2.2788 -5.7320
-3 -1 11 -1.9848 -5.5354
-3 -1 12 -2.1560 -6.5785
-3 -1 13 -1.2120 -7.7394
-3 -1 14 0.0400 -6.5036
-3 -1 15 1.1099 -4.8374
-3 -1 16 1.6915 -3.3869
-3 -1 17 0.7268 -2.2722
-3 -1 18 0.6072 -1.6331
-3 -1 19 -0.3166 -1.3550
-3 -1 20 -1.1202 -1.1220
-3 -1 21 0.0726 -1.0439
-3 -1 22 0.4881 -1.9760
-3 -1 23 1.2232 -2.6790
-3 -1 24 2.1990 -2.1433
-3 -1 25 1.7913 -1.4340
-3 0 1 -0.5322 -0.4766
-3 0 2 0.4570 0.2601
-3 0 3 0.2346 0.4965
-3 0 4 -0.5516 -1.0680
-3 0 5 -0.4102 -1.6149
-3 0 6 -0.2669 -3.8710
-3 0 7 0.2366 -3.6962
-3 0 8 1.1347 -1.6433
-3 0 9 1.5734 -1.0457
-3 0 10 1.2431 0.4746
-3 0 11 0.5039 0.0705
-3 0 12 0.6376 -0.3469
-3 0 13 0.6751 0.7891
-3 0 14 0.7474 1.7590
-3 0 15 1.3759 2.9591
-3 0 16 0.8360 3.1696
-3 0 17 0.6439 4.3282
-3 0 18 1.1800 4.7546
-3 0 19 0.7824 3.0727
-3 0 20 0.3569 2.0285
-3 0 21 0.0679 -0.0973
-3 0 22 -0.0943 -1.1859
-3 0 23 0.0743 0.0924
-3 0 24 0.1831 0.4104
-3 0 25 0.1453 0.6256
-3 0 26 -0.2543 0.7824
-3 1 1 2.3330 0.9714
-3 1 2 1.2221 1.2053
-3 1 3 1.8725 -0.2246
-3 1 4 2.6235 -0.3797
-3 1 5 3.1033 -0.6148
-3 1 6 3.6201 -1.1343
-3 1 7 3.0094 -0.2222
-3 1 8 1.9238 -0.6419
-3 1 9 -0.5201 -0.8457
-3 1 10 -1.8634 -0.9287
-3 1 11 -1.3508 -0.5783
-3 1 12 -0.4282 0.4092
-3 1 13 0.6131 0.3761
-3 1 14 0.6818 1.4546
-3 1 15 0.8733 1.6480
-3 1 16 0.5136 0.9547
-3 1 17 -0.0478 0.5498
-3 1 18 -0.1898 -1.8417
-3 1 19 -1.3862 -3.0076
-3 1 20 -0.5501 -2.4477
-3 1 21 1.4414 -1.5726
-3 1 22 1.5370 0.3966
-3 1 23 1.5232 1.4132
-3 1 24 0.5459 1.4871
-3 1 25 -1.0692 1.2074
-3 1 26 -1.0930 0.4847
-3 2 1 -1.7608 1.5264
-3 2 2 -0.6326 0.7772
-3 2 3 0.1092 0.8935
-3 2 4 -1.4724 0.4394
-3 2 5 -1.0765 0.1634
-3 2 6 -1.6281 1.0225
-3 2 7 -2.0889 1.3909
-3 2 8 -1.6101 1.2195
-3 2 9 -0.4242 1.2094
-3 2 10 1.3625 0.5609
-3 2 11 1.8484 0.3400
-3 2 12 2.4536 0.9801
-3 2 13 1.6410 1.9793
-3 2 14 0.9014 2.8150
-3 2 15 0.7247 1.8025
-3 2 16 -1.5449 0.7089
-3 2 17 -1.9500 0.3839
-3 2 18 -1.3571 -0.3495
-3 2 19 -0.5528 0.3313
-3 2 20 1.3550 1.1468
-3 2 21 0.6630 0.6807
-3 2 22 -0.6377 0.7936
-3 2 23 -1.0757 0.3128
-3 2 24 -1.4094 -1.0872
-3 2 25 -0.4550 -1.4016
-3 2 26 0.2855 -1.1851
-3 3 1 -0.0876 -3.1978
-3 3 2 -1.9233 -3.2112
-3 3 3 -3.5687 -6.1885
-3 3 4 -2.5231 -7.2560
-3 3 5 -1.8789 -6.5788
-3 3 6 -1.7368 -6.4594
-3 3 7 -0.7642 -5.0960
-3 3 8 -0.9913 -3.1927
-3 3 9 -0.9440 -1.5223
-3 3 10 -0.8463 0.0120
-3 3 11 -0.4067 2.0769
-3 3 12 0.1382 2.0448
-3 3 13 -0.7358 0.5101
-3 3 14 -1.0095 -0.2502
-3 3 15 -1.5721 -1.6425
-3 3 16 -1.0747 -1.2146
-3 3 17 1.6010 -0.3704
-3 3 18 2.1869 -0.4710
-3 3 19 1.6154 0.9200
-3 3 20 0.8745 1.1927
-3 3 21 -0.8041 1.0309
-3 3 22 -1.1885 1.0695
-3 3 23 -0.6150 -0.1055
-3 3 24 -0.4430 -0.0395
-3 3 25 -0.2569 0.6270
-3 3 26 -0.0208 0.6978
-3 4 1 -6.1272 -4.8295
-3 4 2 -3.4558 -5.6696
-3 4 3 -0.2396 -4.0435
-3 4 4 0.8009 -0.0369
-3 4 5 2.2100 2.0663
-3 4 6 3.1346 4.4786
-3 4 7 2.6654 5.1447
-3 4 8 2.8485 3.9514
-3 4 9 3.4809 2.3154
-3 4 10 2.5837 0.6977
-3 4 11 1.2744 -0.3131
-3 4 12 -0.5722 -1.1255
-3 4 13 -2.5498 0.3342
-3 4 14 -2.1256 1.1837
-3 4 15 -1.3004 0.7776
-3 4 16 -0.8954 1.6115
-3 4 17 -0.9563 0.7309
-3 4 18 -2.1568 0.1357
-3 4 19 -1.9457 0.2503
-3 4 20 -1.3383 -1.2949
-3 4 21 -1.0993 -1.8053
-3 4 22 -0.0129 -1.4669
-3 4 23 0.1624 -1.0578
-3 4 24 0.0064 -0.1691
-3 4 25 0.2497 0.2476
-3 5 1 4.3100 -1.2244
-3 5 2 6.8896 -0.1645
-3 5 3 5.7154 1.1093
-3 5 4 5.7695 1.3982
-3 5 5 4.5077 1.3380
-3 5 6 1.7863 0.4588
-3 5 7 0.5253 -0.3260
-3 5 8 -0.3917 0.2484
-3 5 9 -1.6237 0.9026
-3 5 10 -2.4805 2.3913
-3 5 11 -1.8113 3.5715
-3 5 12 -1.2777 3.0657
-3 5 13 0.2031 1.7787
-3 5 14 2.3222 -0.2868
-3 5 15 1.7639 -1.0323
-3 5 16 1.6345 -1.1721
-3 5 17 1.6363 -2.0001
-3 5 18 0.4965 -1.8273
-3 5 19 0.3753 -2.0569
-3 5 20 -0.3202 -1.9149
-3 5 21 -0.9849 -0.6291
-3 5 22 -0.7752 -0.5077
-3 5 23 -0.7094 -0.4728
-3 5 24 -0.2711 -0.1139
-3 5 25 0.2225 -0.3488
-3 6 1 3.4641 0.4219
-3 6 2 2.2487 0.6078
-3 6 3 1.3816 1.4554
-3 6 4 0.8977 2.1453
-3 6 5 0.1807 1.5760
-3 6 6 1.1258 1.5324
-3 6 7 2.1391 1.5332
-3 6 8 2.9565 1.0429
-3 6 9 3.3539 0.7852
-3 6 10 3.2942 0.8644
-3 6 11 2.8594 -0.5363
-3 6 12 1.7212 -1.8952
-3 6 13 1.2571 -1.4045
-3 6 14 -0.3270 -1.2171
-3 6 15 -1.9691 -0.8588
-3 6 16 -2.0697 -0.5351
-3 6 17 -2.8217 -0.8648
-3 6 18 -1.9594 -0.3084
-3 6 19 -0.2740 0.4022
-3 6 20 0.2417 0.7945
-3 6 21 1.5407 0.9511
-3 6 22 2.1152 1.0601
-3 6 23 1.7928 1.3426
-3 6 24 1.6560 1.0950
-3 7 1 0.6338 0.6541
-3 7 2 0.0692 0.9780
-3 7 3 0.2945 2.2696
-3 7 4 0.4849 1.9659
-3 7 5 -0.2547 1.7875
-3 7 6 -1.4196 1.8263
-3 7 7 -2.5759 1.8146
-3 7 8 -3.5641 2.0900
-3 7 9 -4.9096 2.0721
-3 7 10 -5.4447 1.1036
-3 7 11 -5.0674 -0.4646
-3 7 12 -4.4167 -0.1899
-3 7 13 -3.1351 0.0918
-3 7 14 -1.9154 -0.3272
-3 7 15 -0.3752 0.2434
-3 7 16 1.4487 -0.3798
-3 7 17 2.9240 -0.5946
-3 7 18 3.5309 0.0946
-3 7 19 2.7074 -0.3266
-3 7 20 2.0468 -0.0334
-3 7 21 1.3213 0.3169
-3 7 22 0.2251 0.0510
-3 7 23 -0.0978 0.0870
-3 8 1 0.4170 0.7890
-3 8 2 -0.5091 1.9404
-3 8 3 -1.5178 2.4358
-3 8 4 -2.9572 1.8593
-3 8 5 -3.5510 1.8834
-3 8 6 -2.6699 1.7028
-3 8 7 -1.3460 1.3114
-3 8 8 -0.8702 0.4010
-3 8 9 -0.6541 -0.7781
-3 8 10 0.6735 -1.6538
-3 8 11 1.4593 -1.6347
-3 8 12 1.8938 -1.0317
-3 8 13 2.3414 -1.5075
-3 8 14 1.4204 -2.0452
-3 8 15 0.8984 -2.3820
-3 8 16 0.4579 -2.1293
-3 8 17 -0.8335 -0.5856
-3 8 18 -1.2922 0.2130
-3 8 19 -1.2302 0.9249
-3 8 20 -1.1316 1.3556
-3 8 21 -0.9389 0.7439
-3 8 22 -0.7647 0.7338
-3 9 1 0.6225 3.1744
-3 9 2 -0.4499 2.5409
-3 9 3 -0.0741 0.4673
-3 9 4 0.5944 -1.3170
-3 9 5 1.5635 -2.7907
-3 9 6 2.0320 -3.4768
-3 9 7 1.0586 -3.5684
-3 9 8 0.0170 -3.6805
-3 9 9 0.5300 -2.8309
-3 9 10 1.3066 -1.8753
-3 9 11 0.8549 -0.8373
-3 9 12 0.4475 0.2053
-3 9 13 -0.2970 0.4220
-3 9 14 -0.6932 1.2302
-3 9 15 0.0702 2.3891
-3 9 16 0.0883 2.8272
-3 9 17 0.1726 2.5210
-3 9 18 0.2051 1.6797
-3 9 19 -0.3547 0.9311
-3 9 20 -0.3842 0.2239
-3 10 1 -2.6075 -1.3399
-3 10 2 -1.4064 -1.6746
-3 10 3 -0.4428 -1.7686
-3 10 4 0.1974 -1.2904
-3 10 5 0.5394 0.6211
-3 10 6 -0.0879 2.2229
-3 10 7 0.0283 2.1652
-3 10 8 0.7989 2.1073
-3 10 9 1.5033 1.9933
-3 10 10 1.0079 1.2343
-3 10 11 -0.1044 0.9171
-3 10 12 -0.1500 0.0870
-3 10 13 -0.0521 -1.0228
-3 10 14 0.2977 -1.0601
-3 10 15 0.3494 -1.2676
-3 10 16 -0.3166 -1.4291
-3 10 17 -0.4284 -1.0638
-3 10 18 -0.4167 -0.7359
-3 11 1 1.4242 -2.5426
-3 11 2 1.0423 -2.2625
-3 11 3 0.8459 -1.8560
-3 11 4 0.3302 -0.2324
-3 11 5 -0.6920 0.1978
-3 11 6 -0.4113 -0.7210
-3 11 7 -0.0914 -1.3246
-3 11 8 -0.1029 -1.0796
-3 11 9 -0.0304 -0.7986
-3 11 10 -0.7468 -0.7804
-3 11 11 -0.7302 -0.5774
-3 11 12 -0.1171 -0.9198
-3 11 13 -0.1911 -0.6154
-3 11 14 -0.2160 0.2858
-3 11 15 -0.3058 0.1615
-3 12 1 -0.2272 1.2763
-3 12 2 0.8029 1.3920
-3 12 3 0.9913 2.0071
-3 12 4 0.6113 1.2954
-3 12 5 0.9684 0.4066
-3 12 6 0.9038 -0.1495
-3 12 7 0.4003 -0.3508
-3 12 8 0.1368 0.1255
-3 12 9 -0.3752 -0.2416
-3 12 10 -0.8534 -0.4675
-2 -12 1 0.0722 -0.4067
-2 -12 2 1.4475 0.5326
-2 -12 3 2.1190 0.4708
-2 -12 4 2.6517 1.1684
-2 -12 5 2.6330 1.4743
-2 -12 6 1.2321 0.6274
-2 -12 7 0.7984 0.4464
-2 -11 1 1.4557 1.5399
-2 -11 2 1.2180 0.9774
-2 -11 3 -0.1054 0.3984
-2 -11 4 -1.3168 0.2258
-2 -11 5 -1.5748 -1.1557
-2 -11 6 -1.8133 -1.2791
-2 -11 7 -1.3378 -0.9630
-2 -11 8 -0.5012 -1.2844
-2 -11 9 -0.4370 -0.1014
-2 -11 10 -0.8012 0.2426
-2 -11 11 -0.5404 0.2554
-2 -10 1 1.2882 0.7720
-2 -10 2 0.9900 -0.0236
-2 -10 3 0.1287 -0.3443
-2 -10 4 0.7832 -0.0342
-2 -10 5 0.5970 -0.0962
-2 -10 6 -0.0832 0.4260
-2 -10 7 0.2598 0.7555
-2 -10 8 -0.6647 0.9959
-2 -10 9 -0.9741 0.9103
-2 -10 10 -0.2367 0.6310
-2 -10 11 -0.5063 0.3934
-2 -10 12 -0.3205 -0.6457
-2 -10 13 -0.2762 -0.5859
-2 -10 14 -0.5554 -0.2770
-2 -9 1 -0.6624 -0.8133
-2 -9 2 -0.5128 -1.1334
-2 -9 3 -0.6871 -0.2081
-2 -9 4 -0.6551 -0.2683
-2 -9 5 -1.3739 -0.6129
-2 -9 6 -1.3402 -0.2041
-2 -9 7 -0.9268 -0.9446
-2 -9 8 -0.5189 -1.3096
-2 -9 9 0.3165 -1.0239
-2 -9 10 0.1666 -1.4187
-2 -9 11 0.5159 -1.3969
-2 -9 12 0.7456 -0.8737
-2 -9 13 0.9853 -0.5885
-2 -9 14 2.1977 -0.1995
-2 -9 15 1.5825 0.3711
-2 -9 16 0.9828 0.3536
-2 -9 17 0.7982 -0.1340
-2 -8 1 2.6602 0.5489
-2 -8 2 0.7277 -0.0171
-2 -8 3 -0.3316 -0.4155
-2 -8 4 -0.8823 -0.9070
-2 -8 5 -1.4163 -0.8543
-2 -8 6 -0.1917 -0.5335
-2 -8 7 0.1888 0.1639
-2 -8 8 0.2352 1.3904
-2 -8 9 0.5505 1.4946
-2 -8 10 0.2995 1.4275
-2 -8 11 0.3622 0.9318
-2 -8 12 0.6377 -0.2088
-2 -8 13 0.8298 -0.0586
-2 -8 14 -0.1221 -0.3146
-2 -8 15 -0.9757 -0.4174
-2 -8 16 -0.5713 0.0406
-2 -8 17 -0.5362 -0.4700
-2 -8 18 0.2358 -0.1043
-2 -8 19 0.9485 0.0137
-2 -7 1 -3.2505 0.2752
-2 -7 2 -2.5604 0.8014
-2 -7 3 -1.6539 1.8128
-2 -7 4 -1.0951 1.8288
-2 -7 5 0.4815 3.0261
-2 -7 6 0.7795 2.8762
-2 -7 7 0.4278 1.9158
-2 -7 8 0.6536 1.1963
-2 -7 9 -0.3961 -0.5429
-2 -7 10 -0.7335 -1.2745
-2 -7 11 -0.0897 -0.9982
-2 -7 12 -0.5486 0.3866
-2 -7 13 -0.7325 1.9617
-2 -7 14 -0.6365 2.7485
-2 -7 15 -0.5926 3.4210
-2 -7 16 -0.0039 2.3252
-2 -7 17 -0.0462 1.5196
-2 -7 18 -0.3266 1.5045
-2 -7 19 -0.7607 0.2843
-2 -7 20 -1.2242 0.1115
-2 -6 1 0.3546 0.2455
-2 -6 2 0.4385 1.1033
-2 -6 3 1.3310 0.1534
-2 -6 4 2.0325 0.7254
-2 -6 5 2.0525 -0.4854
-2 -6 6 1.7495 -2.0745
-2 -6 7 0.6720 -0.8693
-2 -6 8 0.0896 -1.9771
-2 -6 9 0.2005 -2.5092
-2 -6 10 0.8513 -1.6943
-2 -6 11 1.3630 -2.6383
-2 -6 12 1.5654 -2.8498
-2 -6 13 1.9426 -3.4034
-2 -6 14 1.6394 -4.7171
-2 -6 15 1.7654 -5.1746
-2 -6 16 1.6606 -4.8474
-2 -6 17 0.7462 -3.4395
-2 -6 18 0.7451 -2.5017
-2 -6 19 0.2309 -1.8712
-2 -6 20 -0.0439 -0.7198
-2 -6 21 0.3536 -0.4962
-2 -6 22 -0.1029 -0.0214
-2 -5 1 -0.0343 4.5415
-2 -5 2 0.1756 2.5823
-2 -5 3 -1.3323 1.9239
-2 -5 4 -2.4716 1.0313
-2 -5 5 -1.7361 0.3779
-2 -5 6 -3.5194 1.2889
-2 -5 7 -2.3247 -0.1456
-2 -5 8 -0.4985 -1.7503
-2 -5 9 -0.9269 -1.2875
-2 -5 10 1.0228 -0.9968
-2 -5 11 1.3850 0.4610
-2 -5 12 0.3686 2.2526
-2 -5 13 0.3914 2.7652
-2 -5 14 -0.3212 3.6157
-2 -5 15 -0.8287 4.3022
-2 -5 16 -1.5016 4.2164
-2 -5 17 -1.8341 3.8580
-2 -5 18 -1.8168 2.9058
-2 -5 19 -1.9729 2.3224
-2 -5 20 -0.7854 2.0066
-2 -5 21 -0.0873 1.4843
-2 -5 22 -0.2394 1.6174
-2 -5 23 0.1991 1.0881
-2 -4 1 -5.2999 -2.4958
-2 -4 2 -4.4480 -1.5651
-2 -4 3 -2.9576 -0.6196
-2 -4 4 0.9110 1.1966
-2 -4 5 0.4226 0.3724
-2 -4 6 0.9962 -0.5926
-2 -4 7 2.8894 -0.3282
-2 -4 8 1.5052 -1.0257
-2 -4 9 3.1016 0.4182
-2 -4 10 3.4938 1.3696
-2 -4 11 1.1996 0.1663
-2 -4 12 1.2423 -0.0339
-2 -4 13 0.7058 -0.5972
-2 -4 14 0.0602 -1.2507
-2 -4 15 -0.0212 -1.1421
-2 -4 16 -0.4273 -1.1336
-2 -4 17 -0.2454 -1.2532
-2 -4 18 -0.2972 -1.5001
-2 -4 19 0.1408 -1.2234
-2 -4 20 0.4418 -1.0790
-2 -4 21 -0.3740 -1.0913
-2 -4 22 -0.1575 -0.6766
-2 -4 23 0.1953 -0.7947
-2 -4 24 -0.1014 -0.8592
-2 -3 1 1.4257 0.3445
-2 -3 2 2.6645 -0.9704
-2 -3 3 2.7724 0.0635
-2 -3 4 0.9172 -1.7776
-2 -3 5 -0.7860 -3.3033
-2 -3 6 -0.7616 -0.9850
-2 -3 7 -0.6653 -2.6425
-2 -3 8 -0.7679 -1.2609
-2 -3 9 -1.7205 1.4475
-2 -3 10 -2.7054 0.0671
-2 -3 11 -2.5473 1.6316
-2 -3 12 -2.0270 2.5632
-2 -3 13 -1.1243 1.8336
-2 -3 14 -0.8206 2.6186
-2 -3 15 -0.8294 2.4613
-2 -3 16 -0.1227 1.9838
-2 -3 17 0.0957 1.5612
-2 -3 18 0.3102 1.7834
-2 -3 19 0.9483 2.1115
-2 -3 20 1.0552 1.2241
-2 -3 21 1.2022 0.9905
-2 -3 22 1.2993 0.4230
-2 -3 23 0.6953 -0.7111
-2 -3 24 0.1722 -0.4007
-2 -3 25 -0.2479 -0.2143
-2 -2 1 2.0295 -7.2427
-2 -2 2 0.3878 -5.8310
-2 -2 3 -1.3443 -4.8631
-2 -2 4 -1.0423 -5.7796
-2 -2 5 -2.2514 -3.7238
-2 -2 6 -0.5001 -3.4807
-2 -2 7 0.5231 -2.4373
-2 -2 8 -0.5354 0.5724
-2 -2 9 2.2391 -0.0674
-2 -2 10 3.1061 0.3904
-2 -2 11 2.3308 1.1298
-2 -2 12 2.8934 0.8020
-2 -2 13 1.1708 1.4791
-2 -2 14 -0.5310 0.9499
-2 -2 15 -0.7032 0.5763
-2 -2 16 -0.9139 0.0668
-2 -2 17 -0.9307 -0.7166
-2 -2 18 -0.2108 -1.0011
-2 -2 19 0.7517 -2.2928
-2 -2 20 0.5846 -2.3581
-2 -2 21 0.4122 -1.3546
-2 -2 22 0.5471 -0.9804
-2 -2 23 -0.2867 -0.0032
-2 -2 24 -0.7614 0.4121
-2 -2 25 -0.6270 0.0202
-2 -2 26 -0.8938 0.2093
-2 -1 1 10.0453 6.9799
-2 -1 2 5.9203 6.3792
-2 -1 3 6.1283 5.2713
-2 -1 4 4.5017 4.4624
-2 -1 5 3.8562 5.0188
-2 -1 6 4.5447 5.4491
-2 -1 7 0.6451 4.7271
-2 -1 8 -0.3696 3.9054
-2 -1 9 -2.2451 2.6493
-2 -1 10 -5.8814 1.1278
-2 -1 11 -5.7070 0.4871
-2 -1 12 -6.3173 -0.6316
-2 -1 13 -5.9360 -2.3574
-2 -1 14 -3.8334 -2.2759
-2 -1 15 -2.0814 -1.8311
-2 -1 16 -0.3924 -2.3739
-2 -1 17 0.1358 -1.9829
-2 -1 18 0.8311 -1.3784
-2 -1 19 0.2904 -1.1010
-2 -1 20 -1.1355 -0.2860
-2 -1 21 -1.5865 -0.3381
-2 -1 22 -3.0291 -1.4585
-2 -1 23 -3.5246 -2.0144
-2 -1 24 -2.1809 -1.8149
-2 -1 25 -1.1733 -1.4141
-2 -1 26 0.0175 -0.7866
-2 0 1 -5.7949 0.1697
-2 0 2 -5.0332 0.2793
-2 0 3 -4.5701 1.1364
-2 0 4 -5.6277 0.8162
-2 0 5 -4.6302 1.9427
-2 0 6 -5.2611 -0.5370
-2 0 7 -4.7357 -2.1818
-2 0 8 -1.9835 -2.4385
-2 0 9 -0.4303 -4.3713
-2 0 10 1.9278 -3.2444
-2 0 11 3.1270 -2.0589
-2 0 12 3.7964 -1.5277
-2 0 13 4.4727 0.0767
-2 0 14 3.5354 0.1437
-2 0 15 3.0876 -1.0226
-2 0 16 1.9473 -1.9260
-2 0 17 1.2054 -1.3310
-2 0 18 1.5602 -0.9421
-2 0 19 0.3949 -0.7594
-2 0 20 -0.4202 0.4084
-2 0 21 -0.2588 0.2517
-2 0 22 0.4166 0.4565
-2 0 23 1.8846 1.5945
-2 0 24 2.6153 1.2880
-2 0 25 2.1514 1.0357
-2 0 26 0.9783 1.0777
-2 1 1 -3.7293 1.5301
-2 1 2 -3.6474 1.7254
-2 1 3 -2.3458 -1.8196
-2 1 4 -1.5561 -2.8588
-2 1 5 -1.0847 -4.2646
-2 1 6 -0.2939 -5.9494
-2 1 7 0.4809 -3.3455
-2 1 8 1.0666 -2.3475
-2 1 9 0.6109 -0.1635
-2 1 10 0.2561 1.9739
-2 1 11 0.5171 1.1634
-2 1 12 0.5399 0.6610
-2 1 13 0.2062 -0.8518
-2 1 14 0.8697 -1.1515
-2 1 15 2.3728 -0.1991
-2 1 16 2.7801 0.9153
-2 1 17 2.8600 2.6358
-2 1 18 1.6372 2.5659
-2 1 19 -0.5913 2.2677
-2 1 20 -0.0688 1.4568
-2 1 21 1.1301 -0.1861
-2 1 22 1.1820 -0.4392
-2 1 23 1.5868 -0.3692
-2 1 24 1.1027 0.1604
-2 1 25 0.2214 0.9272
-2 1 26 0.5509 0.9575
-2 1 27 0.7791 0.8439
-2 2 1 0.0939 -1.0653
-2 2 2 0.1261 -0.6652
-2 2 3 -0.6447 1.1078
-2 2 4 -2.7076 2.7583
-2 2 5 -0.7169 2.5017
-2 2 6 -0.2702 3.7089
-2 2 7 0.6013 3.3357
-2 2 8 1.7041 1.6923
-2 2 9 1.1144 0.9376
-2 2 10 1.4705 -1.2085
-2 2 11 1.0183 -1.8563
-2 2 12 1.1835 -1.2922
-2 2 13 2.0667 -0.6272
-2 2 14 2.3639 0.7499
-2 2 15 1.4147 0.7327
-2 2 16 -1.3740 1.2729
-2 2 17 -2.9781 1.5853
-2 2 18 -3.5833 0.1743
-2 2 19 -2.7549 -0.0686
-2 2 20 -0.9793 -0.0211
-2 2 21 -1.1283 0.3130
-2 2 22 -1.0665 1.9271
-2 2 23 -0.9456 2.3766
-2 2 24 -1.4470 1.3321
-2 2 25 -1.1108 0.4445
-2 2 26 -1.0117 -0.3452
-2 2 27 -1.0377 -1.0221
-2 3 1 -7.4848 -0.4790
-2 3 2 -6.4249 0.7250
-2 3 3 -6.9417 -1.9690
-2 3 4 -3.9097 -3.5282
-2 3 5 -2.8274 -3.8326
-2 3 6 -2.6891 -4.1441
-2 3 7 -0.4696 -3.1029
-2 3 8 -0.7933 -1.6853
-2 3 9 0.3675 -0.5878
-2 3 10 1.9903 0.3518
-2 3 11 2.3649 1.3284
-2 3 12 2.8834 1.1593
-2 3 13 0.9790 1.1570
-2 3 14 -1.1266 1.8044
-2 3 15 -2.8108 1.6184
-2 3 16 -3.1767 1.3429
-2 3 17 -1.2960 -0.2720
-2 3 18 -0.3362 -1.5292
-2 3 19 0.6757 -0.8845
-2 3 20 1.6182 -0.9106
-2 3 21 1.4859 -0.6229
-2 3 22 1.5507 -0.7834
-2 3 23 1.3358 -1.9695
-2 3 24 0.8356 -1.7191
-2 3 25 0.6182 -1.2081
-2 3 26 0.7262 -1.0437
-2 4 1 -0.7012 0.6693
-2 4 2 0.2065 -3.1849
-2 4 3 2.7412 -3.9029
-2 4 4 4.6305 -2.5137
-2 4 5 6.5435 -3.0320
-2 4 6 8.5826 -1.2024
-2 4 7 7.6552 -0.9832
-2 4 8 6.3794 -1.3392
-2 4 9 5.5456 -0.6412
-2 4 10 2.6127 -0.7344
-2 4 11 0.7404 0.1920
-2 4 12 -0.5231 1.1861
-2 4 13 -1.5120 2.2501
-2 4 14 -0.3357 1.8877
-2 4 15 0.5997 0.2569
-2 4 16 1.4511 -0.1451
-2 4 17 1.8179 -0.5097
-2 4 18 1.1201 0.1596
-2 4 19 0.8936 0.7329
-2 4 20 -0.3328 0.0915
-2 4 21 -1.5850 0.1876
-2 4 22 -1.5924 0.2981
-2 4 23 -1.7211 0.4660
-2 4 24 -1.1999 0.5924
-2 4 25 -0.2789 0.3530
-2 4 26 -0.1717 0.3142
-2 5 1 0.3854 -4.2117
-2 5 2 3.6552 -4.3522
-2 5 3 3.7925 -2.9764
-2 5 4 4.3862 -2.8815
-2 5 5 2.5345 -0.6820
-2 5 6 -0.3337 0.7254
-2 5 7 -1.3823 1.0493
-2 5 8 -1.6848 2.8515
-2 5 9 -1.6319 2.3762
-2 5 10 -1.1052 2.2350
-2 5 11 -0.0451 2.5483
-2 5 12 -0.2664 0.8323
-2 5 13 -0.5613 -0.5912
-2 5 14 -0.6027 -1.8432
-2 5 15 -1.8211 -1.8719
-2 5 16 -2.0210 -1.1663
-2 5 17 -2.2418 -0.7943
-2 5 18 -2.7943 0.1001
-2 5 19 -2.2419 0.2540
-2 5 20 -1.5495 0.7186
-2 5 21 -0.3698 1.2486
-2 5 22 0.5086 0.4423
-2 5 23 0.7337 -0.0612
-2 5 24 0.8448 -0.2437
-2 5 25 0.3624 -0.4973
-2 5 26 -0.0835 -0.4354
-2 6 1 6.5026 -3.0663
-2 6 2 4.4711 -2.1321
-2 6 3 3.8388 -0.1630
-2 6 4 2.6746 1.7839
-2 6 5 1.4077 2.1463
-2 6 6 2.1213 1.1696
-2 6 7 1.0842 0.3130
-2 6 8 0.4040 -1.0605
-2 6 9 -0.0052 -1.7194
-2 6 10 -1.2620 -0.5572
-2 6 11 -1.8177 -0.8870
-2 6 12 -2.4313 -1.0397
-2 6 13 -2.1119 0.3874
-2 6 14 -1.7990 1.0020
-2 6 15 -1.4649 1.9210
-2 6 16 -0.6552 2.5302
-2 6 17 -0.5028 1.8169
-2 6 18 0.8471 0.7774
-2 6 19 1.8964 -0.4793
-2 6 20 1.8277 -1.6481
-2 6 21 2.1588 -2.5963
-2 6 22 1.7736 -2.4947
-2 6 23 1.4263 -1.7055
-2 6 24 1.2405 -1.1978
-2 6 25 0.5282 -0.4539
-2 7 1 -0.9969 1.3356
-2 7 2 -1.1476 2.0564
-2 7 3 -0.7437 2.2014
-2 7 4 -1.3174 0.7699
-2 7 5 -1.5397 0.4116
-2 7 6 -2.2423 0.5498
-2 7 7 -1.8100 1.6651
-2 7 8 0.0873 3.3737
-2 7 9 -0.0352 4.3505
-2 7 10 0.0122 3.9782
-2 7 11 0.1808 2.3195
-2 7 12 -0.4446 1.5989
-2 7 13 0.1198 0.4604
-2 7 14 0.5262 -1.1233
-2 7 15 0.6129 -1.9857
-2 7 16 1.1430 -3.7885
-2 7 17 1.7695 -4.3345
-2 7 18 1.7526 -3.3734
-2 7 19 1.1402 -2.3878
-2 7 20 1.1852 -0.6144
-2 7 21 0.6002 0.6379
-2 7 22 -0.2803 1.2147
-2 7 23 -0.5246 1.5070
-2 7 24 -1.2314 1.1730
-2 8 1 1.2308 0.9703
-2 8 2 1.1391 2.2908
-2 8 3 0.5179 2.7358
-2 8 4 -0.3868 3.3537
-2 8 5 -0.1324 3.4311
-2 8 6 0.5643 2.3618
-2 8 7 0.9697 1.4693
-2 8 8 -0.7177 -0.6615
-2 8 9 -2.8304 -2.4967
-2 8 10 -2.7806 -3.3594
-2 8 11 -2.5469 -3.4789
-2 8 12 -1.4049 -1.9216
-2 8 13 -0.1437 -0.3308
-2 8 14 -0.6785 1.2321
-2 8 15 -0.4012 2.7333
-2 8 16 0.0848 4.1472
-2 8 17 -0.2074 5.2401
-2 8 18 -0.0127 4.7445
-2 8 19 -0.0067 4.0406
-2 8 20 -0.4383 2.7849
-2 8 21 -0.7384 1.4142
-2 8 22 -0.6279 1.2378
-2 8 23 -0.4598 0.4529
-2 9 1 -0.2983 1.0195
-2 9 2 -1.5298 0.2890
-2 9 3 -1.8427 -1.6168
-2 9 4 -1.3011 -3.0103
-2 9 5 -0.4252 -4.3218
-2 9 6 -0.4341 -3.7052
-2 9 7 -1.0321 -2.4179
-2 9 8 -1.2923 -1.5757
-2 9 9 0.2047 0.0428
-2 9 10 2.0363 0.6322
-2 9 11 2.2685 1.4715
-2 9 12 1.9496 2.3369
-2 9 13 0.8233 1.1415
-2 9 14 0.2189 -0.0037
-2 9 15 0.5759 -1.1050
-2 9 16 0.1523 -2.5914
-2 9 17 -0.0534 -3.2246
-2 9 18 -0.4307 -2.8963
-2 9 19 -0.7918 -2.0612
-2 9 20 -0.5010 -1.1300
-2 9 21 -0.6994 -0.0916
-2 10 1 -2.4647 -1.3429
-2 10 2 -0.5973 -1.6620
-2 10 3 0.2731 -1.6011
-2 10 4 0.9812 -1.0343
-2 10 5 1.0236 0.5353
-2 10 6 0.2799 1.7085
-2 10 7 0.3110 0.7116
-2 10 8 0.4990 -0.0866
-2 10 9 1.0518 -0.5135
-2 10 10 0.4356 -0.7823
-2 10 11 -0.9802 -0.0422
-2 10 12 -1.1103 -0.5919
-2 10 13 -1.1683 -1.4278
-2 10 14 -0.8119 -1.0481
-2 10 15 -0.2799 -0.8931
-2 10 16 -0.2898 -0.2101
-2 10 17 -0.0342 0.5029
-2 10 18 0.1695 0.4945
-2 10 19 0.1794 0.3558
-2 11 1 0.4476 -0.8231
-2 11 2 0.1988 -0.7767
-2 11 3 0.3983 -0.3896
-2 11 4 0.6724 0.8678
-2 11 5 -0.0186 1.0431
-2 11 6 0.2540 0.1548
-2 11 7 0.2005 -0.1975
-2 11 8 0.0929 0.6864
-2 11 9 0.1830 1.5364
-2 11 10 -1.0124 1.8329
-2 11 11 -1.0829 1.6470
-2 11 12 -0.5244 0.5557
-2 11 13 -0.5172 0.3302
-2 11 14 0.1405 0.7180
-2 11 15 0.1552 0.4199
-2 11 16 -0.1353 0.3380
-2 12 1 0.8694 0.3402
-2 12 2 1.3122 0.1696
-2 12 3 0.8928 0.8455
-2 12 4 -0.2711 0.4588
-2 12 5 -0.5933 0.1772
-2 12 6 -0.8525 0.2543
-2 12 7 -0.9563 0.5691
-2 12 8 -0.4216 1.3044
-2 12 9 -0.5567 0.6879
-2 12 10 -0.5628 0.0739
-2 12 11 0.5158 -0.3187
-2 12 12 1.0393 -0.8659
-1 -13 1 -0.3324 0.0053
-1 -12 1 -0.5721 -0.7537
-1 -12 2 0.6969 -1.1765
-1 -12 3 1.0614 -1.7546
-1 -12 4 1.6403 -1.3544
-1 -12 5 1.9152 -1.2283
-1 -12 6 0.7357 -1.3281
-1 -12 7 0.6110 -0.9526
-1 -12 8 0.3084 -0.7986
-1 -11 1 1.2166 -0.8839
-1 -11 2 1.2378 -0.4290
-1 -11 3 -0.0298 0.2978
-1 -11 4 -0.8166 1.3637
-1 -11 5 -1.4337 1.0263
-1 -11 6 -1.8077 1.6237
-1 -11 7 -1.2444 1.9777
-1 -11 8 -0.5509 1.2341
-1 -11 9 0.0227 1.6968
-1 -11 10 0.2317 1.4312
-1 -11 11 0.8695 0.9339
-1 -11 12 1.1604 1.1822
-1 -10 1 0.3883 -0.5272
-1 -10 2 -0.6386 -1.1488
-1 -10 3 -1.4256 -0.5615
-1 -10 4 -0.2730 0.0643
-1 -10 5 0.1335 0.3172
-1 -10 6 0.1881 1.0809
-1 -10 7 0.8552 0.8326
-1 -10 8 0.1312 0.7305
-1 -10 9 -0.3541 0.4637
-1 -10 10 -0.0976 0.1129
-1 -10 11 -0.7671 0.1585
-1 -10 12 -1.1695 -0.5320
-1 -10 13 -1.0368 -0.3428
-1 -10 14 -0.8355 -0.4296
-1 -10 15 -0.1801 -0.7721
-1 -9 1 -2.1398 1.8285
-1 -9 2 -1.1263 2.1090
-1 -9 3 -0.0796 3.0093
-1 -9 4 0.5341 2.3031
-1 -9 5 -0.5148 1.2452
-1 -9 6 -0.7502 0.4930
-1 -9 7 -0.9045 -0.9793
-1 -9 8 -0.9717 -1.6713
-1 -9 9 -0.2563 -1.5107
-1 -9 10 -0.4882 -1.6017
-1 -9 11 -0.3956 -1.7335
-1 -9 12 -0.4025 -1.3162
-1 -9 13 -0.1743 -1.2863
-1 -9 14 0.8044 -1.3525
-1 -9 15 0.3186 -0.3332
-1 -9 16 0.0524 -0.0617
-1 -9 17 -0.2641 -0.4262
-1 -8 1 3.3043 -1.7918
-1 -8 2 1.9597 -2.1964
-1 -8 3 1.1720 -2.0743
-1 -8 4 0.1438 -2.3481
-1 -8 5 -0.5461 -1.8316
-1 -8 6 0.4433 -1.4133
-1 -8 7 0.7257 -0.9595
-1 -8 8 0.8235 0.0101
-1 -8 9 0.5352 0.1872
-1 -8 10 -0.1171 0.3680
-1 -8 11 -0.5200 0.5021
-1 -8 12 -0.4151 0.3143
-1 -8 13 0.3525 0.7320
-1 -8 14 -0.3443 0.9319
-1 -8 15 -0.7551 1.1394
-1 -8 16 -0.2859 0.9307
-1 -8 17 -0.7538 0.1796
-1 -8 18 0.1505 0.2236
-1 -8 19 0.8246 0.0191
-1 -7 1 -1.1080 3.0461
-1 -7 2 -0.6185 3.8799
-1 -7 3 0.3859 3.7044
-1 -7 4 0.7101 2.3658
-1 -7 5 1.8565 1.5605
-1 -7 6 1.4928 -0.1804
-1 -7 7 0.3330 -1.2076
-1 -7 8 -0.3011 -1.2109
-1 -7 9 -1.3233 -1.3415
-1 -7 10 -1.0848 -1.1235
-1 -7 11 -0.1370 -1.1359
-1 -7 12 0.4113 -0.6754
-1 -7 13 0.7448 -0.5661
-1 -7 14 0.7995 -0.4288
-1 -7 15 1.2362 0.1314
-1 -7 16 1.3148 -0.6073
-1 -7 17 1.0458 -0.0718
-1 -7 18 1.0406 0.9024
-1 -7 19 0.0336 0.6316
-1 -7 20 -0.6592 1.1164
-1 -7 21 -0.2184 0.6020
-1 -6 1 2.4696 0.0834
-1 -6 2 2.3210 -1.2073
-1 -6 3 1.5356 -3.7694
-1 -6 4 0.6004 -3.9070
-1 -6 5 -0.2131 -4.0868
-1 -6 6 -0.5783 -3.0524
-1 -6 7 -0.0223 0.3607
-1 -6 8 0.6827 0.9765
-1 -6 9 1.1000 1.1998
-1 -6 10 0.9301 1.2504
-1 -6 11 -0.0996 0.1574
-1 -6 12 -0.7976 0.0021
-1 -6 13 -1.3982 -0.4725
-1 -6 14 -2.0940 -0.9311
-1 -6 15 -1.9096 -1.5241
-1 -6 16 -2.0673 -1.7383
-1 -6 17 -1.9028 -0.8997
-1 -6 18 -1.0389 -1.3064
-1 -6 19 -0.9845 -1.4299
-1 -6 20 -0.1496 -0.9195
-1 -6 21 0.5299 -1.3508
-1 -6 22 0.3078 -0.7022
-1 -5 1 -0.5095 1.1288
-1 -5 2 -0.6150 1.1039
-1 -5 3 -1.0446 2.9193
-1 -5 4 0.0961 4.8281
-1 -5 5 2.1831 5.2662
-1 -5 6 1.1969 6.3414
-1 -5 7 0.5840 3.9806
-1 -5 8 -1.2979 1.1089
-1 -5 9 -3.8518 -0.0050
-1 -5 10 -2.8181 -1.9829
-1 -5 11 -1.2955 -2.2085
-1 -5 12 0.1365 -1.9592
-1 -5 13 1.7858 -1.9400
-1 -5 14 2.7271 -0.5664
-1 -5 15 3.2058 0.4335
-1 -5 16 2.9423 1.5873
-1 -5 17 2.9297 2.2286
-1 -5 18 2.1406 1.6727
-1 -5 19 1.0336 1.7282
-1 -5 20 1.1326 0.9604
-1 -5 21 0.4468 -0.0033
-1 -5 22 -0.2218 0.2957
-1 -5 23 -0.1436 -0.3802
-1 -4 1 -1.9867 0.8613
-1 -4 2 -1.0332 0.0852
-1 -4 3 -1.2712 -0.6744
-1 -4 4 -0.0671 -1.8436
-1 -4 5 -3.5301 -3.3677
-1 -4 6 -5.0714 -3.4870
-1 -4 7 -3.7014 -3.0212
-1 -4 8 -3.4827 -2.7415
-1 -4 9 1.0877 -1.6046
-1 -4 10 3.7577 -0.3342
-1 -4 11 3.0173 0.5309
-1 -4 12 3.4035 1.8658
-1 -4 13 2.1693 2.8551
-1 -4 14 1.1768 2.3676
-1 -4 15 0.6291 1.5917
-1 -4 16 -0.0792 0.9296
-1 -4 17 -0.0224 -0.4504
-1 -4 18 -0.6518 -1.0909
-1 -4 19 -0.3552 -0.8028
-1 -4 20 -0.0383 -0.7822
-1 -4 21 -0.9041 0.0870
-1 -4 22 -0.3672 0.9347
-1 -4 23 -0.0642 0.9300
-1 -4 24 -0.5465 1.2259
-1 -3 1 -3.2576 -1.2412
-1 -3 2 -4.8896 -2.5905
-1 -3 3 -4.2828 -0.2769
-1 -3 4 -4.0210 0.6109
-1 -3 5 -3.6108 1.8255
-1 -3 6 -0.3875 4.2282
-1 -3 7 0.6967 1.5135
-1 -3 8 1.4931 1.4633
-1 -3 9 1.4448 2.6377
-1 -3 10 -0.2242 0.7670
-1 -3 11 -0.0283 1.3685
-1 -3 12 -0.2590 0.8242
-1 -3 13 -0.1726 -1.1090
-1 -3 14 0.2171 -1.1444
-1 -3 15 -0.3816 -1.1487
-1 -3 16 0.1079 -1.1933
-1 -3 17 -0.2428 -1.0877
-1 -3 18 -0.8620 -0.4046
-1 -3 19 -0.3795 -0.1469
-1 -3 20 -0.9484 -0.7372
-1 -3 21 -0.9415 -0.3484
-1 -3 22 -0.3758 -0.3266
-1 -3 23 -0.8561 -0.6531
-1 -3 24 -0.6195 0.0862
-1 -3 25 -0.3902 0.2158
-1 -2 1 -3.5774 -1.7302
-1 -2 2 -1.7886 -1.2471
-1 -2 3 -0.2559 0.0448
-1 -2 4 0.1370 -1.8767
-1 -2 5 -1.2053 -0.5737
-1 -2 6 -0.6930 -2.2359
-1 -2 7 -0.8824 -2.7668
-1 -2 8 -1.4394 -0.0254
-1 -2 9 0.4362 -1.6587
-1 -2 10 0.7834 -1.1125
-1 -2 11 0.0822 -0.0994
-1 -2 12 0.7686 -0.7476
-1 -2 13 0.3906 0.6849
-1 -2 14 -0.5757 0.7869
-1 -2 15 -0.2500 0.9486
-1 -2 16 -0.4995 1.2861
-1 -2 17 -1.5439 0.9554
-1 -2 18 -1.3292 1.2184
-1 -2 19 -1.1071 0.3685
-1 -2 20 -1.4943 0.3921
-1 -2 21 -0.9098 1.0831
-1 -2 22 -0.5124 0.3935
-1 -2 23 -0.9152 0.3334
-1 -2 24 -0.8110 -0.0244
-1 -2 25 -0.4453 -1.1087
-1 -2 26 -0.2494 -0.9471
-1 -1 1 15.2968 -25.1971
-1 -1 2 11.3505 -17.0873
-1 -1 3 10.2492 -12.4382
-1 -1 4 6.5575 -8.5707
-1 -1 5 5.2065 -5.1407
-1 -1 6 6.3177 -4.0752
-1 -1 7 3.0795 -2.1561
-1 -1 8 3.1317 -1.3264
-1 -1 9 1.8266 -0.7169
-1 -1 10 -1.6758 0.3370
-1 -1 11 -1.2069 0.2891
-1 -1 12 -2.2974 0.4453
-1 -1 13 -3.1866 -0.4263
-1 -1 14 -2.0815 -0.4517
-1 -1 15 -1.8318 0.0884
-1 -1 16 -1.7752 -1.1411
-1 -1 17 -1.5413 -1.0380
-1 -1 18 -0.5733 -0.7296
-1 -1 19 -0.1849 -0.8647
-1 -1 20 -0.0337 0.4389
-1 -1 21 0.5542 0.8617
-1 -1 22 -0.1050 0.4933
-1 -1 23 -0.0658 0.5612
-1 -1 24 1.1907 0.2197
-1 -1 25 1.5108 -0.1327
-1 -1 26 1.5013 -0.1239
-1 -1 27 1.2887 -0.0709
-1 0 1 -2.0424 37.0977
-1 0 2 -1.3067 34.0267
-1 0 3 -0.3436 28.0988
-1 0 4 -1.1875 21.1505
-1 0 5 1.3482 16.1253
-1 0 6 -0.4841 9.9499
-1 0 7 -1.6758 6.1935
-1 0 8 -0.6148 3.6305
-1 0 9 -2.3278 -0.2706
-1 0 10 -0.8567 -1.5334
-1 0 11 0.2348 -2.2927
-1 0 12 0.6421 -3.3068
-1 0 13 2.1843 -2.3304
-1 0 14 1.0289 -1.4133
-1 0 15 0.1120 -1.6875
-1 0 16 -0.5532 -1.0877
-1 0 17 -0.6331 0.1974
-1 0 18 0.6391 0.0768
-1 0 19 0.5474 0.3433
-1 0 20 0.6912 0.8186
-1 0 21 1.2839 -0.5828
-1 0 22 1.6133 -1.4827
-1 0 23 2.2252 -1.5781
-1 0 24 1.8950 -1.9966
-1 0 25 0.7516 -1.3000
-1 0 26 -0.3030 -0.0835
-1 0 27 -0.7916 0.1683
-1 1 1 2.7121 -8.6991
-1 1 2 -0.8660 -10.1969
-1 1 3 -4.1883 -13.6876
-1 1 4 -5.8877 -11.5283
-1 1 5 -6.9579 -9.8687
-1 1 6 -7.1792 -9.1813
-1 1 7 -4.7529 -4.9473
-1 1 8 -2.8195 -4.7009
-1 1 9 -0.8742 -2.9784
-1 1 10 1.1561 -0.6591
-1 1 11 1.7252 -1.5195
-1 1 12 1.7246 -0.3977
-1 1 13 0.4472 -0.2826
-1 1 14 0.6400 -1.1155
-1 1 15 2.4754 -1.2935
-1 1 16 3.4416 -1.6910
-1 1 17 4.9227 -1.3672
-1 1 18 4.5746 -0.8699
-1 1 19 2.7557 -0.1277
-1 1 20 2.5804 -0.3716
-1 1 21 1.6013 -1.0396
-1 1 22 -0.0212 -0.6416
-1 1 23 -0.4424 -0.3479
-1 1 24 -0.8629 0.1353
-1 1 25 -1.0317 0.3558
-1 1 26 -0.1543 -0.1816
-1 1 27 0.4602 -0.4667
-1 2 1 -13.2832 2.9159
-1 2 2 -7.2135 3.1350
-1 2 3 -2.6900 4.8630
-1 2 4 -0.2218 6.0456
-1 2 5 3.4933 3.2238
-1 2 6 3.7909 3.5260
-1 2 7 3.9378 1.7305
-1 2 8 3.6517 -0.5601
-1 2 9 1.8245 0.2363
-1 2 10 1.4272 -1.2032
-1 2 11 0.4318 -0.4370
-1 2 12 -0.1443 0.8966
-1 2 13 0.6927 0.4879
-1 2 14 1.1029 1.5638
-1 2 15 0.4143 2.2071
-1 2 16 -0.6479 3.7859
-1 2 17 -1.5284 4.9176
-1 2 18 -2.7103 3.5380
-1 2 19 -2.4998 2.3106
-1 2 20 -1.9193 1.0335
-1 2 21 -1.9676 0.2820
-1 2 22 -0.6056 0.6283
-1 2 23 0.3264 0.5389
-1 2 24 0.2727 0.0616
-1 2 25 0.4664 0.1880
-1 2 26 0.0465 0.5240
-1 2 27 -0.5200 0.4097
-1 3 1 3.9417 0.5152
-1 3 2 1.7262 0.0967
-1 3 3 -3.4945 -2.1224
-1 3 4 -3.6220 -3.9407
-1 3 5 -5.1309 -3.9787
-1 3 6 -5.3112 -3.9122
-1 3 7 -2.0055 -3.8518
-1 3 8 -2.4290 -2.3506
-1 3 9 -0.8293 -1.3488
-1 3 10 0.3541 -0.4197
-1 3 11 -0.8049 0.8828
-1 3 12 -0.0520 0.6267
-1 3 13 -0.5116 1.1598
-1 3 14 -0.7200 2.1446
-1 3 15 -0.2141 2.1790
-1 3 16 -0.3454 1.7005
-1 3 17 -0.3075 -0.3472
-1 3 18 -0.6430 -1.3122
-1 3 19 -0.5232 -0.9732
-1 3 20 -0.3368 -1.3230
-1 3 21 -0.3455 -0.9262
-1 3 22 -0.5141 -0.7838
-1 3 23 -0.9963 -0.8809
-1 3 24 -1.1122 0.1237
-1 3 25 -1.1066 0.5955
-1 3 26 -0.6892 0.3390
-1 3 27 -0.3282 0.4623
-1 4 1 -4.2398 -2.5106
-1 4 2 -4.0498 -4.8987
-1 4 3 -1.1362 -4.7107
-1 4 4 0.6685 -4.1729
-1 4 5 0.9912 -5.3936
-1 4 6 2.6734 -3.8594
-1 4 7 0.6637 -3.4060
-1 4 8 -0.2011 -2.3930
-1 4 9 1.0966 -0.7510
-1 4 10 -0.2302 -1.0307
-1 4 11 0.8841 -0.7934
-1 4 12 2.2736 -0.7114
-1 4 13 1.9355 -0.7077
-1 4 14 2.2782 -1.0683
-1 4 15 1.1692 -1.9530
-1 4 16 0.2126 -2.2591
-1 4 17 0.2164 -2.2268
-1 4 18 0.4265 -1.5225
-1 4 19 0.9941 -1.2501
-1 4 20 0.8047 -0.8043
-1 4 21 0.8419 0.3641
-1 4 22 1.1689 1.0756
-1 4 23 0.9309 1.7036
-1 4 24 0.7016 1.3785
-1 4 25 0.5690 0.5750
-1 4 26 0.2523 0.3468
-1 4 27 0.0709 0.0926
-1 5 1 1.2159 -3.7270
-1 5 2 1.7978 -4.3106
-1 5 3 0.9265 -3.1588
-1 5 4 0.8131 -3.4365
-1 5 5 0.7463 0.0533
-1 5 6 0.8472 1.5922
-1 5 7 1.8401 1.4161
-1 5 8 2.9761 3.1092
-1 5 9 2.3863 1.3613
-1 5 10 1.7127 1.1473
-1 5 11 1.8376 2.7638
-1 5 12 0.4123 2.4302
-1 5 13 -0.4516 3.0311
-1 5 14 -0.5003 3.1452
-1 5 15 -0.7808 2.5603
-1 5 16 0.1356 2.2104
-1 5 17 0.5423 1.9317
-1 5 18 0.2265 1.7274
-1 5 19 0.0895 1.1829
-1 5 20 -0.0809 1.1491
-1 5 21 -0.1440 0.5532
-1 5 22 -0.7773 -0.4434
-1 5 23 -1.0739 -0.8036
-1 5 24 -0.7002 -1.0809
-1 5 25 -0.3971 -0.8248
-1 5 26 0.0357 -0.3770
-1 6 1 -1.1390 -2.4050
-1 6 2 -1.6594 -0.7183
-1 6 3 0.4245 0.0817
-1 6 4 1.2965 1.1670
-1 6 5 1.7718 0.8423
-1 6 6 2.6583 -0.8819
-1 6 7 0.6307 0.0926
-1 6 8 -0.0509 0.3026
-1 6 9 0.2143 0.8416
-1 6 10 0.0665 3.3512
-1 6 11 0.6084 2.4573
-1 6 12 0.2689 1.1808
-1 6 13 0.1588 0.9627
-1 6 14 0.2053 -0.7019
-1 6 15 0.2906 -1.0199
-1 6 16 0.1558 -0.3814
-1 6 17 -0.5059 -0.6024
-1 6 18 -0.3208 -0.9155
-1 6 19 -0.6424 -0.8651
-1 6 20 -0.9129 -1.0319
-1 6 21 -0.5896 -1.3338
-1 6 22 -0.5963 -0.8887
-1 6 23 0.0270 -0.7279
-1 6 24 0.2812 -0.6915
-1 6 25 -0.0610 -0.1094
-1 7 1 1.7990 1.7191
-1 7 2 2.5849 2.0209
-1 7 3 2.3876 1.8245
-1 7 4 0.4911 1.5380
-1 7 5 0.0037 2.0390
-1 7 6 -1.6329 2.3830
-1 7 7 -0.9589 2.4291
-1 7 8 1.5768 1.5165
-1 7 9 0.6374 0.6667
-1 7 10 0.2400 -0.5872
-1 7 11 -0.3209 -1.9122
-1 7 12 -1.8819 -1.2700
-1 7 13 -1.2877 -1.0390
-1 7 14 -0.9512 -0.6639
-1 7 15 -1.6658 0.2702
-1 7 16 -1.7902 -0.4423
-1 7 17 -1.3627 -0.6767
-1 7 18 -1.3925 -0.4334
-1 7 19 -0.9675 -0.4678
-1 7 20 0.1938 0.1403
-1 7 21 0.0305 0.6668
-1 7 22 0.1551 1.2505
-1 7 23 0.6129 1.7473
-1 7 24 0.0743 1.7567
-1 7 25 0.2652 1.2981
-1 8 1 0.8329 0.2646
-1 8 2 1.2727 0.4156
-1 8 3 0.7440 -0.1567
-1 8 4 0.9002 0.3179
-1 8 5 1.6248 -0.5652
-1 8 6 2.0075 -1.5955
-1 8 7 2.4323 -0.8974
-1 8 8 -0.1059 -0.7421
-1 8 9 -2.3248 0.3605
-1 8 10 -1.8418 1.1292
-1 8 11 -1.6898 0.6182
-1 8 12 0.2577 0.6574
-1 8 13 2.1693 0.4509
-1 8 14 1.8582 0.2352
-1 8 15 2.6956 0.1258
-1 8 16 3.3740 0.5358
-1 8 17 2.7849 0.9212
-1 8 18 2.5444 0.8744
-1 8 19 2.0436 1.6149
-1 8 20 1.0677 1.3786
-1 8 21 0.7749 0.8759
-1 8 22 0.9783 0.7632
-1 8 23 0.6498 -0.5497
-1 9 1 -0.2018 0.6383
-1 9 2 -1.3070 0.9639
-1 9 3 -2.3723 0.5636
-1 9 4 -2.3494 -0.1892
-1 9 5 -2.1892 -1.5109
-1 9 6 -2.2495 -0.4889
-1 9 7 -1.9687 -0.1861
-1 9 8 -1.3046 -0.8368
-1 9 9 1.0246 -0.9176
-1 9 10 2.9876 -2.4159
-1 9 11 3.3136 -1.8873
-1 9 12 2.7593 -0.0246
-1 9 13 0.4392 0.1080
-1 9 14 -1.4723 0.6284
-1 9 15 -2.8031 0.7880
-1 9 16 -4.3640 -0.1030
-1 9 17 -4.3258 -0.4866
-1 9 18 -3.7702 -0.4673
-1 9 19 -2.6345 -0.9940
-1 9 20 -1.1373 -1.2518
-1 9 21 -0.7566 -0.6878
-1 9 22 -0.3345 -0.7110
-1 10 1 -2.7086 0.6193
-1 10 2 -1.2597 -1.1121
-1 10 3 -0.3939 -1.7209
-1 10 4 1.1283 -1.5020
-1 10 5 1.8087 0.2456
-1 10 6 2.0530 1.7762
-1 10 7 2.1481 1.1580
-1 10 8 1.4459 1.1075
-1 10 9 1.3461 0.8778
-1 10 10 0.0660 1.0275
-1 10 11 -1.7878 2.0822
-1 10 12 -2.4011 0.7789
-1 10 13 -2.9004 -0.5542
-1 10 14 -2.4248 -0.8435
-1 10 15 -1.1547 -1.6320
-1 10 16 0.0029 -1.2126
-1 10 17 0.8859 -0.5958
-1 10 18 1.2748 -0.3377
-1 10 19 1.0351 0.4831
-1 10 20 -0.0304 0.8819
-1 11 1 0.3620 -1.2020
-1 11 2 -0.0786 -0.7650
-1 11 3 0.3508 0.0854
-1 11 4 0.7583 0.9829
-1 11 5 0.0477 0.8707
-1 11 6 0.1163 -0.3311
-1 11 7 -0.2801 -1.1274
-1 11 8 0.2257 -0.7505
-1 11 9 0.9935 -0.3814
-1 11 10 0.0601 0.0323
-1 11 11 0.3207 -0.0170
-1 11 12 0.5609 -0.6629
-1 11 13 0.3792 -0.2870
-1 11 14 1.3274 0.1106
-1 11 15 1.2841 0.1256
-1 11 16 0.9579 0.3516
-1 11 17 1.0471 0.4188
-1 12 1 1.5905 -0.7267
-1 12 2 2.3214 -0.9855
-1 12 3 2.3828 -0.2821
-1 12 4 1.5296 -0.3279
-1 12 5 1.2439 -0.1986
-1 12 6 0.8216 -0.2088
-1 12 7 0.5575 -0.1047
-1 12 8 0.7186 0.3410
-1 12 9 -0.4379 -0.2250
-1 12 10 -1.1364 -0.3169
-1 12 11 -0.6674 -0.4706
-1 12 12 -0.7098 -0.7841
-1 12 13 -0.3296 -0.0846
-1 12 14 -0.0304 -0.1335
-1 13 1 -0.5125 0.0277
-1 13 2 -0.8670 0.5462
-1 13 3 -1.1791 0.3569
-1 13 4 -1.0684 0.2253
-1 13 5 -1.1764 -0.3359
-1 13 6 -0.8121 -0.9609
-1 13 7 -0.4455 -0.2910
0 -13 1 -0.4954 -0.4771
0 -12 1 -0.9346 1.1453
0 -12 2 -0.2772 0.4621
0 -12 3 -0.4075 0.1331
0 -12 4 -0.1531 0.2020
0 -12 5 -0.0401 -0.3353
0 -12 6 -0.8300 -0.3153
0 -12 7 -0.3693 -0.1262
0 -12 8 -0.0775 -0.1524
0 -11 1 -0.0478 0.2591
0 -11 2 0.3290 -0.3601
0 -11 3 -0.2202 -0.3637
0 -11 4 0.4393 0.0278
0 -11 5 0.6216 -0.1244
0 -11 6 0.9385 0.7454
0 -11 7 1.4587 1.0693
0 -11 8 0.9846 0.4407
0 -11 9 0.5589 0.6381
0 -11 10 0.0396 0.1893
0 -11 11 0.2087 -0.3922
0 -11 12 0.5018 -0.2549
0 -10 1 -0.5003 -1.2391
0 -10 2 -1.2295 -0.9790
0 -10 3 -0.9946 0.5418
0 -10 4 0.3175 1.0674
0 -10 5 0.3212 1.1988
0 -10 6 0.0709 1.8018
0 -10 7 0.0484 1.0246
0 -10 8 -0.5113 0.7873
0 -10 9 -0.3071 0.5910
0 -10 10 0.4364 0.2876
0 -10 11 0.1189 0.5515
0 -10 12 -0.5917 0.2370
0 -10 13 -0.9805 0.4000
0 -10 14 -1.3875 -0.0584
0 -10 15 -1.1346 -0.6249
0 -9 1 1.2959 1.7422
0 -9 2 1.9059 0.6977
0 -9 3 2.4356 0.3133
0 -9 4 1.9415 -0.8721
0 -9 5 -0.0871 -1.0814
0 -9 6 -0.7500 -1.2689
0 -9 7 -1.3019 -1.8574
0 -9 8 -1.6972 -1.5909
0 -9 9 -1.3695 -0.9327
0 -9 10 -1.9986 -0.3749
0 -9 11 -2.2028 -0.0450
0 -9 12 -1.8275 0.6569
0 -9 13 -0.7303 0.6128
0 -9 14 0.9539 0.2721
0 -9 15 1.4984 1.1821
0 -9 16 1.6955 1.2052
0 -9 17 0.8918 0.9066
0 -8 1 -0.5269 -2.6979
0 -8 2 -2.0145 -1.7520
0 -8 3 -2.0973 -0.6990
0 -8 4 -2.6467 -0.3366
0 -8 5 -2.1759 0.4883
0 -8 6 -0.6312 0.6032
0 -8 7 -0.2784 0.6813
0 -8 8 0.0565 1.2107
0 -8 9 -0.0777 1.0302
0 -8 10 -0.1027 0.6185
0 -8 11 0.2301 0.1446
0 -8 12 0.7650 -0.7080
0 -8 13 1.3582 -1.2684
0 -8 14 0.1018 -1.1746
0 -8 15 -0.6912 -0.7453
0 -8 16 -0.9462 -0.8131
0 -8 17 -1.8049 -0.9539
0 -8 18 -0.7695 -0.9216
0 -8 19 -0.1145 -1.2297
0 -7 1 3.0124 0.7008
0 -7 2 3.7214 0.8761
0 -7 3 3.8250 -0.1356
0 -7 4 2.5456 -0.8366
0 -7 5 1.8302 -1.0604
0 -7 6 -0.1247 -1.9913
0 -7 7 -1.7231 -1.8287
0 -7 8 -1.8510 -1.4044
0 -7 9 -1.5273 -1.3010
0 -7 10 -0.5407 -0.9786
0 -7 11 -0.0924 -0.7522
0 -7 12 -0.2138 0.0138
0 -7 13 -0.8471 0.4362
0 -7 14 -1.1404 0.9279
0 -7 15 -0.4074 1.0213
0 -7 16 -0.3631 -0.1711
0 -7 17 -0.0154 -0.0091
0 -7 18 0.7519 0.2321
0 -7 19 0.2670 0.1868
0 -7 20 0.2669 1.0890
0 -7 21 0.6517 0.7165
0 -6 1 -1.3162 -0.4027
0 -6 2 -2.3276 -0.0600
0 -6 3 -3.8885 -0.6036
0 -6 4 -4.0592 0.1608
0 -6 5 -2.8883 -0.3508
0 -6 6 -1.1113 -0.4001
0 -6 7 1.8527 0.4328
0 -6 8 3.5935 -0.6133
0 -6 9 3.5208 -0.6918
0 -6 10 2.1250 -0.3743
0 -6 11 0.3379 -0.4379
0 -6 12 -0.2266 -0.4161
0 -6 13 -0.4849 -1.0188
0 -6 14 -0.5159 -1.2765
0 -6 15 -0.3983 -1.8320
0 -6 16 -1.0603 -1.4561
0 -6 17 -0.9192 -0.2994
0 -6 18 -0.7589 -0.5350
0 -6 19 -1.3486 -0.1087
0 -6 20 -0.8045 0.2765
0 -6 21 -0.7742 -0.3239
0 -6 22 -0.8468 0.0378
0 -5 1 -0.3354 1.7559
0 -5 2 0.9591 0.1787
0 -5 3 1.7576 -0.1770
0 -5 4 4.0348 -0.2847
0 -5 5 5.3513 -1.3325
0 -5 6 4.3187 0.2838
0 -5 7 2.9099 0.9332
0 -5 8 -0.2485 2.3500
0 -5 9 -2.9202 4.2611
0 -5 10 -2.8118 3.1132
0 -5 11 -2.1090 1.8390
0 -5 12 -1.5256 0.1410
0 -5 13 -0.9950 -1.0857
0 -5 14 -0.2899 -0.9008
0 -5 15 0.1326 -1.1400
0 -5 16 0.6689 -0.6162
0 -5 17 1.7375 -0.4652
0 -5 18 1.4689 -0.6349
0 -5 19 1.2091 0.3885
0 -5 20 1.3473 0.1564
0 -5 21 0.3743 -0.1890
0 -5 22 -0.0301 0.4506
0 -5 23 -0.2559 -0.2541
0 -5 24 -0.5668 -0.4294
0 -4 1 -2.4627 0.0744
0 -4 2 -2.6306 0.3861
0 -4 3 -3.2751 2.9402
0 -4 4 -2.2892 3.8213
0 -4 5 -4.5062 5.2793
0 -4 6 -4.4753 6.9352
0 -4 7 -2.9408 5.6872
0 -4 8 -2.8216 2.9346
0 -4 9 0.6415 -0.9010
0 -4 10 2.4754 -3.6576
0 -4 11 2.6160 -4.3570
0 -4 12 4.0559 -3.5859
0 -4 13 3.9764 -1.8594
0 -4 14 3.4716 -1.4611
0 -4 15 2.5150 -0.9114
0 -4 16 1.3936 0.1508
0 -4 17 0.6102 -0.1100
0 -4 18 -0.5539 0.3346
0 -4 19 -0.2914 0.5452
0 -4 20 0.1622 -0.3514
0 -4 21 0.2159 -0.0130
0 -4 22 1.6117 -0.1520
0 -4 23 2.2365 -0.6619
0 -4 24 1.7698 -0.1134
0 -4 25 1.6785 -0.2876
0 -3 1 -2.4901 7.5759
0 -3 2 -3.4185 6.2376
0 -3 3 -1.0349 4.8918
0 -3 4 0.4431 1.7081
0 -3 5 0.6746 0.0130
0 -3 6 3.2029 -1.2407
0 -3 7 1.8883 -4.5708
0 -3 8 1.1491 -3.8330
0 -3 9 0.6151 -1.5406
0 -3 10 -1.9357 -0.6513
0 -3 11 -2.5655 1.5239
0 -3 12 -4.3629 2.2495
0 -3 13 -5.5705 1.4558
0 -3 14 -5.0883 1.7320
0 -3 15 -4.6095 2.1666
0 -3 16 -2.3292 1.7413
0 -3 17 -1.0491 1.5137
0 -3 18 -0.3800 1.8823
0 -3 19 0.8523 1.2807
0 -3 20 0.1664 0.6003
0 -3 21 -0.1639 0.7236
0 -3 22 -0.2949 0.3367
0 -3 23 -1.7711 0.2421
0 -3 24 -1.9808 0.8207
0 -3 25 -1.8695 0.8448
0 -3 26 -1.9672 0.5334
0 -2 1 0.5545 -14.9711
0 -2 2 -0.6039 -15.4359
0 -2 3 0.2901 -12.8031
0 -2 4 -1.2818 -11.4891
0 -2 5 -2.5242 -6.4322
0 -2 6 -3.1187 -5.2955
0 -2 7 -4.5377 -3.9413
0 -2 8 -4.3496 -0.7461
0 -2 9 -3.3867 -2.5464
0 -2 10 -2.6035 -1.9047
0 -2 11 -1.5817 -0.8958
0 -2 12 0.6549 -1.7782
0 -2 13 2.7992 -0.6134
0 -2 14 3.2291 -0.6423
0 -2 15 4.0942 -0.8005
0 -2 16 3.6793 -0.4579
0 -2 17 1.6815 -0.4956
0 -2 18 1.3372 -0.3144
0 -2 19 0.6006 -0.9532
0 -2 20 -0.4044 -0.6223
0 -2 21 0.0042 0.3042
0 -2 22 -0.3742 0.3281
0 -2 23 -1.1110 1.0307
0 -2 24 -1.1595 1.1375
0 -2 25 -1.1904 0.0993
0 -2 26 -0.8787 -0.0316
0 -1 1 -19.1529 -4.5629
0 -1 2 -10.7727 1.6809
0 -1 3 -2.9654 2.3876
0 -1 4 -0.4745 3.7363
0 -1 5 1.9362 4.3010
0 -1 6 3.8406 1.7478
0 -1 7 1.9445 2.5304
0 -1 8 2.9108 1.4275
0 -1 9 2.5011 0.7953
0 -1 10 0.5504 1.7222
0 -1 11 1.3955 0.4069
0 -1 12 0.2898 0.5456
0 -1 13 -1.2155 0.0922
0 -1 14 -0.6323 0.0040
0 -1 15 -0.6578 0.9919
0 -1 16 -1.3032 0.0642
0 -1 17 -1.0249 0.1501
0 -1 18 -0.4455 -0.0262
0 -1 19 -0.6884 -0.9144
0 -1 20 -0.5065 -0.3097
0 -1 21 -0.3304 -0.6117
0 -1 22 -1.0746 -1.4231
0 -1 23 -0.8104 -1.7987
0 -1 24 0.3951 -2.6601
0 -1 25 0.9800 -2.8385
0 -1 26 1.3446 -2.0658
0 -1 27 1.4780 -1.2101
0 0 1 57.9525 -0.1237
0 0 2 48.8899 -0.1676
0 0 3 36.2407 -0.9593
0 0 4 22.0004 -1.0872
0 0 5 14.2095 -1.9445
0 0 6 4.6745 -3.1328
0 0 7 -0.0287 -2.9170
0 0 8 -0.4288 -3.0662
0 0 9 -3.4229 -3.1370
0 0 10 -1.9433 -2.1313
0 0 11 -0.9634 -1.2318
0 0 12 -0.8474 -1.2325
0 0 13 1.5169 -0.7503
0 0 14 1.2520 -0.0875
0 0 15 0.8363 -1.1381
0 0 16 0.9661 -1.3104
0 0 17 0.9117 -0.9405
0 0 18 1.3217 -1.9222
0 0 19 0.8335 -1.2576
0 0 20 0.4323 -0.3682
0 0 21 0.1772 -1.1330
0 0 22 -0.0401 -1.1448
0 0 23 0.2289 -0.7756
0 0 24 0.1670 -0.5964
0 0 25 -0.1792 0.3842
0 0 26 -0.4658 1.2762
0 0 27 -0.6447 0.8956
0 1 0 -28.9320 8.4049
0 1 1 -35.6323 11.9733
0 1 2 -36.3729 14.6552
0 1 3 -35.1721 12.2337
0 1 4 -28.2457 12.1202
0 1 5 -21.0231 9.5166
0 1 6 -14.5757 6.6516
0 1 7 -6.2261 7.0856
0 1 8 -2.6444 4.2228
0 1 9 0.1360 3.3900
0 1 10 2.4807 2.7124
0 1 11 1.9961 -0.6942
0 1 12 2.3762 -0.9593
0 1 13 1.1700 -1.0463
0 1 14 0.4356 -2.0799
0 1 15 0.8917 -1.8812
0 1 16 0.0556 -1.6118
0 1 17 0.3501 -1.3382
0 1 18 -0.0915 -0.2924
0 1 19 -1.0573 0.5591
0 1 20 -0.4621 -0.0263
0 1 21 -0.5071 -0.1052
0 1 22 -0.6764 0.6650
0 1 23 0.0943 1.0540
0 1 24 0.4878 1.5379
0 1 25 0.3557 1.4363
0 1 26 0.6403 0.5712
0 1 27 0.8090 -0.0516
0 2 0 2.8690 9.3052
0 2 1 4.1617 4.9959
0 2 2 6.7389 -2.1457
0 2 3 8.0304 -5.0074
0 2 4 8.4310 -5.7826
0 2 5 8.6582 -8.0754
0 2 6 7.2835 -4.3716
0 2 7 5.7004 -3.7442
0 2 8 3.6176 -3.9855
0 2 9 1.8973 -1.5882
0 2 10 1.5900 -3.0245
0 2 11 1.5323 -1.4341
0 2 12 1.6874 0.7574
0 2 13 2.3095 0.1847
0 2 14 2.5655 1.3526
0 2 15 1.9679 1.9100
0 2 16 1.9965 2.4504
0 2 17 1.6132 2.9832
0 2 18 0.1551 2.0437
0 2 19 -0.0427 1.4275
0 2 20 -0.4027 1.3984
0 2 21 -0.8776 1.4500
0 2 22 0.0493 1.1653
0 2 23 0.2937 0.4922
0 2 24 -0.0198 -0.4606
0 2 25 0.2237 -0.8039
0 2 26 0.2657 -0.4720
0 2 27 0.0829 -0.3407
0 3 0 -4.2059 -6.7522
0 3 1 -3.3893 -3.8972
0 3 2 -2.4662 -0.3896
0 3 3 -3.8867 2.5785
0 3 4 -1.9320 2.9154
0 3 5 -3.3576 4.2461
0 3 6 -4.1138 3.6015
0 3 7 -2.6652 0.8312
0 3 8 -4.0279 1.2460
0 3 9 -1.5690 0.8630
0 3 10 0.4744 1.3761
0 3 11 -0.1929 3.2665
0 3 12 0.6640 2.2280
0 3 13 -0.1447 1.7641
0 3 14 -1.0644 1.3647
0 3 15 -0.9383 0.0854
0 3 16 -1.6977 -0.5378
0 3 17 -2.3053 -1.4753
0 3 18 -1.5930 -1.1342
0 3 19 -0.3815 -0.2804
0 3 20 0.3406 -0.3849
0 3 21 1.1491 -0.3514
0 3 22 1.1922 -0.4315
0 3 23 0.9831 -0.2809
0 3 24 1.3054 0.5063
0 3 25 1.0383 0.9289
0 3 26 0.9139 0.6461
0 3 27 0.7959 0.6149
0 4 0 -2.9459 -0.1295
0 4 1 -2.5683 -0.2247
0 4 2 -3.9231 -2.5747
0 4 3 -2.1790 -2.7347
0 4 4 -1.9914 -2.1633
0 4 5 -2.5541 -1.7247
0 4 6 0.4580 0.0613
0 4 7 -0.2827 0.9335
0 4 8 0.8485 1.5952
0 4 9 2.6361 1.1049
0 4 10 -0.8712 -0.9956
0 4 11 -1.6109 -3.0175
0 4 12 -1.6995 -4.6825
0 4 13 -2.7076 -4.8932
0 4 14 -1.4297 -3.9489
0 4 15 -0.9751 -2.4335
0 4 16 -0.6205 -0.9652
0 4 17 0.6178 0.0639
0 4 18 1.2061 0.5207
0 4 19 0.6806 -0.2411
0 4 20 0.0849 -0.6858
0 4 21 0.2112 -0.8536
0 4 22 0.4021 -1.0943
0 4 23 0.6677 -0.6266
0 4 24 0.4460 -0.6569
0 4 25 0.1422 -0.7687
0 4 26 0.0993 -0.3752
0 4 27 -0.1903 -0.2419
0 5 0 -1.2766 -1.1816
0 5 1 -1.0862 -1.9846
0 5 2 -0.4504 -0.9451
0 5 3 -0.6792 -0.0301
0 5 4 -1.6447 -1.8188
0 5 5 -1.1470 -1.1977
0 5 6 -1.5933 -3.7349
0 5 7 -2.0233 -6.3156
0 5 8 -1.1047 -5.3838
0 5 9 -2.2684 -6.4921
0 5 10 -1.3503 -4.6293
0 5 11 1.8935 -1.1063
0 5 12 2.7559 0.3008
0 5 13 3.6419 2.5626
0 5 14 3.7097 3.5018
0 5 15 2.1602 2.3546
0 5 16 1.4998 1.2260
0 5 17 0.7172 0.7759
0 5 18 -0.2689 0.2777
0 5 19 -0.3236 0.3526
0 5 20 0.3496 1.3722
0 5 21 0.6336 1.5631
0 5 22 0.1744 2.0537
0 5 23 -0.2700 2.3267
0 5 24 -0.7183 1.4467
0 5 25 -0.9680 1.0015
0 5 26 -1.0199 0.4849
0 5 27 -1.0748 0.0353
0 6 0 0.8011 0.6414
0 6 1 1.8392 0.7652
0 6 2 1.4062 1.3155
0 6 3 2.1862 -0.1027
0 6 4 2.0278 0.2840
0 6 5 2.4382 -0.3547
0 6 6 3.0996 -1.6767
0 6 7 2.5070 1.2144
0 6 8 3.4307 1.4219
0 6 9 4.3431 1.3142
0 6 10 4.3872 3.3260
0 6 11 3.4227 1.6951
0 6 12 1.0283 1.0935
0 6 13 -0.8087 1.7487
0 6 14 -1.7347 0.2898
0 6 15 -1.2518 0.3555
0 6 16 -0.4573 1.7229
0 6 17 0.1091 1.7720
0 6 18 1.0046 1.5095
0 6 19 0.7948 1.7179
0 6 20 0.4542 0.7303
0 6 21 -0.1314 -0.2763
0 6 22 -1.1743 -0.3761
0 6 23 -1.1908 -1.2676
0 6 24 -1.1210 -1.3175
0 6 25 -0.9099 -0.4751
0 6 26 -0.3910 -0.2411
0 7 0 2.4130 -0.8887
0 7 1 0.8435 -1.1249
0 7 2 1.5296 -1.5629
0 7 3 1.2811 -2.2272
0 7 4 0.6093 -2.1292
0 7 5 1.7367 -1.9258
0 7 6 0.3703 -0.7756
0 7 7 0.9161 -0.3667
0 7 8 1.8734 -1.0850
0 7 9 -0.9301 -0.0242
0 7 10 -1.8594 0.1252
0 7 11 -2.4823 -0.1515
0 7 12 -3.3291 0.7184
0 7 13 -1.4748 -0.3380
0 7 14 0.0860 -0.7214
0 7 15 0.0779 0.1089
0 7 16 0.1816 -0.5063
0 7 17 0.3440 -0.6144
0 7 18 -0.7464 -0.4620
0 7 19 -0.8623 -0.8298
0 7 20 -0.1056 -0.5833
0 7 21 -0.5634 -0.1573
0 7 22 0.4597 -0.0678
0 7 23 1.5318 -0.0669
0 7 24 1.1164 -0.0741
0 7 25 1.1877 -0.3329
0 8 0 0.2166 1.7906
0 8 1 0.5216 1.3697
0 8 2 0.5427 0.8012
0 8 3 -0.7886 0.4330
0 8 4 -0.4142 1.3149
0 8 5 -0.6222 0.3767
0 8 6 -0.7092 -0.2841
0 8 7 0.4454 0.2968
0 8 8 -1.3619 0.4338
0 8 9 -1.5747 1.4002
0 8 10 -0.0148 1.3217
0 8 11 -0.3648 0.2985
0 8 12 1.1799 -0.0101
0 8 13 2.1586 0.1399
0 8 14 0.8871 0.6216
0 8 15 1.0566 0.5540
0 8 16 1.0110 0.7664
0 8 17 -0.0789 0.4573
0 8 18 0.0527 -0.1193
0 8 19 0.4763 0.3823
0 8 20 -0.0666 -0.3352
0 8 21 0.0092 -0.8820
0 8 22 -0.0331 -0.7189
0 8 23 -1.1192 -1.2692
0 8 24 -1.1729 -0.7162
0 9 0 -0.2933 -2.2524
0 9 1 -0.5820 -0.9532
0 9 2 -0.0601 -0.6803
0 9 3 0.3611 -0.1013
0 9 4 1.0516 -0.6486
0 9 5 0.7492 -1.5341
0 9 6 0.3276 0.1223
0 9 7 -0.4223 -0.1006
0 9 8 -1.1301 -0.8348
0 9 9 -0.3412 -1.2734
0 9 10 -0.1811 -3.3701
0 9 11 0.1575 -2.7211
0 9 12 0.6021 -0.8837
0 9 13 -0.6899 -0.4349
0 9 14 -1.2316 0.7977
0 9 15 -1.9761 1.8121
0 9 16 -3.2021 1.6533
0 9 17 -2.7708 1.5645
0 9 18 -2.5140 1.5923
0 9 19 -2.1402 0.4742
0 9 20 -1.3860 0.0384
0 9 21 -1.2387 0.7588
0 9 22 -0.5366 0.4513
0 10 0 -0.1874 1.9065
0 10 1 0.4618 1.7471
0 10 2 -0.2326 0.6187
0 10 3 -1.2945 0.2802
0 10 4 -1.0596 -0.0963
0 10 5 -0.9484 0.8069
0 10 6 0.0309 0.8462
0 10 7 0.7608 -0.3390
0 10 8 0.8360 0.0703
0 10 9 1.7142 0.0853
0 10 10 1.3728 1.3675
0 10 11 0.4458 3.3905
0 10 12 -0.2254 2.5695
0 10 13 -1.0533 2.0540
0 10 14 -0.9596 1.4491
0 10 15 -0.1740 -0.6362
0 10 16 0.9689 -1.6318
0 10 17 1.6491 -2.3535
0 10 18 2.1480 -2.7430
0 10 19 2.3981 -1.6818
0 10 20 1.6071 -0.6924
0 10 21 1.4737 -0.4093
0 11 0 -0.9538 -0.0514
0 11 1 -1.0482 -0.0038
0 11 2 -1.2601 -0.1841
0 11 3 -0.0194 -0.2059
0 11 4 0.7035 -0.3459
0 11 5 0.3747 -0.5323
0 11 6 0.1409 -0.9130
0 11 7 -1.0482 -0.6185
0 11 8 -0.6601 0.0320
0 11 9 -0.2406 0.2161
0 11 10 -1.0656 0.4796
0 11 11 -0.2389 -0.1988
0 11 12 0.1379 -1.0303
0 11 13 0.3433 -0.9715
0 11 14 1.3373 -1.3726
0 11 15 0.8922 -1.2837
0 11 16 0.3273 -0.7663
0 11 17 0.3192 -0.3416
0 11 18 -0.1731 0.4191
0 12 0 -1.1396 -1.1683
0 12 1 -1.0477 -2.0200
0 12 2 -0.7376 -2.3628
0 12 3 -0.5892 -1.6195
0 12 4 -0.8708 -0.9190
0 12 5 -0.5604 0.1659
0 12 6 -0.5575 0.5795
0 12 7 -0.0531 0.8479
0 12 8 0.7204 1.0879
0 12 9 0.0577 0.6975
0 12 10 0.3023 0.8678
0 12 11 0.8835 0.5105
0 12 12 0.5108 0.0462
0 12 13 0.8141 0.2245
0 12 14 0.5889 -0.2390
0 12 15 0.2679 -0.3752
0 13 0 -0.0280 0.8073
0 13 1 0.9100 0.9400
0 13 2 0.9953 1.4711
0 13 3 0.9606 1.4586
0 13 4 0.7287 1.4091
0 13 5 -0.0100 0.6541
0 13 6 -0.1628 -0.2013
0 13 7 0.1355 -0.0332
0 13 8 0.2187 -0.5047
0 13 9 0.4063 -0.4851
1 -13 0 -1.1716 0.1065
1 -12 0 1.2466 0.5596
1 -12 1 1.3000 1.1274
1 -12 2 1.5100 0.7032
1 -12 3 1.1704 0.9988
1 -12 4 0.8753 1.0535
1 -12 5 0.3763 0.2012
1 -12 6 -0.2206 0.2238
1 -12 7 0.2452 -0.0236
1 -11 0 0.0773 1.5700
1 -11 1 0.3919 1.2957
1 -11 2 -0.5767 0.7030
1 -11 3 -1.9883 0.4161
1 -11 4 -1.4386 -0.3396
1 -11 5 -1.1489 -0.8986
1 -11 6 -0.2642 -0.4043
1 -11 7 0.6192 -0.0820
1 -11 8 0.2188 0.2963
1 -11 9 0.1788 1.1242
1 -11 10 0.1161 1.0859
1 -11 11 0.4018 0.6954
1 -11 12 0.6027 0.5529
1 -10 0 -3.5628 -1.1486
1 -10 1 -3.4922 -1.3687
1 -10 2 -3.3427 -2.0355
1 -10 3 -1.1928 -1.5448
1 -10 4 0.8820 -1.6197
1 -10 5 1.3325 -0.9454
1 -10 6 1.5335 0.4243
1 -10 7 0.9433 0.2332
1 -10 8 0.1299 0.1897
1 -10 9 0.0836 -0.2185
1 -10 10 0.0958 -0.6988
1 -10 11 -0.5351 -0.2802
1 -10 12 -1.2701 0.0374
1 -10 13 -1.5499 0.6803
1 -10 14 -1.7844 0.5082
1 -10 15 -1.3861 0.0972
1 -9 0 1.3824 0.4707
1 -9 1 2.6829 -0.2236
1 -9 2 2.7609 0.0530
1 -9 3 2.7956 0.6955
1 -9 4 1.5249 0.7192
1 -9 5 -0.5519 1.7445
1 -9 6 -1.2820 1.4561
1 -9 7 -1.8647 0.8281
1 -9 8 -1.8418 1.2284
1 -9 9 -1.1437 1.5958
1 -9 10 -1.2006 1.8738
1 -9 11 -0.8196 1.5597
1 -9 12 -0.0290 0.9861
1 -9 13 0.9728 -0.4476
1 -9 14 2.0079 -1.7523
1 -9 15 2.2261 -1.4239
1 -9 16 2.2095 -1.2667
1 -9 17 1.3653 -0.5582
1 -8 0 0.7193 -0.5119
1 -8 1 -0.2286 -0.9767
1 -8 2 -0.9612 0.0246
1 -8 3 -1.0081 0.1005
1 -8 4 -2.2248 -0.0956
1 -8 5 -1.7633 -0.0293
1 -8 6 -0.5554 -0.5628
1 -8 7 -0.3622 -0.4278
1 -8 8 0.1739 0.0104
1 -8 9 -0.0045 -0.2481
1 -8 10 -0.0999 -0.5910
1 -8 11 0.0529 -0.6531
1 -8 12 0.0012 -0.6421
1 -8 13 -0.2705 -0.1139
1 -8 14 -1.6967 1.1466
1 -8 15 -2.1003 2.0989
1 -8 16 -2.1509 2.0985
1 -8 17 -2.5955 1.7381
1 -8 18 -1.5091 0.9289
1 -8 19 -1.0349 -0.1316
1 -7 0 1.8177 -2.2486
1 -7 1 0.5627 -1.5267
1 -7 2 0.1087 -0.6169
1 -7 3 -0.4954 -0.9382
1 -7 4 -0.8277 -0.0423
1 -7 5 -0.1659 0.6403
1 -7 6 -1.0387 0.6672
1 -7 7 -1.5963 1.4603
1 -7 8 -1.2923 1.1590
1 -7 9 -0.8068 0.1725
1 -7 10 -0.1267 -0.3449
1 -7 11 -0.2612 -0.5996
1 -7 12 -0.7006 -0.2294
1 -7 13 -1.3156 -0.0574
1 -7 14 -0.9979 0.1793
1 -7 15 0.0718 0.0795
1 -7 16 0.1019 -0.4741
1 -7 17 0.5556 0.1293
1 -7 18 1.1165 0.1494
1 -7 19 0.7312 -0.0130
1 -7 20 0.8418 0.4267
1 -7 21 0.7754 -0.2256
1 -6 0 -2.0817 3.8443
1 -6 1 -2.7965 4.7849
1 -6 2 -1.5944 3.9681
1 -6 3 -1.9640 2.8460
1 -6 4 -1.3524 2.2761
1 -6 5 -0.5342 0.1733
1 -6 6 -0.0977 -1.2124
1 -6 7 1.6387 -2.6074
1 -6 8 2.3338 -4.3738
1 -6 9 1.6524 -3.5536
1 -6 10 0.3432 -1.7807
1 -6 11 -0.8542 -0.3038
1 -6 12 -1.0106 0.2532
1 -6 13 -0.8705 -0.0761
1 -6 14 -0.4737 -0.2291
1 -6 15 -0.4338 -0.8702
1 -6 16 -0.9693 -0.8374
1 -6 17 -0.5950 -0.9794
1 -6 18 -0.4389 -2.0138
1 -6 19 -0.6327 -1.6237
1 -6 20 0.1684 -1.1092
1 -6 21 0.0983 -0.8233
1 -6 22 -0.0607 0.0293
1 -5 0 0.2916 0.9488
1 -5 1 1.6416 -0.1491
1 -5 2 1.5519 -2.2021
1 -5 3 1.5586 -2.1700
1 -5 4 3.4450 -2.0857
1 -5 5 3.3329 -3.1206
1 -5 6 2.9890 -1.9381
1 -5 7 2.8348 -0.8874
1 -5 8 1.0366 1.4437
1 -5 9 0.0208 3.5818
1 -5 10 -0.0090 2.6669
1 -5 11 -0.1209 1.3862
1 -5 12 -0.2795 0.2314
1 -5 13 -0.3040 0.1304
1 -5 14 0.0061 0.6342
1 -5 15 -0.2691 0.3540
1 -5 16 -0.0166 0.2824
1 -5 17 0.8214 -0.2699
1 -5 18 0.5966 -0.4069
1 -5 19 0.8503 0.5240
1 -5 20 0.6873 0.3820
1 -5 21 -0.5676 0.3217
1 -5 22 -0.8098 0.9306
1 -5 23 -1.1160 0.4440
1 -5 24 -0.9963 0.2781
1 -4 0 -3.9925 4.1233
1 -4 1 -2.5955 4.1795
1 -4 2 -1.5344 3.5693
1 -4 3 -0.3887 4.6973
1 -4 4 0.5415 2.5398
1 -4 5 -0.5697 2.6932
1 -4 6 0.1699 4.2885
1 -4 7 0.1863 3.5142
1 -4 8 -1.3806 2.6639
1 -4 9 -1.1056 0.3713
1 -4 10 -1.6631 -1.3483
1 -4 11 -1.9216 -1.5837
1 -4 12 -0.7099 -1.6373
1 -4 13 -0.2709 -1.4156
1 -4 14 -0.3012 -2.3769
1 -4 15 -0.2827 -2.5752
1 -4 16 0.2134 -1.8598
1 -4 17 0.3479 -1.8924
1 -4 18 -0.0745 -0.7998
1 -4 19 -0.0811 -0.2372
1 -4 20 -0.4952 -0.8068
1 -4 21 -0.6254 -0.3273
1 -4 22 0.2953 -0.8415
1 -4 23 0.7506 -1.4962
1 -4 24 0.6698 -0.7551
1 -4 25 0.7370 -0.6470
1 -3 0 5.2221 -1.2940
1 -3 1 6.3519 -3.3248
1 -3 2 2.4718 -3.5058
1 -3 3 1.5248 -4.0016
1 -3 4 0.0213 -4.5151
1 -3 5 -1.7905 -2.7222
1 -3 6 -0.8898 -3.0541
1 -3 7 -2.9458 -4.2777
1 -3 8 -2.8078 -2.8944
1 -3 9 -1.1899 -1.3300
1 -3 10 -1.0264 0.2589
1 -3 11 0.5186 2.5094
1 -3 12 0.4487 3.8610
1 -3 13 0.2980 3.7125
1 -3 14 1.1207 3.3931
1 -3 15 1.3600 2.7702
1 -3 16 2.0417 0.7503
1 -3 17 1.4817 -0.2912
1 -3 18 0.7391 -0.1441
1 -3 19 0.7584 -0.5981
1 -3 20 -0.1806 -0.0629
1 -3 21 -0.2910 1.0311
1 -3 22 -0.0527 1.5888
1 -3 23 -0.8253 2.5707
1 -3 24 -0.5272 3.0981
1 -3 25 -0.2713 2.5675
1 -3 26 -0.6801 1.4195
1 -2 0 -15.5941 -0.6801
1 -2 1 -18.7360 -0.9282
1 -2 2 -16.9648 0.1789
1 -2 3 -11.6757 0.8761
1 -2 4 -10.1069 0.2603
1 -2 5 -6.8090 2.4559
1 -2 6 -4.9510 2.5156
1 -2 7 -4.5994 4.2124
1 -2 8 -2.2227 6.8923
1 -2 9 -1.7160 5.2975
1 -2 10 -1.4297 4.6082
1 -2 11 -1.0788 2.6416
1 -2 12 -0.7320 -1.6045
1 -2 13 -0.1428 -3.8991
1 -2 14 -1.1841 -5.3274
1 -2 15 -1.2875 -5.3664
1 -2 16 -1.6333 -3.3707
1 -2 17 -2.7023 -0.8127
1 -2 18 -1.8656 0.9610
1 -2 19 -1.6346 1.5372
1 -2 20 -1.3778 1.8604
1 -2 21 0.2820 1.5502
1 -2 22 0.8507 0.5418
1 -2 23 0.9778 0.0505
1 -2 24 1.0935 -0.6013
1 -2 25 0.4757 -1.6304
1 -2 26 0.2248 -1.4625
1 -1 0 7.3057 3.3723
1 -1 1 11.3007 -2.7257
1 -1 2 13.3884 -4.6430
1 -1 3 12.5036 -8.9766
1 -1 4 9.5135 -7.9406
1 -1 5 8.3256 -6.1605
1 -1 6 6.6013 -6.9341
1 -1 7 4.1979 -4.2277
1 -1 8 3.4831 -5.2840
1 -1 9 1.5502 -6.2790
1 -1 10 -0.4696 -5.3971
1 -1 11 -0.6553 -6.4244
1 -1 12 -1.4684 -4.5829
1 -1 13 -2.1731 -2.5612
1 -1 14 -0.7107 -0.9856
1 -1 15 0.4852 1.0403
1 -1 16 0.3652 0.9538
1 -1 17 1.1998 0.8312
1 -1 18 1.6203 0.1583
1 -1 19 1.0591 -0.9696
1 -1 20 1.3121 -0.7792
1 -1 21 0.8280 -0.8098
1 -1 22 -0.7534 -0.8949
1 -1 23 -1.6917 -0.7830
1 -1 24 -1.9689 -1.3863
1 -1 25 -2.0130 -1.6493
1 -1 26 -1.5249 -1.1957
1 -1 27 -0.7626 -0.7895
1 0 0 -0.2913 -37.3291
1 0 1 -2.2142 -30.6351
1 0 2 -0.9421 -22.0906
1 0 3 -0.4531 -12.4086
1 0 4 -1.0235 -2.3880
1 0 5 0.8929 2.3353
1 0 6 -1.9095 5.7065
1 0 7 -2.1918 6.5058
1 0 8 -0.6623 3.9959
1 0 9 -1.7333 2.4819
1 0 10 1.1174 0.5999
1 0 11 2.6689 -0.5595
1 0 12 2.4456 -1.3589
1 0 13 3.6550 -1.8102
1 0 14 2.2846 -0.8585
1 0 15 0.2916 -1.0941
1 0 16 -0.4772 -0.6576
1 0 17 -1.1108 -0.0957
1 0 18 -1.2930 -0.9956
1 0 19 -0.9528 -0.3207
1 0 20 -0.6158 0.3361
1 0 21 -0.6169 -0.2784
1 0 22 -0.4587 -0.2599
1 0 23 -0.0888 -0.0909
1 0 24 0.2765 -0.0366
1 0 25 0.5041 0.7061
1 0 26 0.4610 1.5401
1 0 27 0.0748 1.2652
1 1 0 15.9465 31.4146
1 1 1 15.8100 35.5092
1 1 2 15.0770 35.5955
1 1 3 9.5743 30.5152
1 1 4 7.4097 24.0497
1 1 5 3.8865 14.5045
1 1 6 1.5414 5.8586
1 1 7 4.1054 0.3599
1 1 8 2.7841 -4.1053
1 1 9 2.7856 -4.1510
1 1 10 2.6478 -2.8169
1 1 11 -0.5372 -2.4411
1 1 12 -0.9404 -0.0680
1 1 13 -1.7287 1.6097
1 1 14 -1.6941 1.0854
1 1 15 0.1940 0.9644
1 1 16 1.0921 0.9498
1 1 17 2.5315 0.4707
1 1 18 3.1318 1.3035
1 1 19 2.4029 1.8778
1 1 20 1.6647 0.9055
1 1 21 0.5446 0.6254
1 1 22 -0.3138 0.4263
1 1 23 -0.0520 -0.3776
1 1 24 0.4758 -0.7743
1 1 25 0.3698 -1.0857
1 1 26 0.5841 -1.6016
1 1 27 0.8330 -1.8235
1 2 0 -6.9339 -0.6165
1 2 1 -9.8874 -1.3176
1 2 2 -12.0617 -5.4100
1 2 3 -11.6228 -7.1296
1 2 4 -9.0146 -8.9451
1 2 5 -6.1824 -11.4490
1 2 6 -2.2078 -7.5275
1 2 7 -0.5373 -5.8750
1 2 8 -1.0460 -3.5907
1 2 9 -1.1903 0.2977
1 2 10 -1.8694 -0.7914
1 2 11 -1.3816 0.1835
1 2 12 -0.4896 0.9181
1 2 13 -0.0317 -0.9350
1 2 14 0.5180 -0.3279
1 2 15 0.2577 0.3977
1 2 16 0.4910 0.5228
1 2 17 0.0073 0.9350
1 2 18 -1.3783 0.4265
1 2 19 -1.2525 -0.5310
1 2 20 -0.7976 -0.5596
1 2 21 -0.0880 -0.5510
1 2 22 1.2250 -1.0125
1 2 23 1.5881 -0.6679
1 2 24 1.0357 -0.3438
1 2 25 0.6567 0.0615
1 2 26 0.3886 0.5942
1 2 27 -0.0899 0.3697
1 3 0 -2.7903 0.2979
1 3 1 -0.6159 -1.9957
1 3 2 1.4335 -4.0076
1 3 3 2.2402 -3.9484
1 3 4 4.0818 -4.3726
1 3 5 2.7456 0.0776
1 3 6 1.2826 3.1902
1 3 7 -0.2131 3.4740
1 3 8 -2.7810 5.9927
1 3 9 -1.3506 4.3785
1 3 10 -0.0153 3.0757
1 3 11 -0.0337 3.7961
1 3 12 1.2249 1.8613
1 3 13 1.3730 1.6852
1 3 14 1.2904 1.9547
1 3 15 1.7447 1.0215
1 3 16 0.9160 0.7622
1 3 17 -0.1730 0.2917
1 3 18 0.5126 -0.0971
1 3 19 1.1151 -0.2845
1 3 20 0.7277 -0.6508
1 3 21 0.6866 -1.1329
1 3 22 -0.0139 -1.0681
1 3 23 -0.4473 -0.7628
1 3 24 -0.0400 -0.6592
1 3 25 -0.1173 -0.4142
1 3 26 0.0584 -0.7239
1 3 27 0.3969 -0.5508
1 4 0 -3.5445 -0.7920
1 4 1 -3.4061 -0.0477
1 4 2 -4.0979 1.0740
1 4 3 -1.5756 2.1370
1 4 4 -1.3509 3.0073
1 4 5 -1.9414 2.8121
1 4 6 0.0435 0.7694
1 4 7 -1.7565 -0.9008
1 4 8 -0.7147 -2.1121
1 4 9 0.4796 -2.8922
1 4 10 -2.9667 -1.8447
1 4 11 -2.9680 -1.2154
1 4 12 -2.6345 -1.1921
1 4 13 -3.3186 -0.8111
1 4 14 -1.8684 -0.9519
1 4 15 -1.1543 -1.0789
1 4 16 -0.8553 -1.4913
1 4 17 0.6331 -1.9779
1 4 18 1.3201 -1.9932
1 4 19 0.0024 -1.7146
1 4 20 -0.6910 -0.7652
1 4 21 -0.8965 0.0356
1 4 22 -1.4206 0.5761
1 4 23 -1.0193 1.1564
1 4 24 -1.2377 1.2350
1 4 25 -1.2905 1.0870
1 4 26 -0.5926 1.1323
1 4 27 -0.5588 1.2397
1 5 0 1.1953 -0.3757
1 5 1 2.0237 -0.7868
1 5 2 2.6831 -0.0630
1 5 3 1.1423 0.8738
1 5 4 -2.5795 1.2912
1 5 5 -3.5317 3.3615
1 5 6 -5.8370 2.6908
1 5 7 -6.7878 2.5068
1 5 8 -4.7012 3.5525
1 5 9 -5.0838 1.6301
1 5 10 -2.4385 0.6382
1 5 11 2.0606 -0.3793
1 5 12 3.3466 -2.0121
1 5 13 5.0096 -1.2846
1 5 14 5.4650 -0.2169
1 5 15 3.6913 -0.2011
1 5 16 2.6432 0.2309
1 5 17 1.6101 1.5225
1 5 18 -0.0690 1.7899
1 5 19 -0.3001 1.8431
1 5 20 0.8215 1.8395
1 5 21 1.3073 0.5402
1 5 22 1.9378 0.3697
1 5 23 2.2497 0.4194
1 5 24 1.7075 -0.1877
1 5 25 1.5640 0.2346
1 5 26 1.0238 0.5411
1 5 27 0.3589 0.5232
1 6 0 1.9480 -1.4861
1 6 1 0.6303 -1.9816
1 6 2 -0.7012 -1.5738
1 6 3 -1.3846 -3.4232
1 6 4 -1.1223 -3.6406
1 6 5 -0.0143 -5.9704
1 6 6 0.8354 -8.3609
1 6 7 2.0643 -6.2397
1 6 8 3.3741 -7.0404
1 6 9 4.1078 -6.5790
1 6 10 4.7328 -3.2555
1 6 11 3.6338 -2.6286
1 6 12 1.7082 -0.4764
1 6 13 0.0588 1.5604
1 6 14 -1.6174 0.2029
1 6 15 -1.6045 -0.4826
1 6 16 -0.9336 0.1906
1 6 17 -0.2181 -0.5157
1 6 18 0.8876 -1.0740
1 6 19 1.0009 -0.2305
1 6 20 0.6960 -0.6221
1 6 21 -0.1018 -0.0564
1 6 22 -1.3494 1.4694
1 6 23 -1.7974 0.9701
1 6 24 -1.7357 1.0212
1 6 25 -1.3236 1.0643
1 6 26 -0.7105 0.1015
1 7 0 -0.8815 -2.3890
1 7 1 -1.0294 -1.2979
1 7 2 0.1139 -1.9054
1 7 3 -0.5553 -2.0156
1 7 4 -0.9990 -1.3604
1 7 5 0.0805 -1.2344
1 7 6 -0.6052 0.9137
1 7 7 0.9198 1.2047
1 7 8 2.0174 0.4891
1 7 9 0.3657 2.3029
1 7 10 0.2725 2.1394
1 7 11 -0.6689 1.8903
1 7 12 -2.2569 2.5243
1 7 13 -1.8998 0.7808
1 7 14 -1.0744 0.3375
1 7 15 -0.9868 1.3067
1 7 16 -0.6993 0.8414
1 7 17 -0.4957 0.8328
1 7 18 -2.1111 1.3057
1 7 19 -2.4295 0.8689
1 7 20 -1.7841 0.8322
1 7 21 -2.3230 0.9580
1 7 22 -1.0161 -0.1878
1 7 23 -0.0170 -1.0151
1 7 24 -0.3534 -1.1006
1 7 25 0.1333 -1.2089
1 8 0 2.4571 0.6146
1 8 1 1.6334 0.4095
1 8 2 0.5067 0.4261
1 8 3 -0.5233 1.1777
1 8 4 1.3473 2.0709
1 8 5 1.4056 1.3181
1 8 6 1.7012 0.9050
1 8 7 2.5974 1.0717
1 8 8 0.1548 1.4860
1 8 9 0.0197 2.0565
1 8 10 0.5014 1.3234
1 8 11 -0.7720 0.1434
1 8 12 0.7118 -1.1344
1 8 13 1.8964 -1.6820
1 8 14 1.3397 -1.4554
1 8 15 1.6337 -1.5084
1 8 16 1.2667 -0.3937
1 8 17 -0.2658 0.3015
1 8 18 -0.1506 0.3830
1 8 19 0.6493 1.0473
1 8 20 -0.0379 0.2387
1 8 21 0.2519 -0.3120
1 8 22 0.4393 0.0234
1 8 23 -0.4201 -0.1197
1 8 24 0.1906 0.4174
1 9 0 -3.0034 -0.6518
1 9 1 -1.8878 0.5342
1 9 2 -0.4045 -0.2370
1 9 3 0.8314 -0.2914
1 9 4 1.0190 -1.4594
1 9 5 0.2279 -1.7253
1 9 6 0.2222 0.4227
1 9 7 -0.5483 0.2421
1 9 8 -0.8020 0.1253
1 9 9 -0.2514 -0.1865
1 9 10 -0.9808 -1.9170
1 9 11 -0.3738 -1.1695
1 9 12 0.1983 0.1459
1 9 13 -0.7451 0.7798
1 9 14 -0.4207 2.1768
1 9 15 -0.5984 3.3173
1 9 16 -1.0983 2.8580
1 9 17 -0.1714 1.6946
1 9 18 0.0400 0.9312
1 9 19 -0.0766 -0.6686
1 9 20 0.3303 -0.9646
1 9 21 0.4015 -0.0212
1 9 22 0.6963 -0.5800
1 9 23 1.0708 -0.3587
1 10 0 1.1059 0.5198
1 10 1 2.1394 0.3111
1 10 2 1.3540 1.0175
1 10 3 0.6597 2.3473
1 10 4 1.0590 2.8785
1 10 5 1.0610 3.7244
1 10 6 1.4750 2.2178
1 10 7 1.1731 0.3453
1 10 8 0.6282 0.1180
1 10 9 1.0599 -1.0254
1 10 10 1.1552 -0.2356
1 10 11 1.0774 0.8420
1 10 12 0.6021 -0.2026
1 10 13 0.0068 -0.0809
1 10 14 -0.5631 -0.5749
1 10 15 -1.3361 -2.3496
1 10 16 -1.5594 -2.9699
1 10 17 -2.0645 -3.1155
1 10 18 -1.7464 -2.7863
1 10 19 -0.7432 -1.3399
1 10 20 -0.6396 -0.2740
1 10 21 0.0292 -0.3481
1 11 0 1.0813 2.3177
1 11 1 0.6996 2.7767
1 11 2 -0.1762 2.1385
1 11 3 -0.0106 0.9128
1 11 4 -0.7723 -0.4883
1 11 5 -1.3362 -1.4153
1 11 6 -1.3248 -1.5035
1 11 7 -1.7520 -0.6928
1 11 8 -0.4044 -0.4650
1 11 9 0.0112 -0.4161
1 11 10 -0.6865 -0.2192
1 11 11 -0.1384 -1.1049
1 11 12 -0.3994 -1.2958
1 11 13 -0.3554 -1.0035
1 11 14 0.2727 -1.3104
1 11 15 0.1594 -0.5460
1 11 16 0.6148 0.1534
1 11 17 1.5246 0.4917
1 11 18 1.6657 1.1301
1 12 0 -1.3454 0.5084
1 12 1 -1.7722 -0.6287
1 12 2 -1.6849 -1.0119
1 12 3 -1.1843 -0.8482
1 12 4 -0.3351 -0.6213
1 12 5 0.7198 -0.0532
1 12 6 0.6432 -0.3188
1 12 7 0.8948 -0.6508
1 12 8 0.7496 -0.7792
1 12 9 -0.3493 -0.8032
1 12 10 0.1807 -0.2886
1 12 11 0.3740 -0.1914
1 12 12 -0.0532 0.0885
1 12 13 0.3518 0.4784
1 12 14 -0.0870 0.2905
1 12 15 -0.1160 0.1446
1 13 0 0.3132 -0.0532
1 13 1 0.9044 -0.4749
1 13 2 0.9696 -0.5466
1 13 3 1.0961 -0.6265
1 13 4 0.6882 -0.2369
1 13 5 -0.3937 -0.2772
1 13 6 -0.7354 -0.1735
1 13 7 -0.5188 0.3636
1 13 8 -0.4715 0.0453
1 13 9 -0.0045 0.2358
2 -12 0 1.2484 -0.3084
2 -12 1 1.8879 0.1618
2 -12 2 2.1158 -0.2445
2 -12 3 1.9901 0.4684
2 -12 4 1.2579 0.8784
2 -12 5 0.2200 0.3725
2 -12 6 -0.1589 0.5561
2 -11 0 -0.0285 1.0221
2 -11 1 -0.0206 0.5471
2 -11 2 -1.1988 0.9873
2 -11 3 -2.5018 1.4072
2 -11 4 -2.0331 0.3917
2 -11 5 -1.6912 -0.1107
2 -11 6 -0.7056 -0.1604
2 -11 7 0.1788 -0.4080
2 -11 8 0.0361 -0.0475
2 -11 9 0.2744 0.2132
2 -11 10 0.3295 -0.2418
2 -11 11 0.4260 -0.5147
2 -10 0 -2.9069 1.8513
2 -10 1 -3.3027 2.1922
2 -10 2 -3.8725 1.6133
2 -10 3 -2.0267 0.9227
2 -10 4 -0.7953 -0.0691
2 -10 5 -0.3030 0.0371
2 -10 6 0.5828 0.6269
2 -10 7 0.1272 0.3163
2 -10 8 -0.2708 0.3385
2 -10 9 -0.0414 0.2487
2 -10 10 -0.1883 0.5339
2 -10 11 -0.5165 1.4151
2 -10 12 -0.7247 1.8300
2 -10 13 -0.7185 2.1292
2 -10 14 -0.7995 1.5053
2 -9 0 1.3804 -1.6474
2 -9 1 2.1811 -3.5783
2 -9 2 3.0396 -3.5935
2 -9 3 3.7777 -3.3720
2 -9 4 2.9762 -2.8759
2 -9 5 1.9191 -1.0208
2 -9 6 1.2385 -0.7931
2 -9 7 0.5633 -0.4914
2 -9 8 0.7579 0.6573
2 -9 9 0.8750 1.1004
2 -9 10 0.1280 1.2426
2 -9 11 -0.2064 0.6801
2 -9 12 -0.3540 -0.1507
2 -9 13 -0.2341 -1.2802
2 -9 14 0.1113 -1.9442
2 -9 15 0.1059 -1.4784
2 -9 16 0.3219 -1.3860
2 -9 17 0.1169 -0.7737
2 -8 0 1.2042 -0.6690
2 -8 1 0.2218 0.4499
2 -8 2 0.1116 2.5215
2 -8 3 -0.2624 3.2586
2 -8 4 -1.6978 4.1240
2 -8 5 -1.2321 3.9323
2 -8 6 -0.7568 2.6038
2 -8 7 -1.2283 2.1587
2 -8 8 -1.4373 1.4895
2 -8 9 -2.2560 0.2548
2 -8 10 -2.0711 -0.6468
2 -8 11 -0.8491 -1.1177
2 -8 12 0.2801 -1.0613
2 -8 13 0.9733 -0.1798
2 -8 14 0.4857 1.0487
2 -8 15 0.5291 1.7038
2 -8 16 0.3551 1.7743
2 -8 17 -0.3875 1.6786
2 -8 18 -0.1810 1.2667
2 -8 19 -0.6679 0.6023
2 -7 0 -0.6720 -1.2730
2 -7 1 -0.8252 0.5703
2 -7 2 -0.5147 0.9850
2 -7 3 -1.2956 -0.4644
2 -7 4 -1.1833 -1.0072
2 -7 5 -0.4795 -2.1332
2 -7 6 -1.1909 -2.4882
2 -7 7 -0.9412 -1.4545
2 -7 8 -0.0069 -1.6848
2 -7 9 1.0017 -1.9371
2 -7 10 1.8975 -1.0611
2 -7 11 1.4381 0.2801
2 -7 12 0.1799 1.9549
2 -7 13 -1.1303 2.4764
2 -7 14 -1.1491 1.8439
2 -7 15 -0.3873 0.5975
2 -7 16 -0.1990 -0.7589
2 -7 17 0.3345 -0.9832
2 -7 18 0.5182 -1.4980
2 -7 19 0.1707 -1.6691
2 -7 20 0.3473 -0.8614
2 -7 21 0.4270 -0.6769
2 -6 0 5.3811 4.2984
2 -6 1 3.9941 4.3590
2 -6 2 3.4415 2.0287
2 -6 3 1.4624 1.3389
2 -6 4 1.1602 1.2669
2 -6 5 0.7338 0.3427
2 -6 6 -0.4076 0.4394
2 -6 7 -0.3956 -0.7108
2 -6 8 -0.9343 -1.7194
2 -6 9 -1.7419 -0.0202
2 -6 10 -1.9651 1.7227
2 -6 11 -1.8368 2.1944
2 -6 12 -1.1702 0.8885
2 -6 13 -0.2594 -1.1255
2 -6 14 0.2812 -2.0206
2 -6 15 -0.1845 -1.9613
2 -6 16 -1.4358 -0.5966
2 -6 17 -2.2418 0.3750
2 -6 18 -2.6411 0.5013
2 -6 19 -2.4327 1.2185
2 -6 20 -1.0143 1.1019
2 -6 21 -0.2605 0.6100
2 -6 22 0.0219 0.3043
2 -5 0 -3.0731 2.1848
2 -5 1 -2.7651 0.3072
2 -5 2 -4.0731 -1.9981
2 -5 3 -3.7344 -2.6344
2 -5 4 -1.7223 -3.4955
2 -5 5 -2.6015 -4.3937
2 -5 6 -1.8113 -3.4049
2 -5 7 0.1654 -1.8360
2 -5 8 0.9987 0.8632
2 -5 9 2.4231 2.3408
2 -5 10 2.8012 0.9701
2 -5 11 1.8632 -0.8576
2 -5 12 1.0094 -1.7564
2 -5 13 0.3985 -1.1112
2 -5 14 -0.0442 -0.0234
2 -5 15 -0.8456 0.4458
2 -5 16 -0.8035 0.2136
2 -5 17 0.1386 -0.7928
2 -5 18 0.6701 -1.3880
2 -5 19 1.6451 -1.2293
2 -5 20 1.7215 -1.1401
2 -5 21 0.7773 -0.5806
2 -5 22 0.8122 0.4821
2 -5 23 0.4436 0.6989
2 -4 0 0.3860 -0.4146
2 -4 1 1.0701 -1.5993
2 -4 2 1.2441 -1.5509
2 -4 3 2.0597 1.3674
2 -4 4 1.4637 1.2501
2 -4 5 1.6289 3.2537
2 -4 6 3.9997 5.3301
2 -4 7 4.1229 4.1253
2 -4 8 2.7440 2.9415
2 -4 9 1.4592 0.6883
2 -4 10 -0.3255 -0.9386
2 -4 11 -0.8407 -0.7233
2 -4 12 -0.4309 -0.1839
2 -4 13 -0.6607 0.3700
2 -4 14 -1.4321 0.1986
2 -4 15 -1.5382 0.2218
2 -4 16 -0.7426 0.4122
2 -4 17 -0.3012 0.2073
2 -4 18 0.1199 0.9616
2 -4 19 0.5111 1.4333
2 -4 20 0.3596 0.9851
2 -4 21 0.4460 1.0439
2 -4 22 0.4999 0.1107
2 -4 23 0.1003 -0.9237
2 -4 24 -0.3541 -0.5333
2 -3 0 -7.5032 1.0423
2 -3 1 -6.4160 0.7603
2 -3 2 -7.5120 3.4251
2 -3 3 -5.4075 2.6674
2 -3 4 -3.6772 1.6609
2 -3 5 -3.0654 2.4959
2 -3 6 -2.4645 0.1127
2 -3 7 -4.7278 -0.9736
2 -3 8 -4.9277 -0.3533
2 -3 9 -3.3373 -0.5940
2 -3 10 -2.3939 0.0457
2 -3 11 -0.9120 0.8599
2 -3 12 -0.7339 1.2141
2 -3 13 -1.0182 0.7762
2 -3 14 -0.7321 0.2597
2 -3 15 -0.7131 -0.1305
2 -3 16 -0.7477 -1.2595
2 -3 17 -0.9326 -1.1643
2 -3 18 -0.7071 -0.4974
2 -3 19 -0.0735 -0.8013
2 -3 20 -0.0223 -0.3904
2 -3 21 0.2373 0.0593
2 -3 22 0.7640 0.1089
2 -3 23 0.6611 0.8269
2 -3 24 1.0611 1.1324
2 -3 25 1.1460 0.9908
2 -2 0 2.4184 1.8042
2 -2 1 0.4510 1.5096
2 -2 2 1.3477 0.7917
2 -2 3 2.7683 -0.4287
2 -2 4 -0.2445 -0.8396
2 -2 5 0.5278 -0.3974
2 -2 6 0.8909 -1.0861
2 -2 7 1.5203 -0.5834
2 -2 8 4.6785 -0.2411
2 -2 9 4.3308 -1.0804
2 -2 10 2.9125 -0.3957
2 -2 11 1.1208 -0.1112
2 -2 12 -1.0817 -1.0170
2 -2 13 -2.0480 -0.8976
2 -2 14 -2.7019 -0.3359
2 -2 15 -1.4627 -0.1964
2 -2 16 0.4367 0.5621
2 -2 17 1.7471 1.3061
2 -2 18 3.1249 0.9469
2 -2 19 2.6520 0.5666
2 -2 20 1.3217 0.2343
2 -2 21 0.6879 -0.4533
2 -2 22 -0.5583 -0.9393
2 -2 23 -1.6833 -0.8199
2 -2 24 -2.1871 -0.4851
2 -2 25 -2.6924 -0.5294
2 -2 26 -2.1875 -0.1871
2 -1 0 -4.4069 -3.4100
2 -1 1 -4.1521 -4.8145
2 -1 2 -2.6156 -3.3962
2 -1 3 -3.2603 -4.8933
2 -1 4 -1.9334 -3.3822
2 -1 5 0.5321 -3.1063
2 -1 6 0.3018 -4.4226
2 -1 7 0.0037 -1.7017
2 -1 8 -1.5671 -1.0686
2 -1 9 -4.2555 0.1779
2 -1 10 -5.4011 2.2463
2 -1 11 -5.0261 1.5384
2 -1 12 -3.7376 1.9423
2 -1 13 -2.2326 1.8197
2 -1 14 0.2337 0.4788
2 -1 15 1.6471 -0.2077
2 -1 16 0.8975 -1.0660
2 -1 17 0.4614 -1.5566
2 -1 18 -0.7840 -1.7434
2 -1 19 -2.3044 -1.9665
2 -1 20 -2.0964 -1.5875
2 -1 21 -1.7556 -0.7666
2 -1 22 -1.6775 0.2199
2 -1 23 -1.1898 1.1767
2 -1 24 -0.6015 1.1859
2 -1 25 -0.2321 0.7101
2 -1 26 0.1673 0.5068
2 -1 27 0.5287 0.1170
2 0 0 -5.0428 -1.9834
2 0 1 -5.0515 -1.0736
2 0 2 -2.4354 -3.0399
2 0 3 0.1510 -3.6955
2 0 4 2.3666 -2.2832
2 0 5 4.3109 -3.2466
2 0 6 2.4600 -0.5916
2 0 7 1.4655 0.4939
2 0 8 0.2442 -1.2045
2 0 9 -2.2385 -1.2965
2 0 10 -1.5841 -3.1761
2 0 11 -1.1656 -4.1645
2 0 12 -1.2173 -4.1261
2 0 13 0.5659 -4.0121
2 0 14 1.2600 -2.3251
2 0 15 0.9600 -1.3101
2 0 16 1.3329 -0.1902
2 0 17 0.8334 0.6157
2 0 18 -0.1797 0.2665
2 0 19 0.0404 0.7087
2 0 20 0.2505 1.1343
2 0 21 0.1479 0.7787
2 0 22 0.3315 0.4738
2 0 23 0.4593 0.1462
2 0 24 0.7814 -0.5626
2 0 25 1.1041 -0.6502
2 0 26 1.2459 0.0042
2 0 27 0.8300 0.0656
2 1 0 13.1916 -6.7013
2 1 1 16.8173 -5.8341
2 1 2 18.9124 -4.2201
2 1 3 15.5523 -1.2438
2 1 4 12.8303 0.8380
2 1 5 6.1433 1.5601
2 1 6 0.2952 1.7226
2 1 7 -0.7284 0.5421
2 1 8 -3.0217 -0.1023
2 1 9 -0.8561 0.7597
2 1 10 2.5389 1.5350
2 1 11 3.3456 1.9704
2 1 12 5.5742 2.6816
2 1 13 5.3324 2.5924
2 1 14 3.0751 0.7129
2 1 15 1.3395 -0.6022
2 1 16 -0.5728 -1.3356
2 1 17 -1.1648 -2.4350
2 1 18 -0.2489 -1.9566
2 1 19 0.5789 -1.2094
2 1 20 0.8777 -0.9902
2 1 21 1.0144 0.0885
2 1 22 0.4621 0.8369
2 1 23 0.0936 0.6031
2 1 24 0.0360 0.2470
2 1 25 -0.7786 0.1446
2 1 26 -1.0889 -0.3739
2 1 27 -1.0177 -1.0031
2 2 0 1.0485 7.5620
2 2 1 -0.6832 9.2541
2 2 2 -5.2911 8.9717
2 2 3 -8.1106 8.6612
2 2 4 -9.6049 6.2532
2 2 5 -9.9296 3.1599
2 2 6 -5.3109 3.3049
2 2 7 -2.1219 1.7390
2 2 8 0.1849 1.9097
2 2 9 2.6192 3.1355
2 2 10 1.6451 1.2613
2 2 11 0.7373 1.3293
2 2 12 -0.6296 1.3314
2 2 13 -2.4344 -0.2488
2 2 14 -2.2389 0.2045
2 2 15 -1.0746 0.8504
2 2 16 0.7028 0.3730
2 2 17 1.4443 0.6933
2 2 18 0.7734 1.0606
2 2 19 0.0021 0.4821
2 2 20 -0.6840 0.5238
2 2 21 -1.1383 -0.1786
2 2 22 -1.0859 -1.8799
2 2 23 -0.4197 -2.2407
2 2 24 -0.1501 -2.0756
2 2 25 0.2283 -1.4922
2 2 26 0.7094 -0.5637
2 2 27 0.2383 -0.1848
2 3 0 -1.0855 0.0973
2 3 1 -3.8692 -0.6798
2 3 2 -5.1752 -1.8784
2 3 3 -4.2530 -2.4543
2 3 4 -1.7713 -4.2517
2 3 5 1.1229 -1.7618
2 3 6 3.5584 -0.6895
2 3 7 3.6648 -0.6291
2 3 8 2.8724 1.9778
2 3 9 2.7976 0.3997
2 3 10 1.6913 -0.3786
2 3 11 0.3631 0.2870
2 3 12 0.1255 -2.0209
2 3 13 0.1203 -3.0838
2 3 14 0.1698 -3.4616
2 3 15 0.2770 -4.2072
2 3 16 -0.6604 -3.2671
2 3 17 -1.6265 -1.4701
2 3 18 -0.7408 -0.7201
2 3 19 0.0080 -0.1666
2 3 20 -0.0241 0.4670
2 3 21 0.3212 0.1471
2 3 22 0.2541 0.8661
2 3 23 0.1016 1.6672
2 3 24 0.0370 1.5405
2 3 25 -0.4568 1.7251
2 3 26 -0.7650 0.8027
2 3 27 -0.3416 0.0078
2 4 0 -6.0489 2.3958
2 4 1 -4.2308 1.4358
2 4 2 -2.1388 1.6946
2 4 3 0.9865 1.2617
2 4 4 1.2766 2.9133
2 4 5 0.5301 4.8130
2 4 6 0.1157 4.1301
2 4 7 -2.8391 4.3594
2 4 8 -2.5852 2.9198
2 4 9 -2.2115 0.8685
2 4 10 -4.0203 0.9048
2 4 11 -2.6787 -0.4903
2 4 12 -1.5917 -1.5676
2 4 13 -1.6641 -0.6579
2 4 14 -0.5023 0.6285
2 4 15 0.0585 2.1421
2 4 16 -0.3055 2.7751
2 4 17 0.4433 1.9335
2 4 18 0.7973 0.8842
2 4 19 -0.5375 0.6857
2 4 20 -0.1426 0.6144
2 4 21 0.6884 0.6252
2 4 22 0.7694 0.9050
2 4 23 1.7588 0.7429
2 4 24 1.5840 0.6759
2 4 25 1.3097 0.2337
2 4 26 1.8432 -0.2357
2 4 27 1.5208 0.1411
2 5 0 1.1774 -5.1207
2 5 1 1.0024 -4.2901
2 5 2 1.4110 -2.8568
2 5 3 0.6548 -0.9762
2 5 4 -1.0116 0.7743
2 5 5 0.2436 1.1200
2 5 6 -0.9543 -0.5356
2 5 7 -1.0904 -1.2125
2 5 8 0.2604 -1.4027
2 5 9 -2.0260 -2.2537
2 5 10 -1.8006 -2.3745
2 5 11 -0.4241 -2.7079
2 5 12 -0.9072 -2.6290
2 5 13 0.4557 -1.4379
2 5 14 1.5443 -0.6988
2 5 15 0.7242 -1.2610
2 5 16 0.7865 -1.5051
2 5 17 1.5354 -0.2931
2 5 18 0.9487 0.4021
2 5 19 1.3492 0.8614
2 5 20 2.0852 0.8932
2 5 21 0.7637 -0.4068
2 5 22 0.2380 -0.8095
2 5 23 -0.5080 -1.0049
2 5 24 -1.6669 -1.6911
2 5 25 -1.1042 -1.3534
2 5 26 -0.9447 -0.7110
2 5 27 -0.9606 -0.3647
2 6 0 -0.6295 0.6437
2 6 1 -1.0919 1.4572
2 6 2 -1.2162 2.0263
2 6 3 -2.4346 0.5210
2 6 4 -2.4747 -0.1105
2 6 5 -3.0537 -2.5614
2 6 6 -3.8981 -3.9295
2 6 7 -2.6909 -2.3887
2 6 8 -2.1674 -3.9087
2 6 9 -1.1372 -4.0445
2 6 10 1.0627 -2.4161
2 6 11 1.6419 -2.2189
2 6 12 1.9215 -0.0047
2 6 13 1.4266 2.3733
2 6 14 -0.3429 2.3959
2 6 15 -0.6812 2.5045
2 6 16 -0.1918 3.3439
2 6 17 -0.0520 1.9013
2 6 18 0.1468 0.1153
2 6 19 -0.1974 0.0592
2 6 20 -0.8179 -1.1431
2 6 21 -0.7652 -0.5474
2 6 22 -0.5643 1.2488
2 6 23 -0.2931 0.7830
2 6 24 0.3540 1.1433
2 6 25 0.4171 1.3010
2 6 26 0.0521 0.4126
2 7 0 -2.8998 -0.5532
2 7 1 -2.4262 -0.5573
2 7 2 -1.7036 -2.4279
2 7 3 -1.8254 -2.5415
2 7 4 -1.0421 -2.2612
2 7 5 0.3122 -2.6628
2 7 6 0.4703 -0.8246
2 7 7 1.3856 -1.3950
2 7 8 1.1025 -1.6561
2 7 9 -0.0966 0.8288
2 7 10 0.0524 1.2459
2 7 11 -0.3830 2.3009
2 7 12 -1.1137 3.4435
2 7 13 -0.8043 1.7131
2 7 14 0.3415 0.3928
2 7 15 0.7842 -0.0203
2 7 16 0.8807 -1.0720
2 7 17 0.8832 -0.8592
2 7 18 -0.6596 0.9403
2 7 19 -0.6086 1.4285
2 7 20 0.3169 1.7493
2 7 21 -0.3091 2.0643
2 7 22 0.1536 0.2715
2 7 23 0.0997 -0.6811
2 7 24 -0.7557 -0.6585
2 7 25 -0.3465 -0.9745
2 8 0 2.8239 -0.7024
2 8 1 3.6378 -0.2596
2 8 2 3.8030 0.4988
2 8 3 4.0423 1.2324
2 8 4 5.6682 0.8448
2 8 5 4.2686 0.0749
2 8 6 3.6625 -0.2915
2 8 7 3.6916 -0.1144
2 8 8 1.8849 0.8777
2 8 9 2.6667 1.0832
2 8 10 2.5192 0.6174
2 8 11 0.5844 0.1266
2 8 12 0.5002 -1.2109
2 8 13 0.1007 -1.6963
2 8 14 -0.8315 -1.4514
2 8 15 -0.6106 -1.2271
2 8 16 -0.0193 0.2338
2 8 17 -0.3692 0.7814
2 8 18 0.3998 0.0350
2 8 19 1.3228 -0.3860
2 8 20 -0.0618 -1.3292
2 8 21 -0.2168 -1.6149
2 8 22 -0.1626 -0.7952
2 8 23 -0.8639 -0.3741
2 8 24 0.1680 0.0341
2 9 0 -0.5323 0.9228
2 9 1 0.1400 0.2058
2 9 2 0.0363 -1.8073
2 9 3 -0.2056 -2.1354
2 9 4 -1.7336 -2.5793
2 9 5 -2.5597 -1.6992
2 9 6 -1.8740 0.2648
2 9 7 -2.4218 -0.1181
2 9 8 -1.9903 -0.1026
2 9 9 -1.8057 -0.1964
2 9 10 -2.6636 -0.9741
2 9 11 -1.3007 -0.3898
2 9 12 -0.2900 0.0458
2 9 13 0.0319 0.2332
2 9 14 1.3481 0.8700
2 9 15 1.2830 1.6827
2 9 16 0.2186 1.2263
2 9 17 -0.4421 0.1268
2 9 18 -1.4897 0.0679
2 9 19 -2.2709 -0.6428
2 9 20 -1.6259 -0.4444
2 9 21 -0.8036 0.3403
2 9 22 -0.3079 -0.6146
2 10 0 1.2438 -0.9534
2 10 1 1.8682 -1.2346
2 10 2 1.5425 0.0162
2 10 3 1.6607 0.8213
2 10 4 2.5466 0.6224
2 10 5 2.5637 0.7901
2 10 6 2.1326 -0.8615
2 10 7 1.4620 -1.0261
2 10 8 0.8940 0.0116
2 10 9 0.9016 -0.4630
2 10 10 1.0870 0.5619
2 10 11 0.7165 0.8021
2 10 12 -0.1163 -0.0427
2 10 13 -0.4031 0.5762
2 10 14 -1.1170 0.4235
2 10 15 -1.9699 -0.3565
2 10 16 -1.8082 -0.6006
2 10 17 -1.6287 -0.7278
2 10 18 -0.4013 -0.8701
2 10 19 1.0608 -0.4928
2 10 20 0.9268 -0.1393
2 10 21 0.7508 -0.5967
2 11 0 2.1458 -0.7682
2 11 1 1.7945 -0.1622
2 11 2 0.6327 -0.0340
2 11 3 -0.0059 0.2827
2 11 4 -1.6155 0.9532
2 11 5 -2.0679 1.4468
2 11 6 -1.7155 2.4434
2 11 7 -1.7068 3.0072
2 11 8 -0.6419 1.7861
2 11 9 -0.8810 1.2238
2 11 10 -1.4148 0.7332
2 11 11 -0.7762 -0.4805
2 11 12 -0.6237 -0.3511
2 11 13 -0.1390 -0.5740
2 11 14 0.1891 -1.2203
2 11 15 0.1703 -0.8530
2 11 16 0.6285 -1.0793
2 11 17 1.1519 -1.2058
2 11 18 1.0407 -0.5439
2 12 0 -0.9585 1.2923
2 12 1 -1.6443 1.1557
2 12 2 -1.7575 1.4514
2 12 3 -1.4873 1.2642
2 12 4 -0.4286 0.5558
2 12 5 0.3407 0.2503
2 12 6 -0.2028 -0.4287
2 12 7 0.0448 -0.8612
2 12 8 -0.1630 -0.5819
2 12 9 -0.3588 -0.2412
2 12 10 1.0158 -0.1411
2 12 11 1.0690 -0.2232
2 12 12 0.8270 -0.1022
2 12 13 1.0046 -0.0581
2 12 14 0.2318 -0.0586
2 12 15 0.2594 -0.1799
2 13 0 0.2572 0.5615
2 13 1 0.3367 0.3059
2 13 2 0.1139 0.0822
2 13 3 0.3565 -0.0826
2 13 4 0.1272 0.3162
2 13 5 -0.5629 0.3390
2 13 6 -0.2135 0.4459
2 13 7 0.2236 0.4257
2 13 8 0.1969 -0.3010
3 -12 0 -0.0443 -1.2840
3 -12 1 0.3307 -1.1576
3 -12 2 0.3563 -1.5965
3 -12 3 0.7678 -0.8685
3 -12 4 0.4640 -0.1687
3 -11 0 1.2217 2.7729
3 -11 1 1.3241 2.0437
3 -11 2 0.9005 2.6422
3 -11 3 0.1321 2.7436
3 -11 4 0.1396 1.1648
3 -11 5 0.0045 0.6716
3 -11 6 0.1618 0.5151
3 -11 7 0.2775 0.3238
3 -11 8 0.0091 0.9579
3 -11 9 0.0883 1.0207
3 -11 10 0.0855 0.4637
3 -10 0 -1.7030 0.8824
3 -10 1 -1.3980 0.7983
3 -10 2 -1.6946 0.3429
3 -10 3 -0.2951 -0.5224
3 -10 4 -0.1198 -0.6432
3 -10 5 -0.2287 0.1158
3 -10 6 0.2727 0.5600
3 -10 7 -0.4937 0.4872
3 -10 8 -0.5958 0.3490
3 -10 9 0.1805 0.0144
3 -10 10 0.4733 0.3929
3 -10 11 0.6195 0.9606
3 -10 12 0.5909 0.9902
3 -10 13 0.3414 1.1374
3 -9 0 1.1146 -3.6800
3 -9 1 0.1720 -4.4294
3 -9 2 0.4596 -3.4582
3 -9 3 0.3859 -2.6802
3 -9 4 -0.6278 -1.6299
3 -9 5 -0.7060 -0.0709
3 -9 6 -0.7926 -0.3642
3 -9 7 -0.4587 -0.4696
3 -9 8 0.8837 0.1235
3 -9 9 0.9953 0.2592
3 -9 10 0.0207 0.3984
3 -9 11 -0.4732 -0.0620
3 -9 12 -0.8832 -0.6920
3 -9 13 -0.6880 -1.3167
3 -9 14 -0.2136 -1.4268
3 -9 15 -0.2898 -0.7610
3 -9 16 -0.0765 -0.5635
3 -8 0 0.6200 -0.7699
3 -8 1 0.5951 0.6621
3 -8 2 1.4564 1.9602
3 -8 3 1.0846 1.9513
3 -8 4 0.1900 2.5506
3 -8 5 0.7099 1.6870
3 -8 6 0.7017 0.5780
3 -8 7 0.2489 1.4351
3 -8 8 -0.3091 1.9727
3 -8 9 -1.5601 1.6822
3 -8 10 -1.4152 1.0785
3 -8 11 -0.4054 -0.0294
3 -8 12 0.2666 -0.5261
3 -8 13 0.5142 0.1308
3 -8 14 -0.3037 0.8463
3 -8 15 -0.3887 1.0273
3 -8 16 -0.2374 0.8428
3 -8 17 -0.3662 0.5173
3 -8 18 0.2632 0.2179
3 -7 0 0.4839 -0.5765
3 -7 1 0.5542 1.4125
3 -7 2 0.2415 1.6985
3 -7 3 -1.4206 1.2838
3 -7 4 -1.4003 1.5718
3 -7 5 -0.9899 0.8388
3 -7 6 -1.5503 1.0200
3 -7 7 -1.2284 1.1225
3 -7 8 -1.0440 -1.3715
3 -7 9 -0.7696 -3.6347
3 -7 10 0.0807 -4.0871
3 -7 11 0.2713 -3.0414
3 -7 12 -0.0167 -0.6002
3 -7 13 -0.3708 0.6255
3 -7 14 -0.1213 0.4089
3 -7 15 0.2904 -0.0786
3 -7 16 0.1093 -0.6448
3 -7 17 -0.0290 -0.1884
3 -7 18 -0.5053 -0.1351
3 -7 19 -0.8993 -0.2944
3 -7 20 -0.5422 0.1530
3 -6 0 2.2989 2.0427
3 -6 1 1.5069 2.9642
3 -6 2 0.9319 1.1970
3 -6 3 0.0523 1.1270
3 -6 4 1.0181 0.2395
3 -6 5 1.1935 -1.1589
3 -6 6 0.2776 -1.1975
3 -6 7 0.2006 -2.5936
3 -6 8 0.2356 -2.7388
3 -6 9 0.8082 0.0334
3 -6 10 1.8409 2.2448
3 -6 11 1.5807 2.9722
3 -6 12 0.4662 1.8131
3 -6 13 -0.3224 -0.1631
3 -6 14 -0.8642 -0.7608
3 -6 15 -0.8646 -0.3165
3 -6 16 -0.6577 0.8565
3 -6 17 -0.2121 1.2607
3 -6 18 0.5586 0.6043
3 -6 19 0.9951 0.3085
3 -6 20 1.4645 -0.4545
3 -6 21 1.0038 -0.8914
3 -6 22 0.0034 -0.6750
3 -5 0 1.3932 0.9342
3 -5 1 0.9848 -0.3987
3 -5 2 -1.7662 -1.0753
3 -5 3 -2.2752 -0.8790
3 -5 4 -1.7649 -1.1322
3 -5 5 -3.9429 -1.0775
3 -5 6 -3.1109 -1.0378
3 -5 7 -0.7226 -0.9905
3 -5 8 0.2339 -0.1722
3 -5 9 1.0512 -0.1446
3 -5 10 -0.1158 -1.0766
3 -5 11 -2.1285 -1.5631
3 -5 12 -2.0257 -0.9033
3 -5 13 -0.7595 0.5083
3 -5 14 0.5500 1.6426
3 -5 15 1.0443 1.8756
3 -5 16 0.8023 0.9184
3 -5 17 0.5419 -0.4478
3 -5 18 -0.3012 -1.2788
3 -5 19 -0.7107 -1.3332
3 -5 20 -0.9422 -0.8749
3 -5 21 -1.1807 -0.2880
3 -5 22 -0.0284 0.4336
3 -5 23 0.6110 0.5676
3 -4 0 -5.2470 5.7975
3 -4 1 -4.7904 4.0197
3 -4 2 -2.9289 2.5532
3 -4 3 0.3860 2.4157
3 -4 4 1.0803 -0.4418
3 -4 5 3.3273 -1.4217
3 -4 6 5.9941 -1.2863
3 -4 7 4.7278 -1.9054
3 -4 8 2.4996 -0.6465
3 -4 9 0.2878 0.5411
3 -4 10 -1.1513 0.9242
3 -4 11 -0.2608 1.6369
3 -4 12 1.0543 1.6307
3 -4 13 1.2236 1.0097
3 -4 14 0.5551 0.5206
3 -4 15 0.2251 -0.0114
3 -4 16 0.3290 -0.3036
3 -4 17 0.2474 -0.3967
3 -4 18 0.5331 -0.0364
3 -4 19 0.9571 0.4232
3 -4 20 1.1546 0.1372
3 -4 21 1.3754 0.3410
3 -4 22 1.0393 0.3571
3 -4 23 0.3512 0.1156
3 -4 24 -0.0989 0.7856
3 -3 0 1.9687 0.9716
3 -3 1 3.5473 -1.0859
3 -3 2 3.0357 0.7250
3 -3 3 2.7827 -0.7914
3 -3 4 2.0960 -0.5585
3 -3 5 0.5271 2.2852
3 -3 6 -1.5312 2.3236
3 -3 7 -3.7763 3.8796
3 -3 8 -3.7100 4.7747
3 -3 9 -1.7609 2.9603
3 -3 10 -0.0125 2.1157
3 -3 11 1.1921 1.7497
3 -3 12 1.4505 1.3293
3 -3 13 0.8784 1.0041
3 -3 14 0.5330 0.6499
3 -3 15 -0.0362 0.2257
3 -3 16 -1.0853 -0.4193
3 -3 17 -1.4848 -0.4631
3 -3 18 -1.4678 -0.3203
3 -3 19 -1.2338 -0.5604
3 -3 20 -1.1975 -0.0590
3 -3 21 -1.3801 0.5687
3 -3 22 -1.0120 0.4704
3 -3 23 -0.8612 0.4741
3 -3 24 -0.3747 0.1062
3 -3 25 0.1501 -0.2897
3 -2 0 -1.3724 -1.7986
3 -2 1 -3.9930 -0.7631
3 -2 2 -3.3345 -1.3016
3 -2 3 -2.4086 -1.4251
3 -2 4 -4.4510 0.2625
3 -2 5 -3.1531 0.2466
3 -2 6 -2.7034 -0.3800
3 -2 7 -2.1810 -0.9547
3 -2 8 0.4776 -2.3213
3 -2 9 0.6145 -2.2905
3 -2 10 0.2577 -0.9912
3 -2 11 0.2636 -0.2119
3 -2 12 -0.4559 -0.4208
3 -2 13 -0.8309 -0.4701
3 -2 14 -1.0815 -0.3381
3 -2 15 -1.0707 -1.0766
3 -2 16 -0.6473 -1.2898
3 -2 17 -0.2180 -1.1416
3 -2 18 0.1755 -1.1022
3 -2 19 0.0898 -0.1836
3 -2 20 -0.3133 0.4884
3 -2 21 0.0394 0.4697
3 -2 22 0.3639 0.3529
3 -2 23 0.4838 0.5529
3 -2 24 0.8818 1.0577
3 -2 25 0.5738 1.0594
3 -2 26 0.3851 1.0164
3 -1 0 1.3798 -2.1546
3 -1 1 1.2859 -3.0344
3 -1 2 1.5077 -2.1909
3 -1 3 -1.4927 -2.4683
3 -1 4 -1.3536 -1.4993
3 -1 5 -0.8632 -1.6998
3 -1 6 -1.6137 -2.3171
3 -1 7 0.5536 -0.3369
3 -1 8 1.4418 0.6806
3 -1 9 1.4346 1.4882
3 -1 10 2.0464 1.9799
3 -1 11 1.7226 0.5088
3 -1 12 1.1172 -0.1946
3 -1 13 0.1170 -0.2519
3 -1 14 -0.4307 -0.9894
3 -1 15 -0.9063 -0.8556
3 -1 16 -1.2875 0.0525
3 -1 17 -0.5773 0.6956
3 -1 18 -0.3246 1.5530
3 -1 19 -0.3931 1.6985
3 -1 20 0.2081 1.1461
3 -1 21 0.8031 0.9774
3 -1 22 0.8472 0.8230
3 -1 23 0.6194 0.9242
3 -1 24 0.2255 0.5796
3 -1 25 -0.5373 -0.0730
3 -1 26 -0.7979 -0.1459
3 0 0 -1.1700 1.1342
3 0 1 -1.5297 3.7750
3 0 2 -1.6353 2.9818
3 0 3 -0.7462 2.6663
3 0 4 0.8131 2.2485
3 0 5 1.8017 -0.5247
3 0 6 2.3700 0.3758
3 0 7 2.6029 0.0894
3 0 8 1.1853 -1.2857
3 0 9 -0.9036 -0.4251
3 0 10 -1.9369 -0.9853
3 0 11 -2.8692 -0.8716
3 0 12 -3.7100 -0.0986
3 0 13 -2.8251 -0.3195
3 0 14 -1.6719 -0.4017
3 0 15 -1.0463 -0.6000
3 0 16 0.2715 -0.6538
3 0 17 0.3458 -0.4266
3 0 18 -0.4198 -0.2829
3 0 19 -0.0015 -0.3810
3 0 20 0.1855 -0.3870
3 0 21 -0.0388 -0.6736
3 0 22 -0.3807 -1.0826
3 0 23 -0.8562 -1.0526
3 0 24 -0.9889 -1.6153
3 0 25 -0.7487 -1.7637
3 0 26 -0.0530 -1.0619
3 0 27 0.0727 -0.8552
3 1 0 -3.3280 -3.0431
3 1 1 -2.6469 -6.2854
3 1 2 -1.7528 -8.2433
3 1 3 -1.6658 -7.0939
3 1 4 0.0573 -6.2114
3 1 5 -0.1768 -3.2090
3 1 6 0.1887 -0.0971
3 1 7 1.6704 0.5207
3 1 8 0.8457 1.3737
3 1 9 1.9192 0.8566
3 1 10 2.8224 -0.7189
3 1 11 1.9178 -1.7867
3 1 12 2.3038 -2.3672
3 1 13 1.8282 -2.0948
3 1 14 0.1172 -1.3786
3 1 15 -0.5778 0.5663
3 1 16 -0.8988 2.1787
3 1 17 -1.2263 1.9873
3 1 18 -0.2857 1.1241
3 1 19 0.3262 -0.3159
3 1 20 0.1233 -1.3996
3 1 21 0.5640 -1.4180
3 1 22 0.3416 -0.8529
3 1 23 0.2427 -0.6384
3 1 24 0.6386 -0.5352
3 1 25 0.2441 0.4392
3 1 26 -0.0145 0.7311
3 1 27 -0.3287 0.4884
3 2 0 3.5405 -0.8942
3 2 1 4.9547 2.1556
3 2 2 4.8591 5.7048
3 2 3 6.1046 7.3926
3 2 4 6.0463 6.6065
3 2 5 4.7411 4.9116
3 2 6 5.3287 2.6566
3 2 7 2.8516 -0.4007
3 2 8 0.7040 -1.4535
3 2 9 0.1697 -1.4562
3 2 10 -1.7624 -1.5814
3 2 11 -2.1073 0.1977
3 2 12 -2.0775 2.0459
3 2 13 -2.4024 2.2782
3 2 14 -1.4794 2.2893
3 2 15 -0.1376 1.1098
3 2 16 0.3659 -1.8211
3 2 17 0.1945 -3.2070
3 2 18 0.1244 -2.8608
3 2 19 -0.1749 -2.1915
3 2 20 0.0849 -0.2940
3 2 21 -0.1732 0.8880
3 2 22 -1.0454 0.6280
3 2 23 -0.7059 0.7021
3 2 24 -0.8230 0.7593
3 2 25 -0.6548 0.6492
3 2 26 0.0215 0.5525
3 2 27 -0.3227 0.3713
3 3 0 0.1118 1.1188
3 3 1 -0.9373 1.0745
3 3 2 -1.5372 -0.3360
3 3 3 -1.7313 -1.7810
3 3 4 -3.1269 -2.9193
3 3 5 -2.9419 -1.1094
3 3 6 -2.9829 -0.4446
3 3 7 -3.6920 0.3225
3 3 8 -2.5717 2.1691
3 3 9 -1.5216 1.0662
3 3 10 -1.1753 1.2943
3 3 11 -0.8334 2.3885
3 3 12 -0.6834 1.0740
3 3 13 -0.6724 -0.0568
3 3 14 -0.7710 -0.4730
3 3 15 -0.6587 -0.9807
3 3 16 -0.5272 -0.1762
3 3 17 0.3151 1.6379
3 3 18 1.8112 1.3995
3 3 19 2.2509 1.0290
3 3 20 1.6230 1.2275
3 3 21 1.0022 0.0258
3 3 22 1.0571 0.2112
3 3 23 1.1678 0.6530
3 3 24 1.0159 0.3878
3 3 25 0.7012 0.9968
3 3 26 -0.2015 0.5065
3 3 27 -0.3891 -0.1547
3 4 0 -0.4714 6.0611
3 4 1 -0.9783 5.4104
3 4 2 -0.0960 5.8368
3 4 3 0.7822 4.8199
3 4 4 1.4529 5.2970
3 4 5 2.3687 4.9661
3 4 6 2.1675 2.4437
3 4 7 0.8379 2.0497
3 4 8 0.9963 1.0007
3 4 9 0.1922 0.7832
3 4 10 -1.4218 2.3349
3 4 11 -1.3693 1.4757
3 4 12 -1.3257 0.0614
3 4 13 -1.1332 -0.1083
3 4 14 0.5871 -0.2051
3 4 15 2.2901 -0.4483
3 4 16 2.1925 -0.5122
3 4 17 1.9555 -1.2676
3 4 18 1.0576 -1.5452
3 4 19 -1.1425 -0.2614
3 4 20 -1.1961 -0.2826
3 4 21 -0.6789 -0.5605
3 4 22 -0.9113 -0.4856
3 4 23 -0.3160 -1.2737
3 4 24 -0.6236 -1.0702
3 4 25 -1.0182 -1.3283
3 4 26 -0.3139 -1.8061
3 4 27 0.0941 -0.9351
3 5 0 -3.8831 -1.9230
3 5 1 -1.7811 -1.6739
3 5 2 -0.2330 -2.6587
3 5 3 -0.4719 -2.7617
3 5 4 -1.9057 -1.9617
3 5 5 -2.2992 -2.6739
3 5 6 -4.2112 -2.4899
3 5 7 -3.6874 -0.9896
3 5 8 -1.8639 -0.0723
3 5 9 -2.2607 0.5657
3 5 10 -0.8869 0.3070
3 5 11 0.7099 -0.7787
3 5 12 1.2584 -1.1980
3 5 13 2.6156 -1.0693
3 5 14 3.0884 -0.9341
3 5 15 1.1623 -1.0696
3 5 16 -0.0601 -0.8504
3 5 17 0.5977 0.0080
3 5 18 0.1158 0.0934
3 5 19 0.8435 -0.4043
3 5 20 1.7471 -0.6722
3 5 21 0.2932 -0.7744
3 5 22 0.3192 -0.0020
3 5 23 -0.0652 1.0870
3 5 24 -1.0519 1.1420
3 5 25 -0.1700 0.9986
3 5 26 -0.0154 1.1236
3 6 0 2.3157 -1.3196
3 6 1 0.4777 -1.7733
3 6 2 -1.3509 -1.7806
3 6 3 -3.9863 -1.9448
3 6 4 -4.0283 -1.8503
3 6 5 -4.2017 -2.4645
3 6 6 -3.7992 -1.7433
3 6 7 -1.9397 -0.4375
3 6 8 -2.3790 -1.3084
3 6 9 -2.4164 -1.2823
3 6 10 -1.3113 -1.1117
3 6 11 -0.7965 -1.6852
3 6 12 0.2808 -0.8977
3 6 13 0.7537 0.3746
3 6 14 0.1499 0.5871
3 6 15 0.3315 0.4569
3 6 16 1.0730 1.0659
3 6 17 0.4895 0.1415
3 6 18 -0.4182 -0.3717
3 6 19 -0.9752 1.1702
3 6 20 -1.7251 1.0386
3 6 21 -0.9056 1.4830
3 6 22 0.0325 2.0742
3 6 23 0.1410 0.3399
3 6 24 0.9467 -0.1996
3 6 25 0.8673 -0.1623
3 7 0 -2.1372 0.7609
3 7 1 -1.3733 0.9592
3 7 2 -1.3297 -0.3306
3 7 3 -0.7402 -0.0346
3 7 4 0.6016 -0.0510
3 7 5 1.7953 -0.3106
3 7 6 2.6510 1.1384
3 7 7 3.2169 0.3886
3 7 8 3.0822 0.3760
3 7 9 3.1868 1.2283
3 7 10 3.5332 0.1185
3 7 11 2.9338 0.2249
3 7 12 1.3294 0.5947
3 7 13 -0.3971 -0.3455
3 7 14 -1.2940 -1.1134
3 7 15 -2.1442 -0.9718
3 7 16 -2.2593 -0.9231
3 7 17 -1.2242 -0.3459
3 7 18 -0.7282 1.3556
3 7 19 0.5585 0.7496
3 7 20 1.6620 -0.1341
3 7 21 0.6849 0.0493
3 7 22 -0.0437 -1.1850
3 7 23 -0.6769 -0.8505
3 7 24 -1.4699 0.0936
3 7 25 -1.0228 -0.1683
3 8 0 0.7003 -3.0988
3 8 1 0.8819 -3.8443
3 8 2 1.3713 -3.5046
3 8 3 2.3838 -3.0959
3 8 4 3.6673 -3.1490
3 8 5 2.3519 -2.0888
3 8 6 1.7743 -1.4473
3 8 7 1.0678 -0.8975
3 8 8 -0.5492 -0.3735
3 8 9 -0.2758 -1.0949
3 8 10 -0.9064 -0.9030
3 8 11 -1.7457 -0.2513
3 8 12 -1.1208 -0.2166
3 8 13 -0.3966 0.3566
3 8 14 0.2949 0.6873
3 8 15 1.2675 0.8136
3 8 16 2.2411 1.3828
3 8 17 1.2848 1.1733
3 8 18 0.4004 0.1360
3 8 19 -0.0156 -0.2177
3 8 20 -1.7090 -0.0541
3 8 21 -1.2604 0.1173
3 8 22 -0.2313 0.6784
3 8 23 -0.1585 0.5500
3 9 0 -0.4530 -0.2725
3 9 1 -0.6337 0.0293
3 9 2 -1.2770 -0.1704
3 9 3 -1.4871 1.1060
3 9 4 -2.7381 2.1344
3 9 5 -2.4663 2.8377
3 9 6 -1.5528 2.9850
3 9 7 -2.0068 1.4469
3 9 8 -0.9260 0.5900
3 9 9 -0.6565 0.3730
3 9 10 -0.7683 0.0112
3 9 11 0.4422 -0.0546
3 9 12 0.1644 -0.3341
3 9 13 -0.0596 -0.6869
3 9 14 0.3642 -0.6329
3 9 15 0.0276 0.2332
3 9 16 -0.6251 0.4632
3 9 17 -1.0214 0.3138
3 9 18 -0.9517 0.9820
3 9 19 -0.8513 0.6744
3 9 20 -0.0294 0.5005
3 9 21 0.3126 0.5896
3 9 22 -0.3537 -0.4612
3 10 0 -0.2922 -0.0726
3 10 1 0.7971 -0.0079
3 10 2 1.2944 1.3214
3 10 3 1.3355 1.3396
3 10 4 1.6670 0.3940
3 10 5 0.9882 -0.1446
3 10 6 0.0153 -1.6626
3 10 7 0.3435 -1.1664
3 10 8 0.6149 -0.3840
3 10 9 0.8331 -0.7651
3 10 10 1.2186 0.2509
3 10 11 0.3344 0.3769
3 10 12 -0.2819 0.3993
3 10 13 0.0075 1.1824
3 10 14 -0.6418 1.0481
3 10 15 -1.3571 0.7473
3 10 16 -1.5850 0.2188
3 10 17 -1.8264 -0.2955
3 10 18 -1.0828 -0.8713
3 10 19 -0.1887 -0.9539
3 10 20 -0.2267 -0.4175
3 11 0 -0.1446 -0.2308
3 11 1 0.0048 0.0082
3 11 2 -0.0943 -0.5356
3 11 3 0.7478 -0.6534
3 11 4 1.0662 -0.3481
3 11 5 2.3129 -0.6951
3 11 6 3.5775 -0.0379
3 11 7 3.3283 0.0942
3 11 8 2.7052 -0.8626
3 11 9 1.1013 -0.0730
3 11 10 -0.2181 -0.0700
3 11 11 -0.4480 -0.7746
3 11 12 -0.6114 -0.3880
3 11 13 -0.5947 -0.9320
3 11 14 -0.7541 -1.0046
3 11 15 -0.6075 -0.4069
3 11 16 -0.0464 -0.7068
3 11 17 0.5996 -0.6151
3 11 18 0.9017 -0.0455
3 12 0 0.9221 0.3063
3 12 1 1.1430 0.1416
3 12 2 1.1789 0.6738
3 12 3 0.6829 0.7070
3 12 4 0.5385 0.1226
3 12 5 -0.3344 0.4418
3 12 6 -1.9442 0.5723
3 12 7 -2.0411 0.4518
3 12 8 -2.1680 0.9720
3 12 9 -1.5731 0.7686
3 12 10 -0.1210 0.0217
3 12 11 -0.2494 0.0006
3 12 12 -0.0138 0.0779
3 12 13 0.3064 0.1525
3 12 14 -0.0603 0.2975
3 13 3 0.5664 -0.0886
3 13 4 0.2919 0.3517
3 13 5 -0.2831 0.4567
4 -11 0 1.2329 -0.2537
4 -11 1 0.5567 -1.0414
4 -11 2 0.2200 -0.4457
4 -11 3 -0.5371 -0.2030
4 -11 4 -0.8647 -1.1305
4 -11 5 -0.6813 -0.7687
4 -11 6 -0.2944 -0.3358
4 -11 7 0.1031 -0.3109
4 -10 0 -1.3821 0.5067
4 -10 1 -1.4675 0.7597
4 -10 2 -1.5450 0.8220
4 -10 3 0.0804 0.1039
4 -10 4 1.0121 0.6038
4 -10 5 1.6286 1.2915
4 -10 6 2.1664 1.0695
4 -10 7 1.1450 0.8649
4 -10 8 0.5424 0.3605
4 -10 9 0.7156 -0.3319
4 -10 10 0.5409 0.0317
4 -10 11 0.3928 0.3541
4 -10 12 0.2520 0.2387
4 -9 0 -2.4297 -1.1009
4 -9 1 -2.1940 -1.2948
4 -9 2 -0.1032 -0.8783
4 -9 3 0.6219 -0.5551
4 -9 4 -0.1151 0.0696
4 -9 5 -0.2989 0.5319
4 -9 6 -1.3446 -0.3105
4 -9 7 -1.6907 -0.8736
4 -9 8 -0.6077 -0.7024
4 -9 9 -0.8639 -0.1329
4 -9 10 -1.6273 0.7244
4 -9 11 -1.5881 0.8275
4 -9 12 -1.6508 0.6085
4 -9 13 -1.0548 0.1368
4 -9 14 -0.3862 -0.0881
4 -9 15 -0.4887 0.2508
4 -8 0 1.0480 -2.2282
4 -8 1 2.0367 -1.0020
4 -8 2 2.9498 0.0276
4 -8 3 1.8104 0.5850
4 -8 4 0.7470 1.6981
4 -8 5 0.4744 0.8836
4 -8 6 0.0403 -0.0326
4 -8 7 0.4000 1.0518
4 -8 8 0.4382 1.6329
4 -8 9 -0.3666 1.3015
4 -8 10 0.0763 0.4661
4 -8 11 0.6750 -1.0140
4 -8 12 0.9990 -1.3637
4 -8 13 1.3089 -0.2830
4 -8 14 0.4805 0.6293
4 -8 15 0.2666 0.9391
4 -8 16 0.1801 0.7740
4 -8 17 -0.3757 0.4537
4 -7 0 2.1110 0.4286
4 -7 1 2.8129 2.4373
4 -7 2 1.9882 2.2610
4 -7 3 0.0315 1.6265
4 -7 4 -0.0602 0.7577
4 -7 5 0.1475 -0.8490
4 -7 6 -0.0320 -0.2941
4 -7 7 -0.0846 0.5644
4 -7 8 -1.3309 -0.5827
4 -7 9 -2.4140 -0.9314
4 -7 10 -2.1900 -0.2957
4 -7 11 -1.7445 0.7929
4 -7 12 -1.2357 2.5618
4 -7 13 -1.0032 2.2145
4 -7 14 -0.7559 0.5345
4 -7 15 -0.3338 -0.6611
4 -7 16 -0.2579 -1.5709
4 -7 17 -0.0561 -1.0084
4 -7 18 -0.1215 -0.6285
4 -7 19 -0.2070 -0.6242
4 -6 0 5.3587 -0.2606
4 -6 1 4.1429 -0.5954
4 -6 2 2.0153 -2.4112
4 -6 3 0.2666 -1.9614
4 -6 4 0.0329 -2.1355
4 -6 5 -1.1070 -1.5363
4 -6 6 -3.1615 0.2645
4 -6 7 -4.1532 -0.3668
4 -6 8 -3.8837 -0.8327
4 -6 9 -1.8922 -0.0374
4 -6 10 0.8908 -0.4598
4 -6 11 1.6553 -1.0631
4 -6 12 1.1670 -2.0351
4 -6 13 0.8553 -3.0336
4 -6 14 0.5036 -2.2827
4 -6 15 0.7300 -1.1480
4 -6 16 0.6088 -0.0004
4 -6 17 0.2130 0.3737
4 -6 18 0.2717 -0.3792
4 -6 19 0.0574 -0.4840
4 -6 20 0.2158 -0.7205
4 -6 21 0.0717 -0.6777
4 -5 0 -4.1955 2.2790
4 -5 1 -4.6046 1.9646
4 -5 2 -5.9945 2.7333
4 -5 3 -4.5224 3.0449
4 -5 4 -2.7431 2.8919
4 -5 5 -3.4701 3.0201
4 -5 6 -1.4373 1.6545
4 -5 7 1.7798 0.0925
4 -5 8 3.3294 -0.5026
4 -5 9 4.5314 -0.8636
4 -5 10 3.3932 -0.8609
4 -5 11 1.2410 -0.5259
4 -5 12 1.2470 -0.1534
4 -5 13 1.3319 0.0170
4 -5 14 1.0457 0.0894
4 -5 15 0.4162 -0.0305
4 -5 16 -0.7256 -0.3574
4 -5 17 -0.8479 -0.3310
4 -5 18 -1.0481 0.0932
4 -5 19 -0.8801 0.8001
4 -5 20 -0.3155 1.2132
4 -5 21 -0.2798 0.8772
4 -5 22 0.6554 0.4079
4 -4 0 3.1455 1.5987
4 -4 1 2.1221 -0.3998
4 -4 2 1.9098 -1.4193
4 -4 3 2.0475 -1.0018
4 -4 4 -0.4261 -2.0947
4 -4 5 0.1851 -2.6735
4 -4 6 1.8462 -2.4031
4 -4 7 0.9988 -2.3551
4 -4 8 0.5813 -0.7019
4 -4 9 -0.0465 0.7540
4 -4 10 -0.6818 0.2805
4 -4 11 0.1688 0.0483
4 -4 12 0.6408 -0.3493
4 -4 13 0.1152 -0.7203
4 -4 14 -0.0694 -0.1791
4 -4 15 0.3640 -0.1996
4 -4 16 1.1391 -0.0453
4 -4 17 1.7505 0.0889
4 -4 18 2.0858 -0.1812
4 -4 19 2.3735 -0.3644
4 -4 20 2.2926 -1.3781
4 -4 21 2.0631 -1.5067
4 -4 22 1.5265 -0.9483
4 -4 23 0.6719 -0.6602
4 -3 0 -2.0861 0.3605
4 -3 1 -1.6032 -0.2453
4 -3 2 -0.5786 1.6789
4 -3 3 0.3743 -0.0576
4 -3 4 2.3866 -0.4986
4 -3 5 3.5217 0.9937
4 -3 6 3.0469 0.5402
4 -3 7 2.4108 1.4775
4 -3 8 1.6278 1.3829
4 -3 9 1.3530 -1.2541
4 -3 10 1.0133 -2.0802
4 -3 11 0.2914 -1.5593
4 -3 12 -0.2064 -1.1700
4 -3 13 -0.8672 -0.0591
4 -3 14 -0.8298 0.9853
4 -3 15 -0.8825 1.8060
4 -3 16 -1.4842 2.7044
4 -3 17 -1.4681 2.8264
4 -3 18 -1.5262 2.5175
4 -3 19 -1.2773 1.9159
4 -3 20 -1.0385 1.8159
4 -3 21 -1.1766 2.3100
4 -3 22 -0.8190 1.9169
4 -3 23 -0.8325 1.4940
4 -3 24 -0.5469 0.9460
4 -2 0 -0.9808 -1.8902
4 -2 1 -2.6718 0.9935
4 -2 2 -2.8466 0.7756
4 -2 3 -2.8554 1.3516
4 -2 4 -3.9513 3.2540
4 -2 5 -2.8398 2.3444
4 -2 6 -2.3219 1.5831
4 -2 7 -2.3737 0.2467
4 -2 8 -0.8991 -1.7196
4 -2 9 -0.5589 -1.0875
4 -2 10 -0.8269 0.4763
4 -2 11 -0.2438 1.2884
4 -2 12 -0.2440 1.3062
4 -2 13 0.0754 1.2979
4 -2 14 0.9835 1.1147
4 -2 15 0.9367 0.1914
4 -2 16 1.0349 -0.5479
4 -2 17 1.1502 -1.2858
4 -2 18 1.0229 -1.5219
4 -2 19 1.0731 -0.9136
4 -2 20 0.2947 -0.5628
4 -2 21 -0.1129 -0.7438
4 -2 22 -0.2917 -1.2331
4 -2 23 -0.5039 -1.2152
4 -2 24 0.1311 -0.7798
4 -2 25 0.1355 -0.5584
4 -1 0 -1.7375 1.4112
4 -1 1 -0.0499 0.1260
4 -1 2 2.1848 -0.5829
4 -1 3 2.2786 -1.2037
4 -1 4 4.1668 -2.1687
4 -1 5 3.7642 -3.0680
4 -1 6 1.5601 -3.6455
4 -1 7 1.7893 -2.9860
4 -1 8 0.8766 -1.7329
4 -1 9 -0.3881 -0.9377
4 -1 10 -0.4608 -0.4652
4 -1 11 -0.6493 -0.7789
4 -1 12 -0.5936 -0.4920
4 -1 13 -0.2411 1.0590
4 -1 14 -0.2742 1.6803
4 -1 15 -0.6841 2.1337
4 -1 16 -0.4053 2.2918
4 -1 17 0.0661 1.2281
4 -1 18 0.0519 0.6611
4 -1 19 -0.3674 -0.2199
4 -1 20 -0.6495 -1.2629
4 -1 21 -0.0452 -1.4105
4 -1 22 0.3754 -1.2394
4 -1 23 0.6891 -0.3494
4 -1 24 0.8428 0.1924
4 -1 25 0.1655 0.3078
4 -1 26 -0.0700 0.5110
4 0 0 0.5881 0.6771
4 0 1 1.5051 0.6101
4 0 2 0.5936 -0.6192
4 0 3 0.1686 -0.5540
4 0 4 -1.0208 -0.4767
4 0 5 -3.0210 -1.2497
4 0 6 -2.8370 0.1293
4 0 7 -2.7229 0.7022
4 0 8 -3.0473 0.7936
4 0 9 -2.5475 2.1423
4 0 10 -1.5723 2.6204
4 0 11 -0.3795 3.1501
4 0 12 0.2985 4.1832
4 0 13 1.0165 3.5909
4 0 14 0.9271 1.5019
4 0 15 0.1691 -0.3154
4 0 16 0.0756 -1.8116
4 0 17 -0.7978 -1.8821
4 0 18 -1.6376 -0.6775
4 0 19 -1.4363 -0.1927
4 0 20 -1.1167 0.6242
4 0 21 -0.8801 1.2099
4 0 22 -1.0235 1.3674
4 0 23 -1.1264 1.8490
4 0 24 -1.3444 1.1476
4 0 25 -1.3223 0.4873
4 0 26 -0.5832 0.4521
4 1 0 1.5451 0.7026
4 1 1 0.8320 -0.3458
4 1 2 -0.2057 0.0876
4 1 3 -0.8848 1.0768
4 1 4 -1.1257 -0.2619
4 1 5 -0.8818 -0.3522
4 1 6 0.4453 -0.8155
4 1 7 1.6581 -2.1312
4 1 8 1.9582 -1.5514
4 1 9 2.8780 -1.3554
4 1 10 3.4240 -1.4396
4 1 11 2.5311 -1.2149
4 1 12 1.5423 -1.4959
4 1 13 0.2261 -2.2292
4 1 14 -1.6295 -2.2358
4 1 15 -1.6476 -0.8197
4 1 16 -0.8276 0.3130
4 1 17 -1.0044 0.9231
4 1 18 -0.4846 0.6366
4 1 19 -0.3994 -0.0327
4 1 20 -0.7375 0.0551
4 1 21 -0.0340 0.0649
4 1 22 0.0447 0.5217
4 1 23 0.0404 0.2826
4 1 24 0.4591 -0.4045
4 1 25 0.5700 0.2616
4 1 26 0.6830 0.3186
4 2 0 0.2871 -1.1800
4 2 1 1.2265 -0.9436
4 2 2 1.6279 -0.1968
4 2 3 2.2731 -1.8421
4 2 4 2.0639 -2.8982
4 2 5 2.0741 -1.7720
4 2 6 2.9669 -0.4527
4 2 7 1.9997 1.7268
4 2 8 1.7147 3.8324
4 2 9 1.9371 4.0452
4 2 10 0.7045 3.0397
4 2 11 -0.3245 2.1875
4 2 12 -0.7469 1.4818
4 2 13 -0.9084 0.4849
4 2 14 -0.3197 0.1739
4 2 15 0.7133 -0.2611
4 2 16 -0.1644 -1.4353
4 2 17 -1.1397 -1.4637
4 2 18 -0.6203 -1.0678
4 2 19 -0.3756 -1.1462
4 2 20 0.8758 -0.8560
4 2 21 1.1508 -0.7655
4 2 22 0.2779 -1.2323
4 2 23 0.8551 -1.4316
4 2 24 0.7036 -0.9750
4 2 25 0.6477 -0.6816
4 2 26 0.8882 -0.4881
4 3 0 1.0150 -0.5677
4 3 1 -2.5533 0.0899
4 3 2 -4.2609 -0.5013
4 3 3 -3.9868 -0.4849
4 3 4 -3.3713 1.4249
4 3 5 -0.6649 3.4706
4 3 6 0.5106 3.6261
4 3 7 -0.0115 3.0296
4 3 8 -0.0990 1.4979
4 3 9 -1.0680 -0.7994
4 3 10 -1.7450 -1.0775
4 3 11 -1.0963 -0.3271
4 3 12 -0.0596 -0.5701
4 3 13 0.2482 -0.9162
4 3 14 0.2089 -0.2087
4 3 15 -0.0532 0.0573
4 3 16 -0.3325 0.2348
4 3 17 0.6497 0.8943
4 3 18 1.3040 -0.3645
4 3 19 1.2250 -0.6643
4 3 20 0.7672 0.4865
4 3 21 -0.0005 0.1730
4 3 22 0.5603 0.6678
4 3 23 0.7363 1.0990
4 3 24 0.4181 0.8231
4 3 25 0.4493 1.3482
4 3 26 -0.5379 0.9999
4 4 0 2.1263 2.0228
4 4 1 4.5426 1.7265
4 4 2 8.2159 1.9888
4 4 3 8.8902 1.8025
4 4 4 8.4663 2.3633
4 4 5 6.4515 1.8502
4 4 6 2.3701 0.3234
4 4 7 0.0113 0.1373
4 4 8 0.2514 -0.4144
4 4 9 1.0850 -0.2127
4 4 10 2.0884 0.5536
4 4 11 2.4354 0.0527
4 4 12 1.3257 -0.6522
4 4 13 -0.1007 -0.2376
4 4 14 -0.3834 -0.0332
4 4 15 -0.2038 -1.1518
4 4 16 -0.7884 -1.3115
4 4 17 -0.7545 -1.6041
4 4 18 -0.4212 -1.3058
4 4 19 -0.8119 0.6543
4 4 20 -0.3192 0.2699
4 4 21 -0.0337 -0.1556
4 4 22 -0.8163 0.1126
4 4 23 -0.9892 -0.5967
4 4 24 -1.2363 -0.0030
4 4 25 -1.7158 -0.2813
4 4 26 -1.1361 -1.0899
4 5 0 -3.2062 -0.3728
4 5 1 -3.9890 -0.3189
4 5 2 -6.3493 -1.0450
4 5 3 -8.4648 -0.1214
4 5 4 -9.4294 1.3280
4 5 5 -9.1044 0.4531
4 5 6 -7.7056 0.2150
4 5 7 -4.2206 0.0155
4 5 8 -1.8062 -0.8126
4 5 9 -1.9021 -0.8096
4 5 10 -2.3908 -0.7094
4 5 11 -2.9837 -0.8875
4 5 12 -2.9702 -0.9502
4 5 13 -2.0262 -0.9638
4 5 14 -0.7473 -1.1505
4 5 15 -0.9237 -0.7076
4 5 16 -0.6495 0.2425
4 5 17 0.9953 0.7749
4 5 18 0.2932 0.7929
4 5 19 0.0121 -0.0439
4 5 20 0.1770 -0.4593
4 5 21 -0.9655 -0.2584
4 5 22 0.1035 -0.2392
4 5 23 0.7599 0.3306
4 5 24 0.3173 0.1293
4 5 25 1.0156 -0.3400
4 5 26 0.7742 0.2020
4 6 0 -2.5581 -0.4399
4 6 1 -2.4414 1.2301
4 6 2 -1.8093 2.7565
4 6 3 -1.8121 3.4936
4 6 4 -0.4110 2.1825
4 6 5 0.2998 0.5851
4 6 6 1.3299 0.2678
4 6 7 2.3805 0.1502
4 6 8 1.5153 0.1744
4 6 9 1.1421 1.0294
4 6 10 1.2182 1.0190
4 6 11 1.2742 0.3151
4 6 12 1.2502 0.2025
4 6 13 0.9491 0.7562
4 6 14 0.3561 0.9958
4 6 15 -0.1236 0.6124
4 6 16 0.4259 0.6694
4 6 17 -0.0921 -0.0557
4 6 18 -0.2477 -0.2358
4 6 19 0.9012 1.0186
4 6 20 1.0001 0.5769
4 6 21 1.8780 0.1865
4 6 22 1.8422 0.3696
4 6 23 0.3563 -0.6755
4 6 24 0.2517 -0.7661
4 6 25 -0.2219 -0.3070
4 7 0 1.0863 1.5988
4 7 1 1.8513 0.4115
4 7 2 1.1431 -1.2722
4 7 3 1.7390 -2.1202
4 7 4 2.5259 -3.1897
4 7 5 2.9219 -3.6948
4 7 6 3.1130 -3.0687
4 7 7 2.2181 -3.1855
4 7 8 0.8933 -2.1241
4 7 9 -0.3082 -1.3361
4 7 10 -1.1530 -1.2332
4 7 11 -1.6860 0.0661
4 7 12 -2.0161 1.2691
4 7 13 -1.6859 1.8452
4 7 14 -1.0197 1.3990
4 7 15 -0.4400 1.2346
4 7 16 0.4103 0.8586
4 7 17 1.3795 0.1036
4 7 18 1.4583 0.4853
4 7 19 0.9368 -0.7677
4 7 20 0.3605 -1.4396
4 7 21 -0.7771 -0.2485
4 7 22 -1.1895 -0.3068
4 7 23 -0.5515 0.5436
4 7 24 -0.3082 1.2598
4 8 0 -1.0770 -0.2519
4 8 1 -1.7948 -0.6476
4 8 2 -1.4428 -1.1777
4 8 3 -0.8523 -2.5629
4 8 4 -0.3949 -3.5294
4 8 5 -0.8810 -2.3904
4 8 6 -0.6240 -1.2840
4 8 7 -0.6330 0.4127
4 8 8 -0.9496 1.3255
4 8 9 -0.2658 0.8488
4 8 10 0.0140 0.9158
4 8 11 0.6303 -0.0843
4 8 12 1.5079 -1.4219
4 8 13 1.9749 -2.4001
4 8 14 2.1786 -3.3048
4 8 15 2.2351 -3.0256
4 8 16 2.4252 -2.1703
4 8 17 1.1361 -0.9274
4 8 18 0.0563 -0.0186
4 8 19 0.1004 0.7661
4 8 20 -0.4053 1.6434
4 8 21 0.3148 1.2570
4 8 22 0.8293 0.8949
4 8 23 0.0209 0.3238
4 9 0 -0.5120 -0.2216
4 9 1 0.0597 -0.3941
4 9 2 0.4417 -0.4103
4 9 3 1.2903 1.3172
4 9 4 1.2203 3.3446
4 9 5 1.8283 4.1187
4 9 6 1.2947 4.1344
4 9 7 -0.4360 2.8706
4 9 8 -0.5808 1.5734
4 9 9 -1.2867 1.0217
4 9 10 -1.0930 0.2918
4 9 11 -0.3124 0.2499
4 9 12 -0.9274 1.0129
4 9 13 -0.7054 1.6611
4 9 14 -0.5683 2.4675
4 9 15 -0.7202 3.3018
4 9 16 -0.9862 3.1014
4 9 17 -1.4225 2.2535
4 9 18 -0.9424 1.4908
4 9 19 -0.7097 0.3112
4 9 20 -0.1816 -0.3908
4 9 21 0.0005 -0.2564
4 10 0 0.3999 -0.4662
4 10 1 1.1895 -1.0549
4 10 2 1.7348 -0.5614
4 10 3 1.1685 -0.9116
4 10 4 0.8153 -1.6395
4 10 5 -0.5248 -1.6698
4 10 6 -1.5795 -2.1043
4 10 7 -0.4246 -1.4861
4 10 8 0.0506 -1.2973
4 10 9 0.6475 -1.5573
4 10 10 1.4715 -0.6068
4 10 11 0.6431 -0.2759
4 10 12 0.7163 0.0586
4 10 13 0.9768 0.2441
4 10 14 0.1506 -0.1278
4 10 15 -0.2016 -0.0774
4 10 16 -0.5723 -0.3261
4 10 17 -0.6829 -0.4301
4 10 18 -0.1529 -0.5607
4 10 19 0.1853 -0.4774
4 11 0 0.6598 -0.1285
4 11 1 0.5004 -0.2267
4 11 2 -0.5786 -1.0507
4 11 3 -0.8270 -1.2533
4 11 4 -1.3078 -1.2977
4 11 5 -1.0181 -2.1964
4 11 6 -0.1547 -1.8195
4 11 7 -0.4923 -1.8048
4 11 8 -0.7808 -1.7619
4 11 9 -0.8114 0.1561
4 11 10 -0.9626 0.4713
4 11 11 -0.7233 0.3826
4 11 12 -0.6147 0.7573
4 11 13 -0.7671 -0.0226
4 11 14 -0.7016 0.1278
4 11 15 -0.3452 0.1157
4 11 16 -0.0019 -0.7158
4 12 0 -0.7212 -0.4127
4 12 1 -0.7156 -0.5234
4 12 2 -0.2961 0.5884
4 12 3 0.0298 1.4101
4 12 4 0.7616 1.4943
4 12 5 0.9102 2.6923
4 12 6 0.5731 3.2679
4 12 7 1.0858 2.8854
4 12 8 1.0965 2.9718
4 12 9 1.2096 1.7189
4 12 10 1.2127 0.3378
4 12 11 0.3087 0.2301
4 12 12 0.3371 -0.2617
5 -11 0 0.7445 -0.0109
5 -11 1 0.2749 -0.2377
5 -11 2 0.4398 0.1953
5 -11 3 -0.0342 0.4017
5 -11 4 -0.3564 -0.2445
5 -10 0 -1.0501 1.7412
5 -10 1 -0.6954 1.7930
5 -10 2 -0.6104 1.3813
5 -10 3 0.3432 -0.0973
5 -10 4 0.8642 -0.1739
5 -10 5 0.7585 -0.0008
5 -10 6 0.4984 -0.3211
5 -10 7 -0.4910 0.1434
5 -10 8 -0.8156 0.2648
5 -10 9 -0.2662 -0.0738
5 -9 0 0.6449 -1.4547
5 -9 1 -0.4043 -1.8605
5 -9 2 0.4019 -2.2468
5 -9 3 0.2110 -1.5360
5 -9 4 -0.6287 0.0212
5 -9 5 -0.4324 1.1658
5 -9 6 -0.9683 1.3932
5 -9 7 -0.8329 1.0868
5 -9 8 0.5896 0.6529
5 -9 9 0.5335 0.7532
5 -9 10 0.0971 0.9334
5 -9 11 0.2657 0.3544
5 -9 12 -0.0225 -0.0893
5 -9 13 0.2361 -0.5314
5 -8 0 -2.4959 0.1180
5 -8 1 -1.0147 0.2027
5 -8 2 0.4387 0.3024
5 -8 3 0.3082 0.6247
5 -8 4 0.6078 1.2400
5 -8 5 0.5263 0.2328
5 -8 6 0.1102 -0.7975
5 -8 7 0.9902 -0.0700
5 -8 8 1.0757 0.3952
5 -8 9 0.1328 0.2075
5 -8 10 0.2076 -0.3143
5 -8 11 -0.0823 -1.3125
5 -8 12 -0.1526 -1.2291
5 -8 13 0.3884 -0.1574
5 -8 14 -0.0954 0.5227
5 -8 15 0.0731 0.6149
5 -7 0 2.1475 -6.5091
5 -7 1 3.7668 -4.6329
5 -7 2 3.1308 -3.2663
5 -7 3 1.3486 -1.4166
5 -7 4 0.5660 -0.5560
5 -7 5 0.1550 -1.1189
5 -7 6 0.3952 -0.2048
5 -7 7 0.5642 0.4067
5 -7 8 -0.5987 -0.6951
5 -7 9 -1.3242 -0.6034
5 -7 10 -0.8610 -0.1324
5 -7 11 -0.2712 0.4498
5 -7 12 0.2345 1.8727
5 -7 13 -0.1604 1.4298
5 -7 14 -0.7870 0.3508
5 -7 15 -0.8931 -0.0737
5 -7 16 -1.1175 -0.5860
5 -7 17 -0.8716 -0.0378
5 -7 18 -0.7172 0.0194
5 -6 0 0.3086 1.3496
5 -6 1 -0.9189 2.9580
5 -6 2 -2.8941 3.1428
5 -6 3 -3.3284 3.5974
5 -6 4 -1.8968 2.3238
5 -6 5 -0.8625 2.2610
5 -6 6 -1.1039 3.6480
5 -6 7 -1.3623 3.0864
5 -6 8 -1.4239 2.6671
5 -6 9 -0.7338 2.4929
5 -6 10 0.1728 0.7713
5 -6 11 -0.7858 -0.2892
5 -6 12 -1.9202 -1.3563
5 -6 13 -1.9825 -2.4560
5 -6 14 -1.5035 -1.8227
5 -6 15 -0.3034 -1.2620
5 -6 16 0.2004 -0.5231
5 -6 17 0.2063 -0.1345
5 -6 18 0.3163 -0.8023
5 -6 19 0.0020 -0.5922
5 -5 0 1.6940 4.5642
5 -5 1 1.9268 3.4409
5 -5 2 1.3924 2.7285
5 -5 3 2.4702 1.0542
5 -5 4 2.7370 0.1274
5 -5 5 0.4098 -0.0052
5 -5 6 -0.1574 -1.9637
5 -5 7 0.0680 -4.2548
5 -5 8 -0.7758 -5.5736
5 -5 9 -0.5974 -5.8251
5 -5 10 -1.3312 -4.7139
5 -5 11 -1.9763 -2.9550
5 -5 12 -0.2301 -1.4714
5 -5 13 0.7662 -0.2419
5 -5 14 1.2446 0.7595
5 -5 15 1.2943 1.0061
5 -5 16 0.5602 0.7263
5 -5 17 0.9151 0.2625
5 -5 18 0.8081 0.0944
5 -5 19 0.8132 0.4393
5 -5 20 1.0603 0.4951
5 -5 21 0.4271 0.1798
5 -4 0 -1.8131 0.8540
5 -4 1 -2.7355 -0.9111
5 -4 2 -1.3428 -1.6247
5 -4 3 0.3977 -0.7764
5 -4 4 -0.3002 -0.8186
5 -4 5 0.7143 -1.5602
5 -4 6 1.6019 -1.3508
5 -4 7 0.5132 -0.8870
5 -4 8 0.4507 1.1370
5 -4 9 0.4238 2.9173
5 -4 10 0.0519 2.2633
5 -4 11 0.9385 1.7521
5 -4 12 1.1268 0.8839
5 -4 13 0.2311 -0.1055
5 -4 14 -0.0785 -0.5169
5 -4 15 -0.3778 -1.6985
5 -4 16 -0.3108 -2.0108
5 -4 17 -0.1981 -1.8737
5 -4 18 -0.5738 -1.7712
5 -4 19 -0.6021 -1.3744
5 -4 20 -0.8983 -1.8708
5 -4 21 -0.8346 -1.4717
5 -4 22 -0.3550 -0.6053
5 -3 0 2.1315 -1.5812
5 -3 1 3.1891 -1.2309
5 -3 2 3.0023 0.1710
5 -3 3 0.4614 -0.9085
5 -3 4 -0.8911 -1.1505
5 -3 5 -2.1918 0.2382
5 -3 6 -3.1557 0.5181
5 -3 7 -2.6216 1.4318
5 -3 8 -2.4497 1.4795
5 -3 9 -1.7720 -0.7777
5 -3 10 -0.8513 -1.1150
5 -3 11 -0.1460 -0.1363
5 -3 12 0.6211 -0.0989
5 -3 13 1.1567 0.4909
5 -3 14 2.3630 0.5069
5 -3 15 3.2111 0.4802
5 -3 16 3.3532 1.2455
5 -3 17 3.1333 1.2280
5 -3 18 2.1687 1.4387
5 -3 19 1.6685 1.4807
5 -3 20 1.3314 1.6866
5 -3 21 1.0255 2.3893
5 -3 22 1.0366 1.7372
5 -3 23 0.4899 1.1035
5 -2 0 0.9111 0.8751
5 -2 1 0.6825 3.0231
5 -2 2 0.2492 2.3603
5 -2 3 0.4131 2.4544
5 -2 4 0.2764 2.5783
5 -2 5 0.5479 0.5020
5 -2 6 0.2291 -0.5125
5 -2 7 -1.2593 -1.5700
5 -2 8 -0.8296 -2.5860
5 -2 9 0.2980 -1.3369
5 -2 10 0.8405 0.3150
5 -2 11 1.9545 0.4442
5 -2 12 1.6615 -0.3885
5 -2 13 1.0807 -1.0180
5 -2 14 0.7615 -1.4746
5 -2 15 -1.0649 -1.1176
5 -2 16 -2.3125 -0.2634
5 -2 17 -2.9206 0.1405
5 -2 18 -2.6628 0.6703
5 -2 19 -1.3143 0.8977
5 -2 20 -0.8951 0.8500
5 -2 21 -0.3401 0.4604
5 -2 22 -0.0738 -0.2445
5 -2 23 -0.1641 -0.2344
5 -2 24 0.4008 -0.1425
5 -1 0 -1.4947 0.9418
5 -1 1 -3.2950 -1.6663
5 -1 2 -5.1476 -3.5860
5 -1 3 -6.5076 -4.1405
5 -1 4 -5.6150 -4.3654
5 -1 5 -5.0319 -2.4982
5 -1 6 -3.8600 -0.6224
5 -1 7 -0.2867 0.6541
5 -1 8 2.3448 2.0054
5 -1 9 2.7881 1.8094
5 -1 10 2.4600 0.8894
5 -1 11 1.2932 -0.6188
5 -1 12 0.1604 -1.2849
5 -1 13 0.6682 0.0109
5 -1 14 1.0050 1.1463
5 -1 15 1.0677 2.2786
5 -1 16 1.9479 2.3904
5 -1 17 1.9975 1.3610
5 -1 18 1.6377 1.1366
5 -1 19 0.6288 0.7705
5 -1 20 -0.6327 0.4174
5 -1 21 -0.7057 0.1281
5 -1 22 -0.9416 -0.2850
5 -1 23 -0.7456 -0.0800
5 -1 24 -0.3549 -0.1116
5 -1 25 -0.5701 0.0233
5 0 0 0.9434 -0.3984
5 0 1 1.7362 -0.7515
5 0 2 2.1768 -0.2146
5 0 3 4.0251 0.7970
5 0 4 4.4201 1.1790
5 0 5 3.8288 0.6807
5 0 6 4.4148 -0.0380
5 0 7 3.5293 -0.7516
5 0 8 1.7288 -1.3630
5 0 9 0.4104 -1.1747
5 0 10 -0.0121 -0.9624
5 0 11 0.5396 -0.8424
5 0 12 1.3201 0.6163
5 0 13 1.6173 1.2709
5 0 14 -0.0620 0.5468
5 0 15 -1.9055 0.4427
5 0 16 -2.6503 -0.0059
5 0 17 -3.0313 0.4672
5 0 18 -2.2716 1.4324
5 0 19 -1.2543 0.7531
5 0 20 -0.1782 0.2799
5 0 21 0.6456 -0.2244
5 0 22 0.7988 -0.4611
5 0 23 1.1422 0.1062
5 0 24 0.7133 -0.0848
5 0 25 0.3494 -0.1382
5 1 0 -2.4887 -3.6472
5 1 1 -3.0116 -3.9226
5 1 2 -2.2825 -1.8502
5 1 3 -0.9984 0.1813
5 1 4 -0.9742 1.1502
5 1 5 -0.1759 2.4042
5 1 6 0.4947 2.5528
5 1 7 0.1512 1.9052
5 1 8 -0.1676 1.3939
5 1 9 -0.0221 0.2247
5 1 10 0.5873 -1.1940
5 1 11 0.3319 -1.5095
5 1 12 -0.5808 -0.6766
5 1 13 -1.6885 -0.3641
5 1 14 -2.5294 0.6655
5 1 15 -0.8812 1.7603
5 1 16 1.2744 1.2573
5 1 17 1.7785 0.9099
5 1 18 1.9739 -0.3789
5 1 19 1.4592 -1.4456
5 1 20 0.9257 -1.2170
5 1 21 1.1677 -1.2952
5 1 22 0.9569 -0.3765
5 1 23 0.4406 -0.0956
5 1 24 0.2248 -0.4059
5 1 25 0.3282 0.3228
5 2 0 1.7068 0.1209
5 2 1 2.9868 1.7963
5 2 2 3.8363 3.2693
5 2 3 2.6333 1.3176
5 2 4 1.1238 -0.9649
5 2 5 0.9249 -2.6265
5 2 6 0.8703 -4.5704
5 2 7 0.7965 -5.0165
5 2 8 1.2577 -4.6659
5 2 9 1.4152 -4.0793
5 2 10 0.4816 -2.4220
5 2 11 -1.2203 0.3775
5 2 12 -1.7727 2.1475
5 2 13 -1.6654 1.8191
5 2 14 -1.1835 0.8530
5 2 15 -0.1071 -0.8800
5 2 16 -1.3552 -2.0414
5 2 17 -2.4319 -1.7684
5 2 18 -2.0107 -1.4851
5 2 19 -2.4516 -1.0855
5 2 20 -1.9778 -0.5600
5 2 21 -2.3348 0.2942
5 2 22 -3.3563 0.6262
5 2 23 -2.6173 0.1547
5 2 24 -2.2040 0.2626
5 2 25 -1.5408 -0.1080
5 3 0 0.9306 1.4620
5 3 1 -0.6424 3.8624
5 3 2 -1.4467 2.8628
5 3 3 -1.0546 1.1671
5 3 4 0.0079 1.3959
5 3 5 1.7018 1.0148
5 3 6 1.7236 1.0136
5 3 7 0.3974 2.0057
5 3 8 -0.8253 2.5053
5 3 9 -1.5525 3.1217
5 3 10 -1.5252 3.6331
5 3 11 -0.0315 2.6686
5 3 12 1.9137 0.1194
5 3 13 2.2116 -2.0441
5 3 14 2.7182 -1.8048
5 3 15 2.6896 -1.0157
5 3 16 1.8363 -0.2775
5 3 17 2.1450 0.5837
5 3 18 1.3756 -0.1200
5 3 19 0.8786 -0.0322
5 3 20 1.0388 0.8629
5 3 21 0.7387 0.0329
5 3 22 1.8618 -0.5735
5 3 23 2.0500 -0.6717
5 3 24 1.6906 -0.7862
5 3 25 1.7438 -0.0385
5 4 0 0.3726 0.2529
5 4 1 0.5895 -2.7135
5 4 2 2.1102 -5.1745
5 4 3 1.5848 -5.3040
5 4 4 1.7656 -4.0586
5 4 5 1.1678 -2.3460
5 4 6 -0.8544 -0.4055
5 4 7 -0.9629 0.7108
5 4 8 0.3341 0.6481
5 4 9 1.1806 -0.0929
5 4 10 1.5187 -1.1851
5 4 11 1.1687 -1.3586
5 4 12 -0.1779 -0.8450
5 4 13 -1.1598 1.0340
5 4 14 -1.3940 2.4654
5 4 15 -2.2446 1.5603
5 4 16 -3.2223 1.6421
5 4 17 -3.1818 1.1370
5 4 18 -2.2633 0.4724
5 4 19 -1.4466 1.2151
5 4 20 -0.8766 -0.0217
5 4 21 -0.4566 -0.3554
5 4 22 -0.8803 0.4417
5 4 23 -0.9253 0.2851
5 4 24 -0.6081 1.0715
5 4 25 -1.1387 0.8021
5 5 0 -1.3575 2.6955
5 5 1 -0.1603 4.0954
5 5 2 -0.8706 4.9306
5 5 3 -0.9097 6.1742
5 5 4 -1.0067 6.6494
5 5 5 -2.2918 4.8963
5 5 6 -2.4525 3.1271
5 5 7 -1.5082 1.5434
5 5 8 -1.5242 0.4039
5 5 9 -1.6838 0.4882
5 5 10 -1.5593 1.7235
5 5 11 -1.1721 2.1910
5 5 12 -0.4948 1.6223
5 5 13 -0.2354 1.1109
5 5 14 0.3273 -0.2951
5 5 15 0.4321 -0.7919
5 5 16 1.2151 -0.8093
5 5 17 2.8978 -1.6714
5 5 18 2.1622 -1.5808
5 5 19 1.4488 -1.7005
5 5 20 1.3194 -1.2477
5 5 21 0.2952 -0.4616
5 5 22 0.7514 -0.9595
5 5 23 0.8688 -0.6897
5 5 24 0.1139 -0.8624
5 5 25 0.4859 -1.1816
5 6 0 0.7921 0.0530
5 6 1 1.3425 -1.1754
5 6 2 1.4091 -1.5520
5 6 3 0.4885 -1.0195
5 6 4 -0.1054 -1.5613
5 6 5 -0.2542 -1.3924
5 6 6 0.4580 -0.6970
5 6 7 0.9005 -0.7151
5 6 8 1.1374 -0.6446
5 6 9 1.5327 -0.2378
5 6 10 1.5056 -0.6196
5 6 11 1.7639 -1.1257
5 6 12 1.2624 -0.5762
5 6 13 1.2363 0.3098
5 6 14 1.3507 0.7485
5 6 15 0.3590 0.6528
5 6 16 0.2007 0.5283
5 6 17 -0.8904 0.3173
5 6 18 -1.2968 0.2429
5 6 19 -0.1130 0.5425
5 6 20 -0.2986 -0.2212
5 6 21 0.2434 -0.9206
5 6 22 0.3477 -0.3008
5 6 23 -0.4019 -0.1115
5 6 24 0.1633 0.1832
5 7 0 1.0088 -3.5438
5 7 1 -0.3957 -2.9657
5 7 2 -2.0708 -2.0779
5 7 3 -1.8233 -2.2385
5 7 4 -1.5431 -3.2426
5 7 5 -1.3923 -4.0244
5 7 6 -1.1062 -4.3549
5 7 7 -0.7271 -3.9273
5 7 8 -0.0036 -2.0955
5 7 9 0.2619 -0.8523
5 7 10 0.7592 0.2206
5 7 11 0.5897 1.0945
5 7 12 -0.0740 0.7428
5 7 13 -0.3067 0.0343
5 7 14 -1.2466 -1.4534
5 7 15 -1.3927 -2.0718
5 7 16 -0.6039 -2.1194
5 7 17 0.1576 -2.3742
5 7 18 0.6631 -1.2705
5 7 19 0.0823 -0.9062
5 7 20 -0.1325 -0.3058
5 7 21 -0.1612 1.1557
5 7 22 -0.1635 0.9469
5 7 23 0.5534 0.7616
5 8 0 0.4761 3.0846
5 8 1 0.3867 3.4382
5 8 2 0.4716 2.9693
5 8 3 -0.4323 2.0293
5 8 4 -1.1104 2.0785
5 8 5 -0.8342 3.0844
5 8 6 0.4430 3.4200
5 8 7 1.4198 3.9459
5 8 8 1.3057 3.0366
5 8 9 0.7297 1.7688
5 8 10 -0.5600 1.0039
5 8 11 -1.5549 -0.8991
5 8 12 -1.8370 -1.5362
5 8 13 -1.7489 -1.7729
5 8 14 -0.9589 -1.8942
5 8 15 0.0961 -0.7956
5 8 16 0.9830 -0.2191
5 8 17 0.8726 0.7974
5 8 18 0.5651 1.2666
5 8 19 1.0197 0.8209
5 8 20 1.0972 0.5921
5 8 21 1.2436 -0.4050
5 8 22 1.2211 -0.5634
5 9 0 -1.8840 0.3278
5 9 1 -2.5692 -0.4263
5 9 2 -2.3824 -1.2260
5 9 3 -0.6661 -1.1217
5 9 4 1.2308 -1.0723
5 9 5 2.9481 -1.9701
5 9 6 2.6848 -1.7358
5 9 7 1.4530 -1.3850
5 9 8 0.8740 -0.7781
5 9 9 -0.1389 0.2871
5 9 10 0.4212 0.0228
5 9 11 1.3651 0.3777
5 9 12 1.7220 1.1826
5 9 13 2.9403 1.2998
5 9 14 3.0432 1.9516
5 9 15 2.6832 2.2864
5 9 16 2.0066 2.1717
5 9 17 0.6934 1.8069
5 9 18 0.2538 0.9883
5 9 19 -0.2863 0.3745
5 9 20 -0.4887 0.0992
5 10 0 -0.7480 -0.9019
5 10 1 0.2527 -1.1132
5 10 2 1.0233 -0.9182
5 10 3 0.5075 -0.8303
5 10 4 0.2597 -0.6556
5 10 5 -0.8271 0.5040
5 10 6 -1.3187 1.1940
5 10 7 -0.3225 1.3373
5 10 8 -0.8002 0.6432
5 10 9 -0.4981 -0.3700
5 10 10 0.0808 -0.4022
5 10 11 -0.7100 -0.3337
5 10 12 -0.3520 -0.1083
5 10 13 -0.7929 0.0326
5 10 14 -1.7852 -0.0684
5 10 15 -1.7360 0.1454
5 10 16 -2.0258 -0.0539
5 10 17 -1.6333 -0.3451
5 10 18 -0.8147 -0.4149
5 11 0 0.1217 -0.0748
5 11 1 -0.0488 -0.3346
5 11 2 -0.9472 -0.4686
5 11 3 -0.5830 0.1658
5 11 4 -0.4864 0.5970
5 11 5 -0.4367 0.1383
5 11 6 0.0090 0.3311
5 11 7 -0.8371 -0.1100
5 11 8 -0.9795 -0.2471
5 11 9 -0.1574 0.6809
5 11 10 -0.1115 0.2545
5 11 11 0.1499 0.3180
5 11 12 0.0589 0.5785
5 11 13 -0.3572 0.0098
5 11 14 -0.1031 0.3851
5 11 15 -0.0416 0.1577
5 12 0 0.2884 0.1309
5 12 1 0.8128 0.2037
5 12 2 1.8496 0.8104
5 12 3 2.4419 0.6890
5 12 4 2.6654 -0.1652
5 12 5 2.5078 0.2995
5 12 6 2.0535 0.2067
5 12 7 1.9948 -0.3662
5 12 8 1.7368 0.0483
5 12 9 1.2337 -0.4844
6 -10 0 0.7903 -0.4968
6 -10 1 0.8616 -0.2886
6 -10 2 0.7243 -0.3155
6 -10 3 1.0943 -1.2356
6 -10 4 1.5048 -0.9261
6 -10 5 1.2382 -0.3089
6 -10 6 0.9341 -0.2452
6 -9 0 -1.3710 1.4329
6 -9 1 -1.4419 1.8664
6 -9 2 -0.3004 1.1704
6 -9 3 0.2526 1.3374
6 -9 4 0.2281 1.6893
6 -9 5 0.7835 1.1751
6 -9 6 0.2488 0.4552
6 -9 7 -0.3550 -0.4305
6 -9 8 0.0670 -1.1023
6 -9 9 -0.4687 -0.5323
6 -9 10 -0.8681 0.1646
6 -8 0 -0.0854 -0.9051
6 -8 1 0.2333 -1.9260
6 -8 2 0.3346 -2.4255
6 -8 3 -0.5642 -2.1994
6 -8 4 -0.7611 -1.4598
6 -8 5 -1.5363 -1.1796
6 -8 6 -2.1562 -0.9262
6 -8 7 -0.7252 0.2780
6 -8 8 0.0166 1.0098
6 -8 9 -0.1983 0.8823
6 -8 10 0.3646 0.3534
6 -8 11 0.0436 -0.4837
6 -8 12 -0.0402 -0.6031
6 -8 13 0.4618 -0.2001
6 -7 0 -4.8488 -2.8655
6 -7 1 -2.7024 -2.4071
6 -7 2 -1.7834 -1.8657
6 -7 3 -1.2080 -0.4065
6 -7 4 -0.5647 0.2494
6 -7 5 -0.0833 -0.5169
6 -7 6 0.8207 0.0066
6 -7 7 0.8284 0.5774
6 -7 8 -0.5189 0.1247
6 -7 9 -1.0477 0.9922
6 -7 10 -0.6005 1.4631
6 -7 11 0.0275 1.4637
6 -7 12 0.7656 2.1665
6 -7 13 0.4321 1.4220
6 -7 14 0.0043 0.6039
6 -7 15 0.1336 0.4438
6 -7 16 -0.0972 0.1585
6 -6 0 5.2664 1.2810
6 -6 1 5.7197 2.3848
6 -6 2 4.4423 3.3292
6 -6 3 3.2080 3.6701
6 -6 4 2.7554 2.0870
6 -6 5 2.3272 1.7819
6 -6 6 1.3169 2.7771
6 -6 7 0.9277 2.0738
6 -6 8 0.7865 1.5190
6 -6 9 0.9039 0.8692
6 -6 10 0.8992 -0.8562
6 -6 11 -0.6953 -1.0477
6 -6 12 -2.0559 -1.2888
6 -6 13 -2.3023 -1.8310
6 -6 14 -1.9239 -1.1088
6 -6 15 -0.9797 -0.9463
6 -6 16 -0.5370 -0.4659
6 -6 17 -0.3120 -0.1803
6 -6 18 -0.1038 -0.7156
6 -5 0 1.4387 -0.2255
6 -5 1 -0.0466 -1.0574
6 -5 2 -1.7202 -1.7836
6 -5 3 -1.6974 -2.9462
6 -5 4 -1.3280 -2.3944
6 -5 5 -2.4362 -0.9481
6 -5 6 -2.4267 -1.0660
6 -5 7 -2.3605 -1.6258
6 -5 8 -3.3470 -1.6915
6 -5 9 -2.7238 -1.2904
6 -5 10 -2.5369 -0.4817
6 -5 11 -2.0560 -0.0672
6 -5 12 0.2213 -0.4711
6 -5 13 1.1200 -0.5783
6 -5 14 1.5117 -0.2883
6 -5 15 1.2489 -0.1246
6 -5 16 0.1867 0.0459
6 -5 17 0.1771 -0.1507
6 -5 18 -0.1752 -0.0274
6 -5 19 -0.0799 0.3417
6 -4 0 -0.7241 1.1156
6 -4 1 -2.2893 0.5437
6 -4 2 -1.3310 0.0049
6 -4 3 0.0275 0.6744
6 -4 4 -0.2710 0.6834
6 -4 5 0.2672 -0.1037
6 -4 6 1.0427 0.1390
6 -4 7 1.0299 0.2334
6 -4 8 2.1064 1.2881
6 -4 9 2.6031 1.7791
6 -4 10 1.6904 0.3608
6 -4 11 1.5862 -0.0565
6 -4 12 0.8191 -0.1505
6 -4 13 -0.5158 0.1574
6 -4 14 -0.9021 0.6507
6 -4 15 -1.2987 0.0175
6 -4 16 -0.7347 -0.1802
6 -4 17 0.0137 -0.3957
6 -4 18 0.1565 -0.4859
6 -4 19 0.4721 -0.2993
6 -4 20 -0.0286 -0.7059
6 -4 21 -0.1309 -0.3511
6 -3 0 -0.7448 -3.0851
6 -3 1 1.8036 -2.7411
6 -3 2 3.0210 -1.0319
6 -3 3 2.1648 0.1444
6 -3 4 2.0698 1.0698
6 -3 5 1.5300 2.3002
6 -3 6 1.0241 1.8397
6 -3 7 0.5441 1.1736
6 -3 8 -1.1874 0.4156
6 -3 9 -2.2905 -1.9116
6 -3 10 -2.2430 -2.1420
6 -3 11 -1.3484 -1.1854
6 -3 12 -0.5214 -1.2819
6 -3 13 -0.0524 -0.8972
6 -3 14 0.8313 -1.5034
6 -3 15 1.4298 -1.8943
6 -3 16 1.8926 -1.2375
6 -3 17 1.8605 -0.9372
6 -3 18 1.3571 0.0329
6 -3 19 1.3105 0.3651
6 -3 20 1.1740 0.5274
6 -3 21 1.1166 0.9456
6 -3 22 0.9046 0.2258
6 -2 0 0.0115 0.3341
6 -2 1 -0.3178 2.1658
6 -2 2 -1.9583 2.2615
6 -2 3 -2.6593 2.4710
6 -2 4 -3.2606 2.0422
6 -2 5 -3.4349 1.2387
6 -2 6 -3.1200 1.7014
6 -2 7 -3.5724 2.0056
6 -2 8 -1.8124 1.4118
6 -2 9 0.6693 1.2691
6 -2 10 1.7827 1.4997
6 -2 11 2.4038 0.6202
6 -2 12 1.1662 -0.3609
6 -2 13 0.3665 -0.6888
6 -2 14 0.5566 -0.8405
6 -2 15 0.1618 0.3572
6 -2 16 0.3726 1.5400
6 -2 17 0.1449 1.6921
6 -2 18 0.0425 1.3836
6 -2 19 0.1581 0.3322
6 -2 20 -0.6229 -0.2606
6 -2 21 -0.7347 -0.7389
6 -2 22 -0.8142 -1.0919
6 -2 23 -0.6981 -0.6351
6 -1 0 -0.4333 2.7286
6 -1 1 -1.7375 2.8376
6 -1 2 -2.9478 3.0275
6 -1 3 -2.2932 2.6250
6 -1 4 -0.9401 1.1686
6 -1 5 -0.1639 0.3992
6 -1 6 0.0947 -1.9187
6 -1 7 0.8869 -4.6690
6 -1 8 1.3321 -5.7176
6 -1 9 -0.0578 -5.4485
6 -1 10 -1.3559 -3.7641
6 -1 11 -2.3918 -2.3847
6 -1 12 -2.6517 -0.9010
6 -1 13 -0.5118 0.6577
6 -1 14 0.9338 1.2257
6 -1 15 1.3325 1.4971
6 -1 16 1.5652 0.3361
6 -1 17 0.6990 -1.0302
6 -1 18 0.4193 -1.1354
6 -1 19 0.1130 -0.8518
6 -1 20 -0.1078 -0.0379
6 -1 21 0.3708 0.4115
6 -1 22 0.0942 0.6720
6 -1 23 0.1727 1.0079
6 0 0 -0.6240 0.8862
6 0 1 -0.1156 -1.7730
6 0 2 0.9053 -3.0190
6 0 3 2.0064 -4.0529
6 0 4 0.9012 -4.2974
6 0 5 -0.3745 -3.8396
6 0 6 -0.5120 -3.2738
6 0 7 -0.4891 -1.2872
6 0 8 -0.6123 0.8692
6 0 9 -0.9092 2.6292
6 0 10 -0.5050 2.9212
6 0 11 0.1516 1.4696
6 0 12 1.4777 0.8519
6 0 13 2.3423 0.1002
6 0 14 0.7464 -0.5309
6 0 15 -0.4030 -0.0021
6 0 16 -0.8170 0.0919
6 0 17 -0.9598 0.9357
6 0 18 -0.3574 1.7983
6 0 19 -0.7055 1.4403
6 0 20 -0.9316 1.2543
6 0 21 -1.0466 0.7275
6 0 22 -1.0386 0.3215
6 0 23 -0.2212 0.2225
6 0 24 -0.2530 -0.2078
6 1 0 0.1747 -1.0719
6 1 1 -0.2376 -0.8781
6 1 2 0.7179 -0.3074
6 1 3 1.9352 -1.2233
6 1 4 2.2152 -1.9879
6 1 5 3.4842 -2.7877
6 1 6 4.0738 -3.0113
6 1 7 3.1956 -2.0254
6 1 8 1.7471 -1.1050
6 1 9 0.7410 -0.6957
6 1 10 0.7065 -1.6427
6 1 11 0.6597 -1.9967
6 1 12 0.6336 -0.8612
6 1 13 -0.2285 -0.7195
6 1 14 -1.0988 -0.0185
6 1 15 -0.3553 0.1058
6 1 16 -0.1382 -0.9559
6 1 17 -0.8019 -0.4925
6 1 18 -1.3451 -0.5773
6 1 19 -1.6360 -0.5820
6 1 20 -1.0801 -0.1965
6 1 21 -0.1180 -0.6932
6 1 22 0.5367 -0.1756
6 1 23 0.3970 -0.0677
6 1 24 0.1777 -0.2038
6 2 0 1.1180 -0.7814
6 2 1 1.8488 -1.5745
6 2 2 2.8136 -1.2972
6 2 3 0.6423 -1.0036
6 2 4 -1.5636 0.4893
6 2 5 -2.6277 2.5940
6 2 6 -4.1360 4.0158
6 2 7 -4.4557 4.0545
6 2 8 -3.7913 2.6482
6 2 9 -2.5125 0.3794
6 2 10 -1.0698 -0.9166
6 2 11 -0.4386 0.4506
6 2 12 0.4629 1.2065
6 2 13 0.4832 0.8880
6 2 14 0.0270 1.1547
6 2 15 0.2188 0.6943
6 2 16 -0.8772 1.3223
6 2 17 -0.9918 2.1260
6 2 18 0.0737 1.5307
6 2 19 0.1606 1.1655
6 2 20 0.8195 0.8085
6 2 21 0.7365 1.4047
6 2 22 -0.0810 1.7101
6 2 23 -0.0378 1.0020
6 2 24 -0.3312 1.0029
6 3 0 1.5649 -1.6280
6 3 1 0.7666 0.7512
6 3 2 -0.7974 0.6005
6 3 3 -1.6006 0.1470
6 3 4 -0.8776 1.0373
6 3 5 -0.0807 0.3883
6 3 6 0.5944 -0.2432
6 3 7 0.9031 -0.0149
6 3 8 1.1922 0.2407
6 3 9 2.3335 1.2138
6 3 10 2.2925 2.3803
6 3 11 1.9575 1.9770
6 3 12 1.4124 0.0613
6 3 13 -0.5227 -1.1436
6 3 14 -0.2500 -1.1163
6 3 15 0.2913 -1.1872
6 3 16 0.0339 -1.2318
6 3 17 0.9240 -1.1468
6 3 18 0.3777 -1.3342
6 3 19 0.2909 -0.8052
6 3 20 0.4931 -0.0468
6 3 21 -0.4494 -0.7511
6 3 22 -0.2989 -1.5983
6 3 23 -0.6844 -1.5267
6 3 24 -0.6371 -1.4294
6 4 0 -0.2313 -0.5640
6 4 1 -1.0035 -0.7611
6 4 2 -0.5474 -0.9237
6 4 3 -0.6963 0.4898
6 4 4 0.1609 0.4866
6 4 5 0.7600 -0.0697
6 4 6 0.3678 -0.3555
6 4 7 0.8225 -1.7166
6 4 8 1.9464 -2.7979
6 4 9 1.5175 -3.6621
6 4 10 0.4013 -4.2885
6 4 11 0.1852 -3.3336
6 4 12 -0.3792 -2.2338
6 4 13 0.1680 -0.3844
6 4 14 1.1163 1.0917
6 4 15 0.3295 0.9424
6 4 16 0.0236 1.9123
6 4 17 0.1489 1.7950
6 4 18 0.3255 0.7205
6 4 19 0.2527 0.4979
6 4 20 -0.5642 -0.8829
6 4 21 -0.5676 -1.0717
6 4 22 -0.6353 -0.2820
6 4 23 -0.2704 -0.3249
6 4 24 0.4833 0.1953
6 5 0 -0.9603 0.3478
6 5 1 0.5305 0.6298
6 5 2 -0.0297 0.3052
6 5 3 0.1366 -0.1261
6 5 4 0.1993 -0.1221
6 5 5 -0.7647 0.0421
6 5 6 -0.2261 0.3301
6 5 7 0.8192 1.1952
6 5 8 0.5590 1.9369
6 5 9 0.3592 2.1010
6 5 10 0.5731 3.0219
6 5 11 0.5695 2.4361
6 5 12 0.4723 1.1352
6 5 13 0.1157 1.1043
6 5 14 -0.0563 -0.1595
6 5 15 -0.1703 -0.7200
6 5 16 -0.1896 -1.1765
6 5 17 -0.2529 -2.5811
6 5 18 -1.4887 -2.0967
6 5 19 -1.9692 -1.5750
6 5 20 -1.1592 -0.7653
6 5 21 -0.8852 0.0137
6 5 22 -0.2479 -0.5466
6 5 23 0.1682 -0.1688
6 6 0 -0.1887 0.0757
6 6 1 -0.8806 -0.7261
6 6 2 -0.6415 -0.1805
6 6 3 0.3762 1.1917
6 6 4 1.6450 1.1474
6 6 5 3.1348 0.8464
6 6 6 3.4476 0.5212
6 6 7 1.7842 -0.3261
6 6 8 0.4384 -1.2165
6 6 9 -0.6118 -1.1231
6 6 10 -1.2745 -1.3322
6 6 11 -0.5145 -1.6441
6 6 12 -0.3010 -0.6281
6 6 13 0.4827 -0.3934
6 6 14 1.0038 -0.5149
6 6 15 -0.1481 -0.0645
6 6 16 -0.2543 0.1991
6 6 17 -0.3938 0.8448
6 6 18 0.1439 0.9586
6 6 19 1.4955 0.6372
6 6 20 1.1320 0.0495
6 6 21 1.0396 -0.6646
6 6 22 0.9685 -0.1680
6 6 23 0.5685 -0.0941
6 7 0 -1.7883 -0.6084
6 7 1 -0.3162 0.9429
6 7 2 0.6078 1.8011
6 7 3 0.8344 0.7689
6 7 4 -0.8527 -0.1505
6 7 5 -3.4861 -0.4052
6 7 6 -5.5893 -0.8069
6 7 7 -5.2935 -1.0970
6 7 8 -3.4946 -1.0035
6 7 9 -1.8091 -1.3448
6 7 10 0.4289 -1.0224
6 7 11 0.6252 -0.1802
6 7 12 -0.2212 0.1022
6 7 13 -0.6107 0.6916
6 7 14 -2.0779 0.8281
6 7 15 -1.8923 0.5986
6 7 16 -0.8129 0.0864
6 7 17 -0.3266 -1.0169
6 7 18 0.2716 -1.0334
6 7 19 -0.1423 -0.7116
6 7 20 0.0591 -0.4515
6 7 21 0.4944 0.1780
6 8 0 4.9556 1.7244
6 8 1 3.6905 0.4770
6 8 2 2.2241 -0.5513
6 8 3 0.3552 -0.5929
6 8 4 -0.0410 0.0658
6 8 5 1.2034 -0.0684
6 8 6 3.1757 -0.8532
6 8 7 4.5289 -0.8560
6 8 8 4.2248 -0.9311
6 8 9 3.3684 0.3445
6 8 10 1.5532 1.6044
6 8 11 0.0036 0.9697
6 8 12 -0.1077 0.9650
6 8 13 -0.0703 0.0135
6 8 14 0.7710 -1.2759
6 8 15 1.6052 -1.1738
6 8 16 1.6357 -1.2396
6 8 17 1.5256 -0.2331
6 8 18 0.9299 0.6049
6 8 19 0.6590 0.2975
6 8 20 0.3468 0.1048
6 9 0 -1.5172 0.1019
6 9 1 -2.0482 1.1428
6 9 2 -2.0125 1.3462
6 9 3 -1.3272 1.0083
6 9 4 -0.7976 -0.2167
6 9 5 -0.7602 -1.7405
6 9 6 -1.1786 -1.2479
6 9 7 -1.0904 -0.5828
6 9 8 -0.5933 0.3217
6 9 9 -0.6318 0.8812
6 9 10 0.1817 -0.5403
6 9 11 0.9275 -0.8370
6 9 12 1.2125 -0.8809
6 9 13 1.9611 -1.1809
6 9 14 1.6124 -0.1514
6 9 15 1.1343 0.2167
6 9 16 0.9394 0.5208
6 9 17 0.1454 0.6453
6 9 18 -0.0912 -0.0221
6 10 0 -1.3986 0.9209
6 10 1 -0.7207 -0.1581
6 10 2 -0.5633 -1.0642
6 10 3 -0.8403 -1.3677
6 10 4 -0.1680 -1.4346
6 10 5 0.3798 -0.3877
6 10 6 1.3509 0.3430
6 10 7 1.9641 0.5104
6 10 8 0.5235 0.5796
6 10 9 0.1275 0.2205
6 10 10 -0.0590 0.4982
6 10 11 -0.7312 0.8811
6 10 12 -0.1476 1.1009
6 10 13 -0.6219 1.4703
6 10 14 -0.9457 1.3328
6 10 15 -0.3628 1.3155
6 10 16 -0.5924 1.1125
6 11 0 0.8470 -0.9053
6 11 1 0.4224 -1.0326
6 11 2 -0.1625 -0.8330
6 11 3 0.6331 -0.4818
6 11 4 0.9177 -0.3384
6 11 5 0.6935 -0.2262
6 11 6 0.6315 0.3853
6 11 7 -0.5571 0.5534
6 11 8 -0.5699 0.6670
6 11 9 0.2315 0.7162
6 11 10 0.0918 0.0503
6 11 11 0.4663 0.1789
6 11 12 0.3088 0.2498
7 -9 0 1.5454 -0.1600
7 -9 1 0.7915 -0.4751
7 -9 2 0.6436 -1.3134
7 -9 3 0.6365 -0.8702
7 -9 4 0.2813 -0.1417
7 -9 5 0.4718 -0.1626
7 -9 6 -0.0169 0.0666
7 -8 0 -3.2714 1.1722
7 -8 1 -2.9630 1.1749
7 -8 2 -2.2710 1.3695
7 -8 3 -1.8814 1.5123
7 -8 4 -0.6547 1.5183
7 -8 5 -0.0273 1.2981
7 -8 6 0.3252 0.5259
7 -8 7 2.0418 0.0269
7 -8 8 2.4150 -0.4304
7 -8 9 1.5095 -0.9432
7 -8 10 1.2444 -1.0990
7 -7 0 -2.4178 0.1566
7 -7 1 -0.9428 -0.4691
7 -7 2 -0.2331 -0.7493
7 -7 3 0.5021 -0.1090
7 -7 4 0.7289 0.1722
7 -7 5 0.5719 -0.7908
7 -7 6 0.9601 -0.4626
7 -7 7 0.6346 0.4250
7 -7 8 -0.4070 0.6155
7 -7 9 -0.3179 1.7699
7 -7 10 0.1237 1.9779
7 -7 11 0.4270 1.3959
7 -7 12 0.8880 1.4312
7 -7 13 0.3605 0.5333
7 -6 0 3.2352 -2.3692
7 -6 1 4.0730 -2.0445
7 -6 2 3.9076 -1.3305
7 -6 3 3.1086 -1.2102
7 -6 4 2.5999 -2.3552
7 -6 5 2.2066 -2.0862
7 -6 6 1.1768 -0.6441
7 -6 7 0.5151 -0.7108
7 -6 8 -0.3652 -0.4382
7 -6 9 -1.2083 -0.2125
7 -6 10 -1.6034 -0.7097
7 -6 11 -2.4478 0.3396
7 -6 12 -2.6473 0.7296
7 -6 13 -1.9778 0.3486
7 -6 14 -1.0955 0.6550
7 -6 15 -0.2579 0.2645
7 -6 16 0.0977 0.2930
7 -5 0 -0.1062 0.1808
7 -5 1 -1.1826 0.5102
7 -5 2 -2.4435 0.4611
7 -5 3 -2.3487 0.0362
7 -5 4 -1.4880 0.7667
7 -5 5 -1.8409 1.7922
7 -5 6 -1.5665 1.6966
7 -5 7 -1.4733 1.3136
7 -5 8 -2.0011 1.2197
7 -5 9 -0.7242 1.1456
7 -5 10 -0.2907 1.0430
7 -5 11 -0.1838 0.3283
7 -5 12 0.9390 -0.9489
7 -5 13 0.9060 -1.4115
7 -5 14 1.0312 -1.3265
7 -5 15 0.8894 -0.9903
7 -5 16 0.2474 -0.4979
7 -5 17 0.2773 -0.4733
7 -4 0 -0.4577 1.3782
7 -4 1 -0.6037 0.9988
7 -4 2 0.5694 0.1298
7 -4 3 1.5156 0.3406
7 -4 4 0.8696 0.1347
7 -4 5 0.1442 -0.4091
7 -4 6 0.0337 -0.3567
7 -4 7 -0.1756 -0.9517
7 -4 8 0.6986 -0.5569
7 -4 9 0.9844 -0.3620
7 -4 10 0.1397 -1.1755
7 -4 11 0.6036 -0.9312
7 -4 12 0.7889 -0.7023
7 -4 13 0.5064 -0.2136
7 -4 14 0.2742 0.2708
7 -4 15 -0.7510 -0.1052
7 -4 16 -0.9943 -0.2649
7 -4 17 -1.0614 -0.5118
7 -4 18 -1.0238 -0.4839
7 -4 19 -0.4441 -0.3036
7 -3 0 -1.3493 -1.5173
7 -3 1 -0.0519 -2.2266
7 -3 2 0.0772 -1.6201
7 -3 3 -0.5260 -0.5328
7 -3 4 -0.6338 -0.0073
7 -3 5 -0.6776 0.9273
7 -3 6 -0.0405 0.9735
7 -3 7 0.1953 1.5381
7 -3 8 -0.5495 2.4543
7 -3 9 -0.9914 1.2833
7 -3 10 -0.7681 0.7983
7 -3 11 -0.0207 0.4325
7 -3 12 -0.0203 -0.5152
7 -3 13 -0.5050 -0.5422
7 -3 14 -0.5397 -1.3676
7 -3 15 -0.2179 -1.8273
7 -3 16 0.6526 -1.6471
7 -3 17 1.2581 -1.4922
7 -3 18 1.5438 -0.5436
7 -3 19 1.5638 -0.3170
7 -3 20 1.1061 -0.0316
7 -2 0 1.2421 0.9315
7 -2 1 1.6578 2.0014
7 -2 2 0.6083 2.9589
7 -2 3 0.2698 3.1712
7 -2 4 0.0212 2.1955
7 -2 5 0.5466 1.4978
7 -2 6 1.2170 1.1473
7 -2 7 0.3874 0.5432
7 -2 8 0.6300 -1.1387
7 -2 9 0.9098 -2.4477
7 -2 10 0.6200 -1.9801
7 -2 11 0.3143 -1.3126
7 -2 12 -1.1953 -0.2225
7 -2 13 -1.6834 0.7436
7 -2 14 -1.3182 0.9568
7 -2 15 -0.9432 1.9564
7 -2 16 -0.1265 2.7610
7 -2 17 -0.2520 3.0666
7 -2 18 -0.3713 2.9074
7 -2 19 -0.5551 2.1037
7 -2 20 -1.0538 1.7174
7 -2 21 -0.7565 0.9423
7 -1 0 0.1226 1.4256
7 -1 1 -0.7180 1.4134
7 -1 2 -1.4290 1.2727
7 -1 3 -0.3919 0.0865
7 -1 4 -0.0786 -0.4906
7 -1 5 -0.6314 0.2187
7 -1 6 -2.3619 0.0415
7 -1 7 -3.5560 -0.2498
7 -1 8 -3.2600 -0.1741
7 -1 9 -3.0700 0.6882
7 -1 10 -2.1836 1.8711
7 -1 11 -1.7026 1.5976
7 -1 12 -1.2219 1.0838
7 -1 13 0.7913 0.1157
7 -1 14 1.8545 -0.7499
7 -1 15 2.0183 -0.6086
7 -1 16 1.4896 -1.2294
7 -1 17 0.2424 -1.6230
7 -1 18 -0.0499 -1.5538
7 -1 19 -0.2332 -1.5369
7 -1 20 -0.0028 -1.1083
7 -1 21 0.4464 -0.9236
7 -1 22 0.2167 -0.4322
7 0 0 1.4957 -1.7169
7 0 1 -0.3837 -4.0306
7 0 2 -0.5201 -4.6874
7 0 3 -0.9718 -4.7670
7 0 4 -2.3942 -3.8131
7 0 5 -2.6959 -3.0288
7 0 6 -2.0475 -3.2935
7 0 7 -0.1350 -2.9226
7 0 8 1.2796 -1.8975
7 0 9 1.3096 -0.0760
7 0 10 1.1456 0.8867
7 0 11 0.2172 0.6669
7 0 12 0.4195 0.7265
7 0 13 0.7372 0.4086
7 0 14 -0.7302 0.7491
7 0 15 -1.1020 1.2919
7 0 16 -0.9159 0.9424
7 0 17 -0.2942 1.0818
7 0 18 0.9211 1.1004
7 0 19 1.0024 0.9782
7 0 20 1.0211 1.1194
7 0 21 0.6541 0.8103
7 0 22 0.2898 0.4616
7 1 0 -2.6226 -4.3315
7 1 1 -2.3681 -2.7863
7 1 2 -1.5330 -0.9159
7 1 3 -1.2615 -0.4595
7 1 4 -1.4761 0.3818
7 1 5 -1.0479 -0.0380
7 1 6 -0.2887 0.0841
7 1 7 0.0562 1.3744
7 1 8 -0.4446 1.8944
7 1 9 -0.6051 1.2786
7 1 10 -0.9342 -1.4505
7 1 11 -1.3153 -3.4324
7 1 12 -0.8016 -3.2535
7 1 13 -1.3422 -2.9337
7 1 14 -1.3508 -1.5191
7 1 15 -0.1129 -0.8105
7 1 16 0.1765 -0.8945
7 1 17 0.3771 0.2163
7 1 18 0.2173 0.4185
7 1 19 -0.2129 0.2441
7 1 20 -0.2882 -0.0991
7 1 21 -0.3434 -0.8775
7 1 22 -0.0641 -0.5284
7 2 0 2.0280 3.8545
7 2 1 1.4160 4.5556
7 2 2 2.4231 4.1543
7 2 3 1.9072 3.6674
7 2 4 2.5346 2.9969
7 2 5 4.2713 2.6306
7 2 6 4.4806 2.6360
7 2 7 3.7227 1.4473
7 2 8 2.0626 0.2092
7 2 9 0.3574 -1.1481
7 2 10 -0.3645 -1.4877
7 2 11 0.1095 0.9139
7 2 12 1.3511 1.6940
7 2 13 1.8457 1.3285
7 2 14 2.2101 1.3956
7 2 15 2.5095 0.1335
7 2 16 1.6197 0.1189
7 2 17 0.9093 0.0772
7 2 18 0.2257 -0.9140
7 2 19 -0.8695 -0.8802
7 2 20 -0.9422 -0.7055
7 2 21 -0.7678 0.3316
7 2 22 -0.8913 0.8561
7 2 23 -0.6705 0.5053
7 3 0 -0.8530 -0.7828
7 3 1 -0.1397 -0.0908
7 3 2 -0.7053 -0.7871
7 3 3 -0.7155 -1.2354
7 3 4 0.4175 -0.3259
7 3 5 0.1732 -0.1931
7 3 6 -0.2792 -0.4413
7 3 7 -0.8491 -0.0714
7 3 8 -0.6647 -0.0566
7 3 9 1.4302 -0.3811
7 3 10 2.4010 0.1439
7 3 11 2.7234 -0.2781
7 3 12 2.1892 -1.3931
7 3 13 0.0866 -0.9334
7 3 14 -0.2354 -0.6154
7 3 15 -0.9574 -0.6815
7 3 16 -2.2855 -0.4499
7 3 17 -1.9517 -0.5409
7 3 18 -1.9186 -0.4368
7 3 19 -0.8966 -0.1284
7 3 20 0.1199 0.2380
7 3 21 -0.2001 -0.0588
7 3 22 -0.0481 -0.4765
7 4 0 -3.6847 -0.6987
7 4 1 -2.2599 -0.9418
7 4 2 0.0299 -1.3459
7 4 3 1.2157 -0.3381
7 4 4 1.0099 -0.8051
7 4 5 -0.2034 -1.3953
7 4 6 -2.2489 -1.2343
7 4 7 -3.5111 -1.8495
7 4 8 -2.9823 -2.1102
7 4 9 -3.6331 -1.8077
7 4 10 -4.2834 -1.3648
7 4 11 -3.2344 -0.4984
7 4 12 -3.2428 -0.1154
7 4 13 -2.2631 0.2026
7 4 14 -1.0335 0.2482
7 4 15 -1.3586 -0.0990
7 4 16 -0.2447 0.4860
7 4 17 0.7113 0.4454
7 4 18 0.8253 0.0582
7 4 19 0.4657 0.5216
7 4 20 -0.6118 0.3856
7 4 21 -0.5640 0.4505
7 4 22 -0.6063 0.5599
7 5 0 1.6381 1.4500
7 5 1 2.4426 0.9434
7 5 2 0.0163 0.8161
7 5 3 -2.2524 0.4364
7 5 4 -3.3773 0.4134
7 5 5 -3.6689 0.3683
7 5 6 -1.9255 -0.5384
7 5 7 0.6105 -0.6171
7 5 8 1.3875 -0.4443
7 5 9 1.4143 -0.6294
7 5 10 1.8113 0.3701
7 5 11 1.0333 0.0932
7 5 12 0.2944 -0.3890
7 5 13 0.3489 0.3812
7 5 14 0.2810 -0.4305
7 5 15 0.6416 -0.6474
7 5 16 0.6149 -0.4589
7 5 17 -0.0490 -0.7729
7 5 18 -0.6938 0.2508
7 5 19 -0.6856 0.4820
7 5 20 0.1895 0.2111
7 5 21 0.2868 -0.1686
7 5 22 0.1774 -0.8804
7 6 0 2.1311 -2.1307
7 6 1 1.2339 -2.1781
7 6 2 1.8831 -1.9476
7 6 3 3.6133 -1.9157
7 6 4 4.9055 -2.9669
7 6 5 5.7623 -3.6043
7 6 6 5.0202 -2.4435
7 6 7 2.7201 -0.8254
7 6 8 1.3397 -0.0928
7 6 9 0.7256 1.0536
7 6 10 0.5807 0.7239
7 6 11 1.4986 -0.5180
7 6 12 1.7856 -0.2815
7 6 13 1.8522 -1.1311
7 6 14 1.5415 -1.3332
7 6 15 0.1442 -0.0497
7 6 16 -0.2850 0.3149
7 6 17 -0.2607 0.5793
7 6 18 -0.1256 -0.1456
7 6 19 0.2463 -1.0393
7 6 20 -0.2358 -1.1392
7 6 21 -0.3974 -1.1951
7 7 0 -0.0870 1.2700
7 7 1 0.3488 0.6331
7 7 2 0.0945 0.1783
7 7 3 -0.8623 -0.0724
7 7 4 -2.2619 1.6119
7 7 5 -3.7866 4.1859
7 7 6 -4.8665 5.2613
7 7 7 -4.0525 4.2370
7 7 8 -3.0827 2.5158
7 7 9 -2.4874 0.4386
7 7 10 -1.0195 -0.7567
7 7 11 -1.3495 -0.3457
7 7 12 -1.7445 -0.1340
7 7 13 -1.0705 0.5849
7 7 14 -1.4032 1.3183
7 7 15 -0.5617 0.7474
7 7 16 0.2332 0.0864
7 7 17 0.0266 -0.6393
7 7 18 0.2469 -0.5634
7 7 19 0.0302 0.2600
7 7 20 0.2016 0.3020
7 8 0 1.4730 -3.1368
7 8 1 -0.0815 -1.7845
7 8 2 -0.8471 -0.2253
7 8 3 -1.2730 1.5027
7 8 4 -1.0022 1.8813
7 8 5 -0.5719 -0.0859
7 8 6 0.2479 -2.6357
7 8 7 1.0176 -4.0760
7 8 8 1.3885 -4.4873
7 8 9 2.3676 -2.9175
7 8 10 1.8948 -1.2611
7 8 11 1.1840 -1.0260
7 8 12 1.5000 -0.3492
7 8 13 0.8197 -0.6019
7 8 14 0.8075 -1.3194
7 8 15 0.8035 -0.9407
7 8 16 0.2840 -0.8485
7 8 17 0.7225 -0.3938
7 8 18 0.5592 0.0618
7 9 0 -1.7104 2.6018
7 9 1 -0.7262 2.6156
7 9 2 0.0453 1.8477
7 9 3 0.4586 0.7556
7 9 4 0.4182 -0.6392
7 9 5 0.1639 -1.4347
7 9 6 0.4131 -0.7504
7 9 7 1.0131 -0.3071
7 9 8 1.2260 0.7239
7 9 9 0.4148 1.2333
7 9 10 0.0237 0.1541
7 9 11 0.2146 0.2470
7 9 12 0.2657 -0.0461
7 9 13 0.8602 -0.4092
7 9 14 0.7959 0.4039
7 9 15 0.4298 0.2020
7 9 16 0.6457 0.2003
7 10 0 0.5525 -0.0270
7 10 1 0.4905 -0.4487
7 10 2 -0.2212 -0.6444
7 10 3 -0.8547 -0.5528
7 10 4 -0.7544 -0.9080
7 10 5 -0.3908 -0.7285
7 10 6 0.4406 -0.6746
7 10 7 0.6085 -0.3451
7 10 8 -0.1667 0.3424
7 10 9 0.2104 0.2071
7 10 10 0.4523 0.4307
7 10 11 0.3463 0.4720
7 10 12 0.7226 0.3917
8 -8 0 0.1116 1.6403
8 -8 1 0.2766 0.7295
8 -8 2 0.3458 0.1865
8 -8 3 -0.2196 -0.2622
8 -8 4 -0.2304 -0.5354
8 -8 5 -0.5675 -0.3957
8 -7 0 -1.9137 1.1414
8 -7 1 -1.5411 0.2269
8 -7 2 -1.1781 -0.5095
8 -7 3 -0.3431 -0.5618
8 -7 4 0.0609 -0.4566
8 -7 5 0.1699 -1.2643
8 -7 6 1.0703 -0.9553
8 -7 7 1.5648 -0.0735
8 -7 8 1.4221 0.0110
8 -7 9 1.9247 0.6794
8 -7 10 1.8638 0.5838
8 -6 0 0.6319 -3.6680
8 -6 1 0.9119 -3.8428
8 -6 2 0.4443 -3.0228
8 -6 3 -0.7761 -2.1364
8 -6 4 -1.2878 -1.9499
8 -6 5 -1.0082 -0.7575
8 -6 6 -0.9121 1.1077
8 -6 7 -0.4901 1.3945
8 -6 8 -0.4890 1.9419
8 -6 9 -0.6969 2.1595
8 -6 10 -0.5074 1.3922
8 -6 11 -0.6809 1.7142
8 -6 12 -0.8303 1.3060
8 -6 13 -0.6974 0.4266
8 -5 0 -0.6849 -0.3912
8 -5 1 -1.3925 0.5120
8 -5 2 -1.8241 0.7666
8 -5 3 -0.9019 0.7337
8 -5 4 0.7401 1.1781
8 -5 5 0.9973 1.6417
8 -5 6 1.3158 1.3450
8 -5 7 0.9681 0.6585
8 -5 8 -0.0578 -0.0582
8 -5 9 0.3768 -0.8215
8 -5 10 -0.2224 -1.0488
8 -5 11 -1.1066 -1.1607
8 -5 12 -0.8794 -1.3064
8 -5 13 -1.0441 -0.8392
8 -5 14 -0.5868 -0.4406
8 -5 15 -0.1116 -0.0244
8 -4 0 -0.1154 2.6162
8 -4 1 0.0312 2.6109
8 -4 2 0.8164 2.3140
8 -4 3 1.6852 2.8078
8 -4 4 1.5195 2.8238
8 -4 5 0.9086 2.6361
8 -4 6 0.7135 2.1551
8 -4 7 0.2466 0.7135
8 -4 8 0.5859 0.4767
8 -4 9 0.3312 0.4437
8 -4 10 -0.7483 -0.0815
8 -4 11 -0.5356 0.0058
8 -4 12 -0.4192 -0.3023
8 -4 13 -0.2960 -0.2603
8 -4 14 -0.0899 0.2533
8 -4 15 -0.4118 0.3812
8 -4 16 -0.1546 0.4255
8 -3 0 -1.4129 -0.4326
8 -3 1 -0.1840 -1.0197
8 -3 2 0.2057 -0.7231
8 -3 3 0.2751 -0.1933
8 -3 4 -0.4467 -0.6640
8 -3 5 -1.1396 -1.1742
8 -3 6 -0.8448 -2.2569
8 -3 7 -0.7737 -2.0042
8 -3 8 -1.0281 -0.7716
8 -3 9 -1.2972 -0.8639
8 -3 10 -1.2320 -0.2887
8 -3 11 -0.4215 0.2203
8 -3 12 0.1143 0.6126
8 -3 13 0.3030 1.5044
8 -3 14 0.4278 1.0251
8 -3 15 0.4302 0.2106
8 -3 16 0.4524 -0.6674
8 -3 17 0.4359 -1.2611
8 -3 18 0.5331 -0.8807
8 -2 0 0.4038 0.4236
8 -2 1 0.6912 0.5386
8 -2 2 0.1637 1.5476
8 -2 3 -0.2354 1.3574
8 -2 4 -0.4833 0.2376
8 -2 5 0.4529 0.0729
8 -2 6 1.0667 0.4527
8 -2 7 0.2611 1.3681
8 -2 8 0.0241 1.3155
8 -2 9 -0.0730 0.8299
8 -2 10 0.6997 1.1120
8 -2 11 1.8155 1.0852
8 -2 12 1.6418 1.1375
8 -2 13 1.7267 0.7484
8 -2 14 1.6959 -0.0917
8 -2 15 1.7925 -0.2012
8 -2 16 2.3066 -0.0064
8 -2 17 1.9733 0.5183
8 -2 18 1.5259 0.7152
8 -2 19 0.8373 0.6889
8 -1 0 0.0503 -0.6161
8 -1 1 -0.4088 -0.1762
8 -1 2 -1.2427 -0.6203
8 -1 3 -0.8921 -2.4853
8 -1 4 -1.0127 -2.6996
8 -1 5 -1.2044 -1.7302
8 -1 6 -2.1183 -0.9475
8 -1 7 -2.4870 -0.3890
8 -1 8 -1.6059 -0.8513
8 -1 9 -0.7369 -0.6581
8 -1 10 -0.0205 -0.0030
8 -1 11 -0.7962 -0.1290
8 -1 12 -1.8481 -0.0645
8 -1 13 -1.8812 -0.9118
8 -1 14 -2.0017 -1.6658
8 -1 15 -1.9165 -1.2744
8 -1 16 -2.3068 -1.1587
8 -1 17 -2.6972 -0.7102
8 -1 18 -2.2418 -0.2616
8 -1 19 -1.7804 -0.1403
8 -1 20 -0.8646 -0.0542
8 0 0 -0.0099 -0.2457
8 0 1 -2.6372 -1.3978
8 0 2 -2.5782 -1.3759
8 0 3 -2.6655 -0.3804
8 0 4 -2.7360 1.2703
8 0 5 -2.0920 2.1450
8 0 6 -1.7984 1.5751
8 0 7 -0.3380 0.4139
8 0 8 0.8697 0.0631
8 0 9 1.3222 0.8759
8 0 10 1.7205 0.7939
8 0 11 1.1449 0.1893
8 0 12 1.5027 -0.5693
8 0 13 1.9355 -1.3185
8 0 14 1.1557 -0.3563
8 0 15 1.0702 0.4959
8 0 16 0.9226 0.5290
8 0 17 0.8935 0.6451
8 0 18 1.1270 0.2148
8 0 19 0.7871 0.0813
8 0 20 0.5437 0.2356
8 1 0 -4.6282 -0.0678
8 1 1 -2.7189 0.5207
8 1 2 -0.2296 0.7244
8 1 3 1.6695 -0.1649
8 1 4 2.9633 -0.3195
8 1 5 3.3650 -1.4488
8 1 6 4.0706 -1.8884
8 1 7 4.2065 -0.8966
8 1 8 2.7828 0.1122
8 1 9 1.2671 0.4740
8 1 10 -1.3913 -0.4070
8 1 11 -3.3908 -0.6289
8 1 12 -3.1696 0.1252
8 1 13 -3.4818 0.7411
8 1 14 -2.7854 1.4188
8 1 15 -1.4244 0.9984
8 1 16 -1.1684 0.4172
8 1 17 -0.4331 0.7937
8 1 18 -0.1139 0.8853
8 1 19 -0.2011 0.9362
8 1 20 -0.2071 0.6794
8 2 0 8.8463 -1.8341
8 2 1 8.9464 -1.2454
8 2 2 8.5451 -1.5909
8 2 3 5.6529 -1.0368
8 2 4 2.7212 -1.1006
8 2 5 1.1183 -1.0732
8 2 6 -0.6674 -0.4880
8 2 7 -2.5140 -0.8236
8 2 8 -3.5123 -0.6460
8 2 9 -3.7718 -1.0275
8 2 10 -2.8276 -1.4226
8 2 11 -0.3786 -0.3184
8 2 12 1.1184 -0.9284
8 2 13 1.1428 -1.5296
8 2 14 1.1788 -1.0981
8 2 15 0.7448 -1.5026
8 2 16 0.1325 -0.6859
8 2 17 -0.1543 -0.1079
8 2 18 -0.6290 -0.3698
8 2 19 -0.9365 -0.0925
8 2 20 -0.5382 -0.0992
8 3 0 -3.5514 0.2714
8 3 1 -4.8471 0.6918
8 3 2 -6.4747 0.5003
8 3 3 -6.2806 -0.0350
8 3 4 -3.7665 0.1223
8 3 5 -1.8909 0.1547
8 3 6 -0.2734 -0.1911
8 3 7 0.8182 0.5688
8 3 8 1.6159 0.7674
8 3 9 2.7251 -0.1823
8 3 10 2.6456 0.2262
8 3 11 2.2065 -0.1197
8 3 12 1.5771 -0.6759
8 3 13 0.7733 0.5790
8 3 14 1.2101 0.7636
8 3 15 0.8454 0.8303
8 3 16 -0.0571 1.3651
8 3 17 0.0032 0.9868
8 3 18 -0.1292 0.6523
8 3 19 0.2564 0.1682
8 3 20 0.4528 -0.1108
8 4 0 -3.1936 3.0712
8 4 1 -1.6441 1.7377
8 4 2 0.3640 0.0340
8 4 3 1.4395 0.1845
8 4 4 0.7903 0.4135
8 4 5 -0.2784 1.0424
8 4 6 -1.7682 2.5024
8 4 7 -2.7726 2.8784
8 4 8 -2.2275 2.2719
8 4 9 -2.8744 2.2097
8 4 10 -3.1522 2.0426
8 4 11 -2.0814 1.6522
8 4 12 -2.6703 1.7811
8 4 13 -2.5773 1.7794
8 4 14 -2.2675 1.4908
8 4 15 -2.7303 1.0830
8 4 16 -1.3367 0.3551
8 4 17 -0.1480 -0.6771
8 4 18 0.2923 -1.2572
8 4 19 0.4828 -0.8266
8 4 20 0.1809 -0.3880
8 5 0 1.2559 -3.2897
8 5 1 1.9514 -2.7517
8 5 2 0.6295 -0.4866
8 5 3 -0.4680 1.4523
8 5 4 -0.3556 2.4679
8 5 5 -0.1944 2.1581
8 5 6 0.2997 0.3170
8 5 7 1.3897 -0.9823
8 5 8 0.9189 -1.6052
8 5 9 0.2989 -1.9170
8 5 10 1.0768 -1.1092
8 5 11 0.5238 -0.8374
8 5 12 0.4005 -0.6860
8 5 13 1.2864 -0.3215
8 5 14 1.1578 -1.4936
8 5 15 1.4892 -2.1840
8 5 16 1.3345 -1.8830
8 5 17 0.4575 -1.3047
8 5 18 0.0121 -0.0759
8 5 19 -0.3390 0.3346
8 6 0 -0.1584 -1.4280
8 6 1 -0.9232 -1.2695
8 6 2 -0.9159 -1.9514
8 6 3 -0.3354 -3.2219
8 6 4 -0.2628 -4.8839
8 6 5 -0.1930 -5.5308
8 6 6 -0.1607 -3.8013
8 6 7 -0.7294 -1.8975
8 6 8 -0.8974 -1.3086
8 6 9 -0.4996 -0.2914
8 6 10 -0.6139 -0.7323
8 6 11 -0.4405 -1.7881
8 6 12 -0.3832 -1.4178
8 6 13 -0.8156 -2.0990
8 6 14 -0.7150 -1.7038
8 6 15 -0.6779 0.1222
8 6 16 -0.4184 0.7626
8 6 17 0.0375 1.0988
8 6 18 -0.1095 0.6496
8 7 0 0.7153 0.8042
8 7 1 0.7108 1.0625
8 7 2 0.6130 1.4642
8 7 3 0.7159 1.8534
8 7 4 1.2555 3.0861
8 7 5 1.3817 4.5962
8 7 6 0.8933 4.5406
8 7 7 0.7930 2.7030
8 7 8 0.3337 1.4228
8 7 9 0.0224 0.2098
8 7 10 0.6668 -0.5260
8 7 11 0.1901 0.3277
8 7 12 -0.0714 0.2404
8 7 13 0.6083 0.3532
8 7 14 0.4554 0.7997
8 7 15 0.5745 -0.2101
8 7 16 0.4564 -0.6975
8 7 17 -0.1720 -1.0183
8 8 0 -0.6988 0.9781
8 8 1 -0.3460 1.0725
8 8 2 0.5243 1.0816
8 8 3 1.1740 1.4648
8 8 4 0.9450 1.3233
8 8 5 -0.1106 0.1638
8 8 6 -0.6444 -1.1093
8 8 7 -0.9137 -1.7511
8 8 8 -0.7464 -1.9854
8 8 9 0.3358 -1.3412
8 8 10 -0.1006 -0.5085
8 8 11 -0.2539 -0.6945
8 8 12 0.6589 -0.6041
8 8 13 0.4076 -0.6385
8 8 14 0.6899 -1.0366
8 8 15 0.6249 -0.4274
8 9 0 0.9236 -0.4786
8 9 1 0.8569 -0.6529
8 9 2 0.3722 -0.9061
8 9 3 -0.5084 -1.2775
8 9 4 -1.3771 -1.8627
8 9 5 -1.7380 -2.0486
8 9 6 -1.2895 -1.8125
8 9 7 -0.5405 -1.6180
8 9 8 0.1642 -0.4255
8 9 9 -0.0450 0.2753
8 9 10 0.0159 -0.1848
8 9 11 0.5655 -0.0841
8 9 12 0.2762 -0.4748
9 -7 0 0.4855 1.6865
9 -7 1 0.1728 1.2164
9 -7 2 -0.1702 0.6660
9 -6 0 -2.8231 -0.8938
9 -6 1 -2.3274 -0.7758
9 -6 2 -1.5903 -0.1932
9 -6 3 -1.2936 0.2616
9 -6 4 -0.5137 -0.1237
9 -6 5 0.5484 -0.0603
9 -6 6 0.9797 0.5888
9 -6 7 1.2238 0.2528
9 -6 8 0.9783 0.5671
9 -5 0 0.2808 0.5699
9 -5 1 0.5597 0.9555
9 -5 2 0.5558 0.3421
9 -5 3 1.1401 -0.4096
9 -5 4 1.9243 -0.7454
9 -5 5 1.4629 -0.5215
9 -5 6 1.1176 -0.2349
9 -5 7 0.2638 0.0402
9 -5 8 -0.9055 0.2395
9 -5 9 -0.5214 0.1692
9 -5 10 -0.6257 0.5034
9 -5 11 -0.7504 0.7047
9 -4 0 3.6162 1.8925
9 -4 1 4.2370 1.0116
9 -4 2 4.4508 0.3456
9 -4 3 4.3212 0.3064
9 -4 4 3.1881 0.2101
9 -4 5 1.4967 0.5185
9 -4 6 0.2622 0.4326
9 -4 7 -0.6941 -0.4490
9 -4 8 -0.1906 -0.2876
9 -4 9 0.2935 -0.0002
9 -4 10 0.1059 -0.1070
9 -4 11 0.4408 0.0662
9 -4 12 0.1959 -0.3204
9 -4 13 -0.0436 -0.4818
9 -3 0 -2.4953 -0.4490
9 -3 1 -3.0667 -1.2628
9 -3 2 -3.7641 -1.1668
9 -3 3 -3.8684 -0.2346
9 -3 4 -4.5838 0.5352
9 -3 5 -4.5431 1.0301
9 -3 6 -3.1118 0.5943
9 -3 7 -1.6182 0.8790
9 -3 8 -0.3728 1.4058
9 -3 9 0.1074 0.7066
9 -3 10 0.1273 0.2846
9 -3 11 0.5435 -0.5519
9 -3 12 0.9097 -1.1683
9 -3 13 0.8797 -0.8728
9 -3 14 0.6032 -0.9844
9 -3 15 0.1635 -0.8301
9 -2 0 0.6083 -0.3113
9 -2 1 0.6807 -0.2626
9 -2 2 0.6651 1.0833
9 -2 3 0.1115 0.9523
9 -2 4 -0.1644 -0.3852
9 -2 5 0.9261 -1.2392
9 -2 6 1.6575 -1.6407
9 -2 7 1.5222 -1.0391
9 -2 8 1.2765 -0.8139
9 -2 9 0.4719 -1.0096
9 -2 10 0.4501 -0.8936
9 -2 11 0.5340 -0.6482
9 -2 12 -0.4068 0.1430
9 -2 13 -0.9527 0.7466
9 -2 14 -1.3559 0.9265
9 -2 15 -1.1768 0.8115
9 -2 16 -0.2408 0.5335
9 -1 0 -2.2480 -0.0674
9 -1 1 -2.3795 0.6719
9 -1 2 -3.1201 0.7542
9 -1 3 -2.9601 -0.0896
9 -1 4 -2.6796 0.7274
9 -1 5 -2.2341 1.7641
9 -1 6 -2.3798 2.5532
9 -1 7 -2.7664 2.6992
9 -1 8 -2.9307 1.2416
9 -1 9 -2.6463 0.5089
9 -1 10 -2.0856 0.7287
9 -1 11 -2.3081 1.0880
9 -1 12 -2.2513 1.8801
9 -1 13 -1.8384 1.6180
9 -1 14 -1.3885 1.0039
9 -1 15 -0.5545 1.0828
9 -1 16 -0.3935 0.9950
9 -1 17 -0.2811 0.8681
9 0 0 1.2263 -1.4967
9 0 1 -0.8632 -0.8327
9 0 2 -0.1539 -0.5738
9 0 3 0.6021 -0.2626
9 0 4 1.7016 -0.3895
9 0 5 2.7796 -0.8416
9 0 6 2.5556 -1.5812
9 0 7 2.8213 -2.6896
9 0 8 3.1415 -2.3811
9 0 9 3.2611 -0.9590
9 0 10 3.1552 -0.4889
9 0 11 2.1663 -0.2252
9 0 12 1.7626 -0.8597
9 0 13 1.7829 -1.8823
9 0 14 1.6638 -1.4251
9 0 15 1.8572 -1.3335
9 0 16 1.6650 -1.4844
9 0 17 1.2344 -1.1494
9 1 0 -0.6991 2.4183
9 1 1 0.5419 1.6591
9 1 2 1.0876 0.2731
9 1 3 0.9123 -1.5963
9 1 4 0.3025 -2.0558
9 1 5 -1.2090 -2.5540
9 1 6 -1.4564 -2.7844
9 1 7 -1.2507 -1.9374
9 1 8 -1.4651 -0.8348
9 1 9 -1.1709 -0.2639
9 1 10 -1.9992 0.0478
9 1 11 -2.1289 0.5379
9 1 12 -0.7341 0.8564
9 1 13 -0.5607 1.3081
9 1 14 -0.1745 1.5516
9 1 15 0.1364 1.0961
9 1 16 -0.3825 0.8855
9 1 17 -0.0473 0.8217
9 1 18 0.2226 0.5455
9 2 0 -1.0197 -5.0790
9 2 1 -1.0781 -5.0124
9 2 2 -0.3820 -4.7981
9 2 3 -0.3355 -2.5964
9 2 4 -0.3056 -0.6126
9 2 5 0.8456 1.0613
9 2 6 1.3605 2.6352
9 2 7 0.8807 3.1889
9 2 8 0.9037 3.6983
9 2 9 0.3940 3.2187
9 2 10 0.0871 2.2357
9 2 11 1.0862 1.7957
9 2 12 0.8175 0.4650
9 2 13 0.2024 -0.1847
9 2 14 0.4945 -0.0865
9 2 15 0.2030 -0.5580
9 2 16 0.0562 -0.2287
9 2 17 -0.0787 0.0339
9 2 18 -0.6845 -0.0096
9 3 0 -0.0864 3.7138
9 3 1 0.1790 5.4595
9 3 2 -0.3373 6.2685
9 3 3 -0.6771 5.3941
9 3 4 -0.0092 3.8771
9 3 5 -0.1007 1.8751
9 3 6 -0.3679 -0.4522
9 3 7 -0.0556 -1.0766
9 3 8 0.2485 -1.6390
9 3 9 0.3571 -2.6007
9 3 10 0.2806 -1.8071
9 3 11 -0.0228 -1.8354
9 3 12 -0.4090 -2.1086
9 3 13 -0.4393 -1.1043
9 3 14 -0.2954 -1.2680
9 3 15 -0.7205 -1.0068
9 3 16 -1.0147 -0.1234
9 3 17 -0.7051 -0.1535
9 3 18 -0.3832 -0.1435
9 4 0 -0.1119 1.6208
9 4 1 0.7004 -0.8411
9 4 2 1.4063 -3.2810
9 4 3 1.7932 -3.4965
9 4 4 1.4683 -2.7691
9 4 5 1.3698 -1.7480
9 4 6 1.1097 0.3634
9 4 7 0.7556 1.7427
9 4 8 0.7305 1.7343
9 4 9 -0.2194 2.3924
9 4 10 -0.4703 2.3120
9 4 11 0.2928 1.5174
9 4 12 0.0991 2.0425
9 4 13 0.4495 2.3500
9 4 14 0.6768 2.3818
9 4 15 0.1497 2.3606
9 4 16 0.4366 1.3247
9 4 17 0.3559 0.2740
9 5 0 -0.3141 -2.5832
9 5 1 0.3292 -2.0736
9 5 2 -0.1772 -0.2692
9 5 3 -0.6437 1.0381
9 5 4 -0.3516 1.1324
9 5 5 -0.6305 0.6921
9 5 6 -1.0538 -0.0792
9 5 7 -0.6311 -0.6618
9 5 8 -1.2619 -0.7237
9 5 9 -1.5468 -0.8591
9 5 10 -0.4410 -0.8983
9 5 11 -0.7984 -0.7047
9 5 12 -0.8308 -0.6109
9 5 13 -0.4340 -0.8029
9 5 14 -1.3072 -1.6386
9 5 15 -1.2730 -2.1692
9 5 16 -0.9252 -1.6936
9 6 0 -0.2972 -0.6692
9 6 1 -0.9752 -0.0762
9 6 2 -1.4915 -0.0770
9 6 3 -1.3101 -0.4869
9 6 4 -1.3099 -1.1437
9 6 5 -1.1534 -1.1919
9 6 6 -0.3646 -0.1347
9 6 7 -0.3900 0.3248
9 6 8 -0.6433 -0.1094
9 6 9 -0.0177 0.0608
9 6 10 -0.2537 -0.3855
9 6 11 -0.4392 -0.8179
9 6 12 -0.4690 -0.3537
9 6 13 -1.3448 -0.7242
9 6 14 -1.1013 -0.4926
9 6 15 -0.4300 0.4427
9 7 0 0.9990 1.3611
9 7 1 1.1739 0.9138
9 7 2 1.3130 0.6628
9 7 3 1.5506 0.3264
9 7 4 1.7764 0.5380
9 7 5 1.5044 1.4611
9 7 6 0.6370 1.4834
9 7 7 -0.1316 0.4430
9 7 8 -0.5057 0.2551
9 7 9 -0.5921 -0.3435
9 7 10 -0.3806 -0.7756
9 7 11 -0.6879 0.1601
9 7 12 -0.9173 -0.0654
9 7 13 -0.1786 -0.1046
9 8 0 0.4475 -0.6825
9 8 1 -0.1925 -0.8666
9 8 2 -0.1387 -0.9798
9 8 3 0.1560 -0.7685
9 8 4 -0.1161 -0.5353
9 8 5 -0.5823 -0.8229
9 8 6 -0.5125 -1.4996
9 8 7 -0.5106 -1.6840
9 8 8 -0.1774 -1.6180
9 8 9 0.4897 -1.0602
10 -5 0 -0.0479 -0.3680
10 -5 1 -0.3708 -0.1580
10 -5 2 -0.8295 -0.3547
10 -4 0 1.0147 -1.7089
10 -4 1 1.0645 -2.2264
10 -4 2 1.0610 -2.0684
10 -4 3 1.1855 -1.4092
10 -4 4 1.0015 -0.6720
10 -4 5 0.4437 0.4380
10 -4 6 -0.0838 0.8266
10 -4 7 -0.7773 0.1551
10 -3 0 -1.4172 2.9281
10 -3 1 -1.6392 3.5142
10 -3 2 -1.6487 3.9218
10 -3 3 -0.9067 4.2619
10 -3 4 -1.0498 4.0218
10 -3 5 -1.0511 2.9295
10 -3 6 -0.4560 1.0289
10 -3 7 0.0368 0.1018
10 -3 8 0.5166 0.0525
10 -3 9 0.5028 0.0156
10 -3 10 0.1483 0.5937
10 -2 0 -0.9324 -0.4774
10 -2 1 -0.3129 -0.6704
10 -2 2 0.4888 0.1798
10 -2 3 -0.0829 0.0533
10 -2 4 -0.8661 -0.9042
10 -2 5 -0.7641 -1.4362
10 -2 6 -0.7366 -1.5622
10 -2 7 -0.5676 -0.8140
10 -2 8 -0.2809 -0.1751
10 -2 9 -0.5141 -0.0427
10 -2 10 -0.0059 -0.1576
10 -2 11 0.7413 -0.1884
10 -1 0 0.8095 1.9201
10 -1 1 0.7709 1.9653
10 -1 2 -0.0943 1.2509
10 -1 3 -0.0967 -0.0586
10 -1 4 0.4013 -0.0100
10 -1 5 1.1532 0.1900
10 -1 6 1.6800 0.9417
10 -1 7 1.4671 1.8605
10 -1 8 0.7413 1.6587
10 -1 9 0.5668 1.6491
10 -1 10 0.7371 1.8494
10 -1 11 0.4369 1.7174
10 -1 12 0.2996 1.6209
10 -1 13 -0.1536 0.8498
10 0 0 -0.3115 -1.6537
10 0 1 -1.1031 -1.1601
10 0 2 -0.5083 -1.2246
10 0 3 -0.6056 -1.2382
10 0 4 -0.7085 -1.8933
10 0 5 -0.7199 -2.2436
10 0 6 -1.5339 -2.4818
10 0 7 -1.7170 -3.5117
10 0 8 -1.1097 -3.8092
10 0 9 -0.3298 -3.6221
10 0 10 0.0557 -3.8258
10 0 11 -0.3290 -3.2521
10 0 12 -0.8242 -2.9950
10 0 13 -1.0398 -2.9346
10 1 0 -0.3284 -0.0536
10 1 1 0.0344 -0.5308
10 1 2 -0.2478 -0.9000
10 1 3 -0.3063 -1.2555
10 1 4 -0.0294 -0.0927
10 1 5 -0.3763 1.1059
10 1 6 0.0160 1.5206
10 1 7 0.3611 2.1561
10 1 8 0.2658 2.5822
10 1 9 0.4086 2.3580
10 1 10 -0.3012 2.4577
10 1 11 -0.4719 2.3277
10 1 12 0.3044 1.6339
10 1 13 0.2806 1.5322
10 1 14 0.4991 1.3279
10 2 0 1.0176 1.2635
10 2 1 0.0891 1.5096
10 2 2 0.0307 0.9154
10 2 3 -0.0056 1.1219
10 2 4 -0.1788 0.7663
10 2 5 0.5788 -0.1620
10 2 6 0.8566 -0.7904
10 2 7 0.6841 -1.2441
10 2 8 1.3770 -1.1835
10 2 9 1.2099 -0.9597
10 2 10 0.7937 -0.6533
10 2 11 1.1708 -0.2549
10 2 12 0.3789 -0.2223
10 2 13 -0.1313 -0.0019
10 2 14 0.3029 0.1181
10 3 0 -1.1291 -0.6707
10 3 1 0.1669 -0.7774
10 3 2 0.8503 -0.6928
10 3 3 0.8972 -0.7719
10 3 4 1.2428 -0.5494
10 3 5 0.7020 -0.3639
10 3 6 -0.1841 -0.4848
10 3 7 -0.0620 0.1634
10 3 8 -0.1425 0.3711
10 3 9 -0.6143 0.1613
10 3 10 -0.4552 0.7771
10 3 11 -0.5061 0.4071
10 3 12 -0.5201 -0.1448
10 3 13 0.0163 0.1921
10 4 0 -0.1961 0.1478
10 4 1 -1.0034 -0.7668
10 4 2 -1.7692 -1.5500
10 4 3 -1.9593 -0.9819
10 4 4 -1.8825 -0.4088
10 4 5 -1.3685 -0.4147
10 4 6 -0.4225 0.4755
10 4 7 0.3944 1.0774
10 4 8 0.6489 0.8406
10 4 9 0.2710 1.3846
10 4 10 -0.0069 0.9417
10 4 11 -0.0624 -0.1395
10 4 12 -0.2417 0.1975
10 4 13 0.0118 0.2627
10 5 0 -1.3915 -1.5258
10 5 1 0.0111 -1.0129
10 5 2 0.4935 0.4049
10 5 3 0.7141 1.3092
10 5 4 1.0268 0.8835
10 5 5 0.6938 0.5182
10 5 6 0.2649 0.2799
10 5 7 0.1356 -0.3407
10 5 8 -0.8738 -0.3555
10 5 9 -1.3940 -0.4737
10 5 10 -0.7617 -0.7805
10 5 11 -0.6968 -0.1227
10 6 0 0.8493 1.2483
10 6 1 0.3428 1.4518
10 6 2 -0.2019 1.1994
10 6 3 -0.0327 0.3632
10 6 4 -0.0988 -0.4705
10 6 5 -0.1627 -0.4469
10 6 6 0.3017 0.1129
10 6 7 -0.1906 0.4549
10 6 8 -0.6849 0.5184
10 6 9 0.0621 0.5285
11 -1 0 0.5681 -0.8707
11 -1 1 -0.1531 -0.0705
11 -1 2 -1.5549 0.3548
11 -1 3 -2.0084 0.0601
11 -1 4 -1.8757 0.0489
11 0 0 -0.8330 0.5287
11 0 1 -0.8344 0.5514
11 0 2 0.1802 0.1472
11 0 3 0.5058 -0.0678
11 0 4 0.6300 -0.6362
11 0 5 0.8530 -0.4182
11 0 6 0.1521 0.2577
11 1 0 0.1141 0.8402
11 1 1 0.1043 0.6259
11 1 2 -0.4941 0.4392
11 1 3 -0.5872 -0.1780
11 1 4 -0.0382 0.1648
11 1 5 0.1002 0.5009
11 1 6 0.4692 0.1519
11 2 0 0.1403 -1.6892
11 2 1 -0.0083 -0.8576
11 2 2 0.3702 -0.7394
11 2 3 0.5304 0.0428
11 2 4 0.1489 0.5940
11 2 5 0.0687 0.5094
11 2 6 -0.3713 0.5070
11 3 2 -0.7884 0.6970
11 3 3 -0.8774 0.2199
11 3 4 -0.2878 -0.0817
0 0 0 0.0 0.0
;
_shelx_fab_checksum              46894
_olex2_submission_special_instructions 'No special instructions were received'
loop_
_twin_individual_id
_twin_individual_mass_fraction_refined
1 0.826(3)
2 0.174(3)

####################################################################### 
# 
# This file contains crystal structure data downloaded from the 
# Cambridge Structural Database (CSD) hosted by the Cambridge 
# Crystallographic Data Centre (CCDC).
# 
# Full information about CCDC data access policies and citation 
# guidelines are available at http://www.ccdc.cam.ac.uk/access/V1 
# 
# Audit and citation data items may have been added by the CCDC. 
# Please retain this information to preserve the provenance of 
# this file and to allow appropriate attribution of the data. 
# 
#######################################################################

data_sh_333n_0m
_database_code_depnum_ccdc_archive 'CCDC 2364760'
loop_
_audit_author_name
_audit_author_address
'Stephan Hohloch'
;University of Innsbruck
Austria
;
_audit_update_record             
;
2024-06-23 deposited with the CCDC.	2024-10-29 downloaded from the CCDC.
;
_audit_creation_date             2023-10-02
_audit_creation_method           
;
Olex2 1.5-alpha
(compiled 2023.08.24 svn.re1ec1418 for OlexSys, GUI svn.r6817)
;
_shelx_SHELXL_version_number     2019/1
_chemical_name_common            ?
_chemical_name_systematic        ?
_chemical_formula_moiety         'C39 H53 Mo N3 O3'
_chemical_formula_sum            'C39 H53 Mo N3 O3'
_chemical_formula_weight         707.78
_chemical_absolute_configuration ?
_chemical_melting_point          ?
loop_
_atom_type_symbol
_atom_type_description
_atom_type_scat_dispersion_real
_atom_type_scat_dispersion_imag
_atom_type_scat_source
C C 0.0033 0.0016 'International Tables Vol C Tables 4.2.6.8 and 6.1.1.4'
H H 0.0000 0.0000 'International Tables Vol C Tables 4.2.6.8 and 6.1.1.4'
Mo Mo -1.6832 0.6857 'International Tables Vol C Tables 4.2.6.8 and 6.1.1.4'
N N 0.0061 0.0033 'International Tables Vol C Tables 4.2.6.8 and 6.1.1.4'
O O 0.0106 0.0060 'International Tables Vol C Tables 4.2.6.8 and 6.1.1.4'

_shelx_space_group_comment       
;
The symmetry employed for this shelxl refinement is uniquely defined
by the following loop, which should always be used as a source of
symmetry information in preference to the above space-group names.
They are only intended as comments.
;
_space_group_crystal_system      orthorhombic
_space_group_IT_number           19
_space_group_name_H-M_alt        'P 21 21 21'
_space_group_name_Hall           'P 2ac 2ab'
loop_
_space_group_symop_operation_xyz
'x, y, z'
'-x+1/2, -y, z+1/2'
'-x, y+1/2, -z+1/2'
'x+1/2, -y+1/2, -z'

_cell_length_a                   5.8275(12)
_cell_length_b                   19.533(4)
_cell_length_c                   31.857(7)
_cell_angle_alpha                90
_cell_angle_beta                 90
_cell_angle_gamma                90
_cell_volume                     3626.2(13)
_cell_formula_units_Z            4
_cell_measurement_reflns_used    833
_cell_measurement_temperature    173.00
_cell_measurement_theta_max      17.206
_cell_measurement_theta_min      2.181
_shelx_estimated_absorpt_T_max   0.996
_shelx_estimated_absorpt_T_min   0.950
_exptl_absorpt_coefficient_mu    0.401
_exptl_absorpt_correction_T_max  0.7452
_exptl_absorpt_correction_T_min  0.5838
_exptl_absorpt_correction_type   multi-scan
_exptl_absorpt_process_details   
;
SADABS-2016/2 (Bruker,2016/2) was used for absorption correction.
wR2(int) was 0.0931 before and 0.0677 after correction.
The Ratio of minimum to maximum transmission is 0.7834.
The \l/2 correction factor is Not present.
;
_exptl_absorpt_special_details   ?
_exptl_crystal_colour            yellow
_exptl_crystal_colour_primary    yellow
_exptl_crystal_density_diffrn    1.296
_exptl_crystal_density_meas      ?
_exptl_crystal_density_method    ?
_exptl_crystal_description       needle
_exptl_crystal_F_000             1496
_exptl_crystal_size_max          0.13
_exptl_crystal_size_mid          0.02
_exptl_crystal_size_min          0.01
_exptl_transmission_factor_max   ?
_exptl_transmission_factor_min   ?
_diffrn_reflns_av_R_equivalents  0.2076
_diffrn_reflns_av_unetI/netI     0.1844
_diffrn_reflns_Laue_measured_fraction_full 0.996
_diffrn_reflns_Laue_measured_fraction_max 0.996
_diffrn_reflns_limit_h_max       6
_diffrn_reflns_limit_h_min       -6
_diffrn_reflns_limit_k_max       23
_diffrn_reflns_limit_k_min       -21
_diffrn_reflns_limit_l_max       37
_diffrn_reflns_limit_l_min       -38
_diffrn_reflns_number            35165
_diffrn_reflns_point_group_measured_fraction_full 0.996
_diffrn_reflns_point_group_measured_fraction_max 0.995
_diffrn_reflns_theta_full        25.109
_diffrn_reflns_theta_max         25.109
_diffrn_reflns_theta_min         2.181
_diffrn_ambient_temperature      173.00
_diffrn_detector_area_resol_mean ?
_diffrn_measured_fraction_theta_full 0.996
_diffrn_measured_fraction_theta_max 0.996
_diffrn_measurement_device_type  'Bruker D8 Quest, Photon III'
_diffrn_measurement_method       '\f and \w scans'
_diffrn_radiation_type           MoK\a
_diffrn_radiation_wavelength     0.71073
_diffrn_source                   ?
_diffrn_source_current           1.0
_diffrn_source_power             0.05
_diffrn_source_voltage           50.0
_diffrn_standards_number         0
_reflns_Friedel_coverage         0.731
_reflns_Friedel_fraction_full    0.995
_reflns_Friedel_fraction_max     0.994
_reflns_number_gt                3816
_reflns_number_total             6425
_reflns_special_details          
;
 Reflections were merged by SHELXL according to the crystal
 class for the calculation of statistics and refinement.
 
 _reflns_Friedel_fraction is defined as the number of unique
 Friedel pairs measured divided by the number that would be
 possible theoretically, ignoring centric projections and
 systematic absences. Completness statistics refer to single and
 composite reflections containing twin component 1 only.
;
_reflns_threshold_expression     'I > 2\s(I)'
_computing_cell_refinement       'SAINT V8.40B (?, 2016)'
_computing_data_collection       ?
_computing_data_reduction        'SAINT V8.40B (?, 2016)'
_computing_molecular_graphics    'Olex2 1.5-alpha (Dolomanov et al., 2009)'
_computing_publication_material  'Olex2 1.5-alpha (Dolomanov et al., 2009)'
_computing_structure_refinement  'XL  (Sheldrick, 2008)'
_computing_structure_solution    'SHELXT 2018/2 (Sheldrick, 2018)'
_refine_diff_density_max         0.653
_refine_diff_density_min         -0.378
_refine_diff_density_rms         0.089
_refine_ls_abs_structure_details 
;
 Refined as an inversion twin.
;
_refine_ls_abs_structure_Flack   0.44(8)
_refine_ls_extinction_coef       .
_refine_ls_extinction_method     none
_refine_ls_goodness_of_fit_ref   0.985
_refine_ls_hydrogen_treatment    constr
_refine_ls_matrix_type           full
_refine_ls_number_parameters     431
_refine_ls_number_reflns         6425
_refine_ls_number_restraints     0
_refine_ls_R_factor_all          0.1378
_refine_ls_R_factor_gt           0.0673
_refine_ls_restrained_S_all      0.985
_refine_ls_shift/su_max          0.001
_refine_ls_shift/su_mean         0.000
_refine_ls_structure_factor_coef Fsqd
_refine_ls_weighting_details     'w=1/[\s^2^(Fo^2^)] where P=(Fo^2^+2Fc^2^)/3'
_refine_ls_weighting_scheme      calc
_refine_ls_wR_factor_gt          0.1204
_refine_ls_wR_factor_ref         0.1459
_refine_special_details          
;
 Refined as a 2-component inversion twin.
;
_olex2_refinement_description    
;
1. Twinned data refinement
 Scales: 0.56(8)
 0.44(8)
2. Fixed Uiso
 At 1.2 times of:
  All C(H) groups
 At 1.5 times of:
  All C(H,H,H) groups
3.a Aromatic/amide H refined with riding coordinates:
 C3(H3), C9(H9), C6(H6), C15(H15), C4(H4), C5(H5), C11(H11), C17(H17)
3.b Idealised Me refined as rotating group:
 C34(H34A,H34B,H34C), C25(H25A,H25B,H25C), C26(H26A,H26B,H26C), C41(H41A,H41B,
 H41C), C29(H29A,H29B,H29C), C22(H22A,H22B,H22C), C27(H27A,H27B,H27C), C31(H31A,
 H31B,H31C), C21(H21A,H21B,H21C), C23(H23A,H23B,H23C), C42(H42A,H42B,H42C),
 C35(H35A,H35B,H35C), C30(H30A,H30B,H30C), C33(H33A,H33B,H33C), C43(H43A,H43B,
 H43C)
;
_atom_sites_solution_hydrogens   geom
_atom_sites_solution_primary     dual
_atom_sites_solution_secondary   ?
loop_
_atom_site_label
_atom_site_type_symbol
_atom_site_fract_x
_atom_site_fract_y
_atom_site_fract_z
_atom_site_U_iso_or_equiv
_atom_site_adp_type
_atom_site_occupancy
_atom_site_site_symmetry_order
_atom_site_calc_flag
_atom_site_refinement_flags_posn
_atom_site_refinement_flags_adp
_atom_site_refinement_flags_occupancy
_atom_site_disorder_assembly
_atom_site_disorder_group
Mo1 Mo 0.29931(16) 0.33392(5) 0.66833(3) 0.0321(3) Uani 1 1 d . . . . .
O1 O 0.3968(12) 0.3099(3) 0.7248(2) 0.0340(19) Uani 1 1 d . . . . .
O2 O 0.4089(12) 0.3654(3) 0.6135(2) 0.036(2) Uani 1 1 d . . . . .
O40 O 0.2367(12) 0.2431(3) 0.6512(2) 0.0354(19) Uani 1 1 d . . . . .
N1 N 0.6287(14) 0.4338(4) 0.7238(3) 0.031(2) Uani 1 1 d . . . . .
N2 N 0.6262(14) 0.4660(4) 0.6586(3) 0.031(2) Uani 1 1 d . . . . .
C2 C 0.8109(19) 0.5003(4) 0.6782(3) 0.027(2) Uani 1 1 d . . . . .
C7 C 0.813(2) 0.4800(4) 0.7198(3) 0.028(2) Uani 1 1 d . . . . .
C32 C 0.205(2) 0.3859(5) 0.5317(3) 0.035(3) Uani 1 1 d . . . . .
C8 C 0.5394(18) 0.4051(5) 0.7618(3) 0.030(3) Uani 1 1 d . . . . .
C3 C 0.9893(18) 0.5392(5) 0.6614(4) 0.033(3) Uani 1 1 d . . . . .
H3 H 0.993071 0.551669 0.632534 0.040 Uiso 1 1 calc R U . . .
C1 C 0.5206(18) 0.4239(5) 0.6866(4) 0.033(3) Uani 1 1 d . . . . .
C20 C 0.546(2) 0.4534(6) 0.8779(4) 0.038(3) Uani 1 1 d . . . . .
C13 C 0.4197(17) 0.3431(5) 0.7616(3) 0.030(3) Uani 1 1 d . . . . .
C24 C 0.182(2) 0.2525(5) 0.7993(3) 0.037(3) Uani 1 1 d . . . . .
C9 C 0.5725(18) 0.4411(5) 0.7989(3) 0.031(3) Uani 1 1 d . . . . .
H9 H 0.649657 0.483952 0.798544 0.037 Uiso 1 1 calc R U . . .
C16 C 0.4870(17) 0.5587(5) 0.5603(3) 0.029(3) Uani 1 1 d . . . . .
C12 C 0.3265(19) 0.3180(5) 0.7990(3) 0.034(3) Uani 1 1 d . . . . .
C28 C 0.527(2) 0.6310(5) 0.5418(4) 0.039(3) Uani 1 1 d . . . . .
C19 C 0.4259(19) 0.4284(5) 0.5957(3) 0.033(3) Uani 1 1 d . . . . .
C34 C 0.3562(19) 0.3222(5) 0.5244(3) 0.043(3) Uani 1 1 d . . . . .
H34A H 0.493406 0.335289 0.508533 0.065 Uiso 1 1 calc R U . . .
H34B H 0.269160 0.287996 0.508539 0.065 Uiso 1 1 calc R U . . .
H34C H 0.401940 0.302939 0.551547 0.065 Uiso 1 1 calc R U . . .
C6 C 0.9876(19) 0.4982(5) 0.7466(3) 0.033(3) Uani 1 1 d . . . . .
H6 H 0.988556 0.483262 0.774953 0.039 Uiso 1 1 calc R U . . .
C15 C 0.5646(18) 0.5450(5) 0.6002(3) 0.032(3) Uani 1 1 d . . . . .
H15 H 0.634931 0.580434 0.616061 0.038 Uiso 1 1 calc R U . . .
C4 C 1.1589(19) 0.5585(5) 0.6888(3) 0.037(3) Uani 1 1 d . . . . .
H4 H 1.280051 0.586518 0.678590 0.044 Uiso 1 1 calc R U . . .
C25 C -0.0339(18) 0.2616(5) 0.7720(3) 0.041(3) Uani 1 1 d . . . . .
H25A H -0.125540 0.299773 0.782804 0.061 Uiso 1 1 calc R U . . .
H25B H -0.125256 0.219514 0.772706 0.061 Uiso 1 1 calc R U . . .
H25C H 0.011844 0.271333 0.742955 0.061 Uiso 1 1 calc R U . . .
C18 C 0.3363(18) 0.4406(5) 0.5555(3) 0.035(3) Uani 1 1 d . . . . .
C10 C 0.4913(17) 0.4141(5) 0.8373(4) 0.032(3) Uani 1 1 d . . . . .
N10 N 0.0498(14) 0.3714(4) 0.6748(3) 0.038(2) Uani 1 1 d . . . . .
C5 C 1.162(2) 0.5390(5) 0.7309(4) 0.038(3) Uani 1 1 d . . . . .
H5 H 1.283428 0.553657 0.748776 0.046 Uiso 1 1 calc R U . . .
C26 C 0.327(2) 0.1908(5) 0.7842(3) 0.047(3) Uani 1 1 d . . . . .
H26A H 0.385948 0.200072 0.755947 0.070 Uiso 1 1 calc R U . . .
H26B H 0.230594 0.149668 0.783530 0.070 Uiso 1 1 calc R U . . .
H26C H 0.455508 0.183597 0.803482 0.070 Uiso 1 1 calc R U . . .
C14 C 0.5419(17) 0.4799(6) 0.6178(3) 0.035(3) Uani 1 1 d . . . . .
C11 C 0.3717(17) 0.3532(5) 0.8360(4) 0.037(3) Uani 1 1 d . . . . .
H11 H 0.317547 0.334470 0.861670 0.044 Uiso 1 1 calc R U . . .
C40 C 0.050(2) 0.1958(5) 0.6434(4) 0.039(3) Uani 1 1 d . . . . .
C41 C -0.181(2) 0.2312(6) 0.6459(4) 0.059(3) Uani 1 1 d . . . . .
H41A H -0.303103 0.198280 0.639277 0.088 Uiso 1 1 calc R U . . .
H41B H -0.185785 0.268936 0.625629 0.088 Uiso 1 1 calc R U . . .
H41C H -0.204519 0.249189 0.674263 0.088 Uiso 1 1 calc R U . . .
C29 C 0.792(2) 0.6423(6) 0.5415(4) 0.056(3) Uani 1 1 d . . . . .
H29A H 0.846980 0.647475 0.570445 0.083 Uiso 1 1 calc R U . . .
H29B H 0.828397 0.683733 0.525525 0.083 Uiso 1 1 calc R U . . .
H29C H 0.867273 0.602773 0.528509 0.083 Uiso 1 1 calc R U . . .
C17 C 0.3761(18) 0.5063(5) 0.5389(3) 0.039(3) Uani 1 1 d . . . . .
H17 H 0.323372 0.515525 0.511282 0.047 Uiso 1 1 calc R U . . .
C22 C 0.805(2) 0.4610(5) 0.8822(3) 0.046(3) Uani 1 1 d . . . . .
H22A H 0.876947 0.415675 0.881191 0.069 Uiso 1 1 calc R U . . .
H22B H 0.840994 0.482995 0.909057 0.069 Uiso 1 1 calc R U . . .
H22C H 0.863572 0.489180 0.859136 0.069 Uiso 1 1 calc R U . . .
C27 C 0.090(2) 0.2341(6) 0.8433(3) 0.053(4) Uani 1 1 d . . . . .
H27A H 0.219387 0.229653 0.862892 0.080 Uiso 1 1 calc R U . . .
H27B H 0.006649 0.190691 0.841952 0.080 Uiso 1 1 calc R U . . .
H27C H -0.012854 0.270363 0.853110 0.080 Uiso 1 1 calc R U . . .
C31 C 0.410(2) 0.6853(5) 0.5684(4) 0.050(3) Uani 1 1 d . . . . .
H31A H 0.243996 0.677736 0.568155 0.075 Uiso 1 1 calc R U . . .
H31B H 0.444341 0.730661 0.556868 0.075 Uiso 1 1 calc R U . . .
H31C H 0.467293 0.682422 0.597255 0.075 Uiso 1 1 calc R U . . .
C21 C 0.430(2) 0.5235(5) 0.8773(4) 0.047(3) Uani 1 1 d . . . . .
H21A H 0.467953 0.547006 0.851000 0.070 Uiso 1 1 calc R U . . .
H21B H 0.484936 0.550752 0.901087 0.070 Uiso 1 1 calc R U . . .
H21C H 0.263610 0.517676 0.879335 0.070 Uiso 1 1 calc R U . . .
C23 C 0.460(2) 0.4144(6) 0.9170(3) 0.050(4) Uani 1 1 d . . . . .
H23A H 0.293078 0.409484 0.915626 0.075 Uiso 1 1 calc R U . . .
H23B H 0.501824 0.439977 0.942382 0.075 Uiso 1 1 calc R U . . .
H23C H 0.531412 0.368956 0.917927 0.075 Uiso 1 1 calc R U . . .
C42 C 0.068(2) 0.1397(5) 0.6761(4) 0.053(4) Uani 1 1 d . . . . .
H42A H 0.025746 0.157996 0.703679 0.080 Uiso 1 1 calc R U . . .
H42B H 0.226080 0.122574 0.677054 0.080 Uiso 1 1 calc R U . . .
H42C H -0.035893 0.102091 0.668729 0.080 Uiso 1 1 calc R U . . .
C35 C -0.0114(19) 0.3673(6) 0.5556(4) 0.048(3) Uani 1 1 d . . . . .
H35A H -0.094344 0.331396 0.540343 0.072 Uiso 1 1 calc R U . . .
H35B H -0.109217 0.407864 0.558173 0.072 Uiso 1 1 calc R U . . .
H35C H 0.029594 0.350607 0.583596 0.072 Uiso 1 1 calc R U . . .
C30 C 0.445(2) 0.6367(6) 0.4971(3) 0.056(4) Uani 1 1 d . . . . .
H30A H 0.524307 0.602590 0.479766 0.084 Uiso 1 1 calc R U . . .
H30B H 0.478721 0.682658 0.486394 0.084 Uiso 1 1 calc R U . . .
H30C H 0.279306 0.628529 0.495953 0.084 Uiso 1 1 calc R U . . .
C33 C 0.130(2) 0.4103(6) 0.4884(4) 0.056(4) Uani 1 1 d . . . . .
H33A H 0.265321 0.423582 0.472041 0.084 Uiso 1 1 calc R U . . .
H33B H 0.027591 0.449705 0.491428 0.084 Uiso 1 1 calc R U . . .
H33C H 0.049109 0.373164 0.473946 0.084 Uiso 1 1 calc R U . . .
C43 C 0.090(2) 0.1701(6) 0.5990(3) 0.056(3) Uani 1 1 d . . . . .
H43A H -0.017669 0.132855 0.592851 0.084 Uiso 1 1 calc R U . . .
H43B H 0.247563 0.153283 0.596411 0.084 Uiso 1 1 calc R U . . .
H43C H 0.065268 0.207677 0.579112 0.084 Uiso 1 1 calc R U . . .

loop_
_atom_site_aniso_label
_atom_site_aniso_U_11
_atom_site_aniso_U_22
_atom_site_aniso_U_33
_atom_site_aniso_U_23
_atom_site_aniso_U_13
_atom_site_aniso_U_12
Mo1 0.0290(4) 0.0243(4) 0.0432(5) -0.0017(5) -0.0008(5) -0.0014(5)
O1 0.038(5) 0.027(4) 0.037(5) -0.003(3) -0.002(3) -0.008(3)
O2 0.033(5) 0.025(4) 0.049(5) -0.010(4) -0.006(4) -0.001(3)
O40 0.035(5) 0.018(3) 0.054(5) -0.002(3) -0.009(3) -0.005(3)
N1 0.025(6) 0.031(5) 0.037(6) -0.002(4) -0.003(4) 0.003(4)
N2 0.029(5) 0.021(5) 0.042(7) 0.001(4) -0.005(4) -0.003(4)
C2 0.028(6) 0.017(5) 0.036(7) -0.001(5) 0.000(6) 0.004(5)
C7 0.020(6) 0.020(5) 0.046(7) -0.001(5) 0.007(6) -0.003(5)
C32 0.030(6) 0.040(6) 0.036(7) -0.001(5) -0.002(6) 0.003(6)
C8 0.027(6) 0.027(7) 0.037(7) 0.000(6) -0.003(6) 0.005(5)
C3 0.039(7) 0.017(6) 0.044(8) -0.003(5) 0.001(6) -0.007(5)
C1 0.026(7) 0.027(6) 0.045(8) 0.003(6) 0.008(6) 0.014(5)
C20 0.029(7) 0.047(8) 0.039(8) -0.012(6) 0.000(6) 0.000(6)
C13 0.029(6) 0.023(6) 0.037(7) 0.004(6) -0.011(5) 0.006(5)
C24 0.033(7) 0.027(6) 0.050(7) 0.010(5) 0.010(7) -0.001(6)
C9 0.027(6) 0.019(6) 0.047(8) -0.009(6) -0.006(6) -0.004(5)
C16 0.029(6) 0.025(6) 0.035(7) 0.005(5) 0.002(5) -0.001(5)
C12 0.030(7) 0.034(7) 0.037(7) 0.007(5) -0.002(6) 0.010(6)
C28 0.037(7) 0.026(6) 0.053(8) 0.005(6) -0.008(6) -0.007(6)
C19 0.036(7) 0.025(6) 0.037(7) -0.001(6) 0.005(6) 0.002(5)
C34 0.048(8) 0.038(7) 0.044(7) -0.018(6) -0.006(6) 0.003(6)
C6 0.039(7) 0.030(6) 0.030(7) -0.002(5) -0.008(6) 0.007(6)
C15 0.029(7) 0.023(6) 0.044(8) 0.000(5) 0.001(5) -0.001(5)
C4 0.035(8) 0.028(6) 0.047(8) -0.001(5) 0.011(6) 0.001(5)
C25 0.028(7) 0.038(7) 0.056(8) 0.005(6) -0.007(6) -0.004(6)
C18 0.029(7) 0.037(6) 0.039(7) -0.006(6) 0.005(6) -0.006(6)
C10 0.029(6) 0.031(6) 0.035(7) 0.000(6) 0.001(6) 0.009(5)
N10 0.026(5) 0.033(5) 0.054(7) 0.003(5) -0.002(5) -0.004(4)
C5 0.036(8) 0.028(6) 0.050(8) -0.010(6) -0.010(6) 0.003(6)
C26 0.042(8) 0.032(6) 0.065(8) 0.007(6) 0.002(7) -0.003(6)
C14 0.019(6) 0.043(7) 0.041(8) -0.003(6) 0.000(6) -0.005(5)
C11 0.033(7) 0.029(7) 0.048(8) 0.012(6) 0.008(6) 0.005(5)
C40 0.042(8) 0.016(6) 0.059(8) 0.005(6) -0.007(6) -0.005(5)
C41 0.039(8) 0.055(8) 0.081(9) 0.001(7) -0.004(8) -0.006(7)
C29 0.052(8) 0.062(8) 0.053(8) 0.009(6) -0.005(7) -0.012(7)
C17 0.042(8) 0.037(7) 0.039(7) 0.007(6) -0.003(6) 0.005(6)
C22 0.043(7) 0.042(7) 0.052(8) 0.002(6) -0.006(7) -0.006(7)
C27 0.060(9) 0.049(8) 0.050(9) 0.010(6) 0.003(7) -0.010(7)
C31 0.055(8) 0.039(8) 0.057(8) -0.005(6) -0.008(7) 0.006(6)
C21 0.044(8) 0.037(7) 0.059(9) -0.010(6) 0.006(6) -0.002(6)
C23 0.052(9) 0.060(9) 0.038(8) 0.001(7) 0.017(7) 0.000(7)
C42 0.062(9) 0.039(7) 0.059(9) -0.002(6) 0.004(7) -0.007(6)
C35 0.036(7) 0.057(8) 0.052(8) -0.003(6) 0.000(6) -0.009(6)
C30 0.066(10) 0.058(9) 0.042(9) 0.011(7) 0.000(7) -0.018(7)
C33 0.073(11) 0.047(8) 0.049(8) -0.009(6) -0.013(7) -0.012(7)
C43 0.055(8) 0.048(7) 0.065(9) -0.012(8) -0.006(6) -0.012(8)

_geom_special_details            
;
 All esds (except the esd in the dihedral angle between two l.s. planes)
 are estimated using the full covariance matrix.  The cell esds are taken
 into account individually in the estimation of esds in distances, angles
 and torsion angles; correlations between esds in cell parameters are only
 used when they are defined by crystal symmetry.  An approximate (isotropic)
 treatment of cell esds is used for estimating esds involving l.s. planes.
;
loop_
_geom_bond_atom_site_label_1
_geom_bond_atom_site_label_2
_geom_bond_distance
_geom_bond_site_symmetry_2
_geom_bond_publ_flag
Mo1 O1 1.945(7) . ?
Mo1 O2 1.959(8) . ?
Mo1 O40 1.892(6) . ?
Mo1 C1 2.256(11) . ?
Mo1 N10 1.641(8) . ?
O1 C13 1.345(11) . ?
O2 C19 1.357(11) . ?
O40 C40 1.450(12) . ?
N1 C7 1.407(12) . ?
N1 C8 1.433(13) . ?
N1 C1 1.356(13) . ?
N2 C2 1.413(13) . ?
N2 C1 1.362(12) . ?
N2 C14 1.414(13) . ?
C2 C7 1.383(12) . ?
C2 C3 1.396(14) . ?
C7 C6 1.376(14) . ?
C32 C34 1.539(14) . ?
C32 C18 1.516(14) . ?
C32 C35 1.519(15) . ?
C32 C33 1.523(14) . ?
C8 C13 1.398(14) . ?
C8 C9 1.389(14) . ?
C3 H3 0.9500 . ?
C3 C4 1.372(14) . ?
C20 C10 1.540(15) . ?
C20 C22 1.522(15) . ?
C20 C21 1.526(15) . ?
C20 C23 1.543(15) . ?
C13 C12 1.399(14) . ?
C24 C12 1.531(14) . ?
C24 C25 1.541(15) . ?
C24 C26 1.548(14) . ?
C24 C27 1.543(14) . ?
C9 H9 0.9500 . ?
C9 C10 1.411(14) . ?
C16 C28 1.548(14) . ?
C16 C15 1.376(13) . ?
C16 C17 1.388(14) . ?
C12 C11 1.390(14) . ?
C28 C29 1.563(17) . ?
C28 C31 1.517(15) . ?
C28 C30 1.506(15) . ?
C19 C18 1.405(14) . ?
C19 C14 1.403(14) . ?
C34 H34A 0.9800 . ?
C34 H34B 0.9800 . ?
C34 H34C 0.9800 . ?
C6 H6 0.9500 . ?
C6 C5 1.386(15) . ?
C15 H15 0.9500 . ?
C15 C14 1.395(13) . ?
C4 H4 0.9500 . ?
C4 C5 1.396(13) . ?
C25 H25A 0.9800 . ?
C25 H25B 0.9800 . ?
C25 H25C 0.9800 . ?
C18 C17 1.407(13) . ?
C10 C11 1.378(13) . ?
C5 H5 0.9500 . ?
C26 H26A 0.9800 . ?
C26 H26B 0.9800 . ?
C26 H26C 0.9800 . ?
C11 H11 0.9500 . ?
C40 C41 1.516(16) . ?
C40 C42 1.515(14) . ?
C40 C43 1.520(14) . ?
C41 H41A 0.9800 . ?
C41 H41B 0.9800 . ?
C41 H41C 0.9800 . ?
C29 H29A 0.9800 . ?
C29 H29B 0.9800 . ?
C29 H29C 0.9800 . ?
C17 H17 0.9500 . ?
C22 H22A 0.9800 . ?
C22 H22B 0.9800 . ?
C22 H22C 0.9800 . ?
C27 H27A 0.9800 . ?
C27 H27B 0.9800 . ?
C27 H27C 0.9800 . ?
C31 H31A 0.9800 . ?
C31 H31B 0.9800 . ?
C31 H31C 0.9800 . ?
C21 H21A 0.9800 . ?
C21 H21B 0.9800 . ?
C21 H21C 0.9800 . ?
C23 H23A 0.9800 . ?
C23 H23B 0.9800 . ?
C23 H23C 0.9800 . ?
C42 H42A 0.9800 . ?
C42 H42B 0.9800 . ?
C42 H42C 0.9800 . ?
C35 H35A 0.9800 . ?
C35 H35B 0.9800 . ?
C35 H35C 0.9800 . ?
C30 H30A 0.9800 . ?
C30 H30B 0.9800 . ?
C30 H30C 0.9800 . ?
C33 H33A 0.9800 . ?
C33 H33B 0.9800 . ?
C33 H33C 0.9800 . ?
C43 H43A 0.9800 . ?
C43 H43B 0.9800 . ?
C43 H43C 0.9800 . ?

loop_
_geom_angle_atom_site_label_1
_geom_angle_atom_site_label_2
_geom_angle_atom_site_label_3
_geom_angle
_geom_angle_site_symmetry_1
_geom_angle_site_symmetry_3
_geom_angle_publ_flag
O1 Mo1 O2 143.7(3) . . ?
O1 Mo1 C1 77.4(3) . . ?
O2 Mo1 C1 78.4(3) . . ?
O40 Mo1 O1 95.5(3) . . ?
O40 Mo1 O2 95.8(3) . . ?
O40 Mo1 C1 156.2(3) . . ?
N10 Mo1 O1 104.4(4) . . ?
N10 Mo1 O2 105.2(4) . . ?
N10 Mo1 O40 106.5(4) . . ?
N10 Mo1 C1 97.3(4) . . ?
C13 O1 Mo1 135.9(6) . . ?
C19 O2 Mo1 132.9(6) . . ?
C40 O40 Mo1 142.4(6) . . ?
C7 N1 C8 127.2(9) . . ?
C1 N1 C7 111.5(9) . . ?
C1 N1 C8 120.9(9) . . ?
C2 N2 C14 125.5(8) . . ?
C1 N2 C2 109.8(9) . . ?
C1 N2 C14 124.1(9) . . ?
C7 C2 N2 107.1(9) . . ?
C7 C2 C3 121.3(10) . . ?
C3 C2 N2 130.9(9) . . ?
C2 C7 N1 105.4(9) . . ?
C6 C7 N1 132.4(10) . . ?
C6 C7 C2 121.7(10) . . ?
C18 C32 C34 110.9(9) . . ?
C18 C32 C35 109.7(9) . . ?
C18 C32 C33 112.1(9) . . ?
C35 C32 C34 110.9(9) . . ?
C35 C32 C33 106.8(10) . . ?
C33 C32 C34 106.3(9) . . ?
C13 C8 N1 121.0(10) . . ?
C9 C8 N1 118.1(9) . . ?
C9 C8 C13 120.9(10) . . ?
C2 C3 H3 121.9 . . ?
C4 C3 C2 116.2(11) . . ?
C4 C3 H3 121.9 . . ?
N1 C1 Mo1 127.1(8) . . ?
N1 C1 N2 106.1(9) . . ?
N2 C1 Mo1 124.0(8) . . ?
C10 C20 C23 111.5(10) . . ?
C22 C20 C10 109.2(9) . . ?
C22 C20 C21 110.6(10) . . ?
C22 C20 C23 107.3(10) . . ?
C21 C20 C10 110.1(10) . . ?
C21 C20 C23 108.1(10) . . ?
O1 C13 C8 118.2(9) . . ?
O1 C13 C12 122.3(9) . . ?
C8 C13 C12 119.5(10) . . ?
C12 C24 C25 110.4(8) . . ?
C12 C24 C26 110.4(9) . . ?
C12 C24 C27 113.0(9) . . ?
C25 C24 C26 111.0(9) . . ?
C25 C24 C27 105.0(9) . . ?
C27 C24 C26 106.9(9) . . ?
C8 C9 H9 120.0 . . ?
C8 C9 C10 120.0(10) . . ?
C10 C9 H9 120.0 . . ?
C15 C16 C28 118.7(9) . . ?
C15 C16 C17 117.6(9) . . ?
C17 C16 C28 123.7(10) . . ?
C13 C12 C24 120.7(9) . . ?
C11 C12 C13 118.4(10) . . ?
C11 C12 C24 120.8(9) . . ?
C16 C28 C29 106.2(9) . . ?
C31 C28 C16 111.0(9) . . ?
C31 C28 C29 110.3(10) . . ?
C30 C28 C16 112.4(9) . . ?
C30 C28 C29 107.3(10) . . ?
C30 C28 C31 109.6(10) . . ?
O2 C19 C18 120.5(10) . . ?
O2 C19 C14 118.4(10) . . ?
C14 C19 C18 121.0(10) . . ?
C32 C34 H34A 109.5 . . ?
C32 C34 H34B 109.5 . . ?
C32 C34 H34C 109.5 . . ?
H34A C34 H34B 109.5 . . ?
H34A C34 H34C 109.5 . . ?
H34B C34 H34C 109.5 . . ?
C7 C6 H6 121.0 . . ?
C7 C6 C5 118.1(10) . . ?
C5 C6 H6 121.0 . . ?
C16 C15 H15 119.4 . . ?
C16 C15 C14 121.1(10) . . ?
C14 C15 H15 119.4 . . ?
C3 C4 H4 118.4 . . ?
C3 C4 C5 123.2(11) . . ?
C5 C4 H4 118.4 . . ?
C24 C25 H25A 109.5 . . ?
C24 C25 H25B 109.5 . . ?
C24 C25 H25C 109.5 . . ?
H25A C25 H25B 109.5 . . ?
H25A C25 H25C 109.5 . . ?
H25B C25 H25C 109.5 . . ?
C19 C18 C32 121.5(9) . . ?
C19 C18 C17 115.8(10) . . ?
C17 C18 C32 122.7(10) . . ?
C9 C10 C20 118.1(9) . . ?
C11 C10 C20 124.0(11) . . ?
C11 C10 C9 117.9(10) . . ?
C6 C5 C4 119.5(10) . . ?
C6 C5 H5 120.3 . . ?
C4 C5 H5 120.3 . . ?
C24 C26 H26A 109.5 . . ?
C24 C26 H26B 109.5 . . ?
C24 C26 H26C 109.5 . . ?
H26A C26 H26B 109.5 . . ?
H26A C26 H26C 109.5 . . ?
H26B C26 H26C 109.5 . . ?
C19 C14 N2 119.4(10) . . ?
C15 C14 N2 120.7(9) . . ?
C15 C14 C19 119.9(10) . . ?
C12 C11 H11 118.4 . . ?
C10 C11 C12 123.2(11) . . ?
C10 C11 H11 118.4 . . ?
O40 C40 C41 111.6(8) . . ?
O40 C40 C42 106.9(9) . . ?
O40 C40 C43 104.7(9) . . ?
C41 C40 C43 109.5(10) . . ?
C42 C40 C41 110.9(11) . . ?
C42 C40 C43 113.0(9) . . ?
C40 C41 H41A 109.5 . . ?
C40 C41 H41B 109.5 . . ?
C40 C41 H41C 109.5 . . ?
H41A C41 H41B 109.5 . . ?
H41A C41 H41C 109.5 . . ?
H41B C41 H41C 109.5 . . ?
C28 C29 H29A 109.5 . . ?
C28 C29 H29B 109.5 . . ?
C28 C29 H29C 109.5 . . ?
H29A C29 H29B 109.5 . . ?
H29A C29 H29C 109.5 . . ?
H29B C29 H29C 109.5 . . ?
C16 C17 C18 124.4(10) . . ?
C16 C17 H17 117.8 . . ?
C18 C17 H17 117.8 . . ?
C20 C22 H22A 109.5 . . ?
C20 C22 H22B 109.5 . . ?
C20 C22 H22C 109.5 . . ?
H22A C22 H22B 109.5 . . ?
H22A C22 H22C 109.5 . . ?
H22B C22 H22C 109.5 . . ?
C24 C27 H27A 109.5 . . ?
C24 C27 H27B 109.5 . . ?
C24 C27 H27C 109.5 . . ?
H27A C27 H27B 109.5 . . ?
H27A C27 H27C 109.5 . . ?
H27B C27 H27C 109.5 . . ?
C28 C31 H31A 109.5 . . ?
C28 C31 H31B 109.5 . . ?
C28 C31 H31C 109.5 . . ?
H31A C31 H31B 109.5 . . ?
H31A C31 H31C 109.5 . . ?
H31B C31 H31C 109.5 . . ?
C20 C21 H21A 109.5 . . ?
C20 C21 H21B 109.5 . . ?
C20 C21 H21C 109.5 . . ?
H21A C21 H21B 109.5 . . ?
H21A C21 H21C 109.5 . . ?
H21B C21 H21C 109.5 . . ?
C20 C23 H23A 109.5 . . ?
C20 C23 H23B 109.5 . . ?
C20 C23 H23C 109.5 . . ?
H23A C23 H23B 109.5 . . ?
H23A C23 H23C 109.5 . . ?
H23B C23 H23C 109.5 . . ?
C40 C42 H42A 109.5 . . ?
C40 C42 H42B 109.5 . . ?
C40 C42 H42C 109.5 . . ?
H42A C42 H42B 109.5 . . ?
H42A C42 H42C 109.5 . . ?
H42B C42 H42C 109.5 . . ?
C32 C35 H35A 109.5 . . ?
C32 C35 H35B 109.5 . . ?
C32 C35 H35C 109.5 . . ?
H35A C35 H35B 109.5 . . ?
H35A C35 H35C 109.5 . . ?
H35B C35 H35C 109.5 . . ?
C28 C30 H30A 109.5 . . ?
C28 C30 H30B 109.5 . . ?
C28 C30 H30C 109.5 . . ?
H30A C30 H30B 109.5 . . ?
H30A C30 H30C 109.5 . . ?
H30B C30 H30C 109.5 . . ?
C32 C33 H33A 109.5 . . ?
C32 C33 H33B 109.5 . . ?
C32 C33 H33C 109.5 . . ?
H33A C33 H33B 109.5 . . ?
H33A C33 H33C 109.5 . . ?
H33B C33 H33C 109.5 . . ?
C40 C43 H43A 109.5 . . ?
C40 C43 H43B 109.5 . . ?
C40 C43 H43C 109.5 . . ?
H43A C43 H43B 109.5 . . ?
H43A C43 H43C 109.5 . . ?
H43B C43 H43C 109.5 . . ?

loop_
_geom_torsion_atom_site_label_1
_geom_torsion_atom_site_label_2
_geom_torsion_atom_site_label_3
_geom_torsion_atom_site_label_4
_geom_torsion
_geom_torsion_site_symmetry_1
_geom_torsion_site_symmetry_2
_geom_torsion_site_symmetry_3
_geom_torsion_site_symmetry_4
_geom_torsion_publ_flag
Mo1 O1 C13 C8 -49.6(13) . . . . ?
Mo1 O1 C13 C12 129.8(9) . . . . ?
Mo1 O2 C19 C18 -129.4(9) . . . . ?
Mo1 O2 C19 C14 52.9(14) . . . . ?
Mo1 O40 C40 C41 7.6(16) . . . . ?
Mo1 O40 C40 C42 -113.9(10) . . . . ?
Mo1 O40 C40 C43 126.0(10) . . . . ?
O1 Mo1 O40 C40 104.0(10) . . . . ?
O1 C13 C12 C24 -3.1(15) . . . . ?
O1 C13 C12 C11 175.7(9) . . . . ?
O2 Mo1 O40 C40 -110.5(10) . . . . ?
O2 C19 C18 C32 3.9(16) . . . . ?
O2 C19 C18 C17 -176.1(9) . . . . ?
O2 C19 C14 N2 -3.4(15) . . . . ?
O2 C19 C14 C15 179.3(9) . . . . ?
N1 C7 C6 C5 171.3(10) . . . . ?
N1 C8 C13 O1 2.1(13) . . . . ?
N1 C8 C13 C12 -177.3(9) . . . . ?
N1 C8 C9 C10 -178.7(9) . . . . ?
N2 C2 C7 N1 0.2(10) . . . . ?
N2 C2 C7 C6 172.6(9) . . . . ?
N2 C2 C3 C4 -172.0(9) . . . . ?
C2 N2 C1 Mo1 -159.1(7) . . . . ?
C2 N2 C1 N1 3.0(10) . . . . ?
C2 N2 C14 C19 155.3(9) . . . . ?
C2 N2 C14 C15 -27.4(15) . . . . ?
C2 C7 C6 C5 1.2(15) . . . . ?
C2 C3 C4 C5 2.3(15) . . . . ?
C7 N1 C8 C13 -156.0(9) . . . . ?
C7 N1 C8 C9 24.8(14) . . . . ?
C7 N1 C1 Mo1 158.4(7) . . . . ?
C7 N1 C1 N2 -2.9(11) . . . . ?
C7 C2 C3 C4 -2.9(14) . . . . ?
C7 C6 C5 C4 -1.8(15) . . . . ?
C32 C18 C17 C16 177.4(10) . . . . ?
C8 N1 C7 C2 -171.3(9) . . . . ?
C8 N1 C7 C6 17.4(17) . . . . ?
C8 N1 C1 Mo1 -28.1(13) . . . . ?
C8 N1 C1 N2 170.6(8) . . . . ?
C8 C13 C12 C24 176.2(9) . . . . ?
C8 C13 C12 C11 -4.9(15) . . . . ?
C8 C9 C10 C20 176.0(10) . . . . ?
C8 C9 C10 C11 -2.8(14) . . . . ?
C3 C2 C7 N1 -171.2(8) . . . . ?
C3 C2 C7 C6 1.2(15) . . . . ?
C3 C4 C5 C6 0.0(15) . . . . ?
C1 Mo1 O40 C40 175.2(11) . . . . ?
C1 N1 C7 C2 1.7(11) . . . . ?
C1 N1 C7 C6 -169.6(11) . . . . ?
C1 N1 C8 C13 31.6(14) . . . . ?
C1 N1 C8 C9 -147.5(9) . . . . ?
C1 N2 C2 C7 -2.0(11) . . . . ?
C1 N2 C2 C3 168.3(10) . . . . ?
C1 N2 C14 C19 -34.0(15) . . . . ?
C1 N2 C14 C15 143.3(10) . . . . ?
C20 C10 C11 C12 -179.1(10) . . . . ?
C13 C8 C9 C10 2.1(15) . . . . ?
C13 C12 C11 C10 4.4(15) . . . . ?
C24 C12 C11 C10 -176.8(9) . . . . ?
C9 C8 C13 O1 -178.8(9) . . . . ?
C9 C8 C13 C12 1.8(14) . . . . ?
C9 C10 C11 C12 -0.5(15) . . . . ?
C16 C15 C14 N2 178.8(9) . . . . ?
C16 C15 C14 C19 -3.9(16) . . . . ?
C28 C16 C15 C14 -177.4(9) . . . . ?
C28 C16 C17 C18 -179.2(10) . . . . ?
C19 C18 C17 C16 -2.7(16) . . . . ?
C34 C32 C18 C19 -59.9(13) . . . . ?
C34 C32 C18 C17 120.0(11) . . . . ?
C15 C16 C28 C29 59.5(13) . . . . ?
C15 C16 C28 C31 -60.3(13) . . . . ?
C15 C16 C28 C30 176.5(10) . . . . ?
C15 C16 C17 C18 0.5(16) . . . . ?
C25 C24 C12 C13 -61.6(13) . . . . ?
C25 C24 C12 C11 119.7(11) . . . . ?
C18 C19 C14 N2 178.9(9) . . . . ?
C18 C19 C14 C15 1.6(16) . . . . ?
N10 Mo1 O40 C40 -2.8(11) . . . . ?
C26 C24 C12 C13 61.6(13) . . . . ?
C26 C24 C12 C11 -117.2(11) . . . . ?
C14 N2 C2 C7 169.9(9) . . . . ?
C14 N2 C2 C3 -19.9(16) . . . . ?
C14 N2 C1 Mo1 28.9(13) . . . . ?
C14 N2 C1 N1 -169.0(9) . . . . ?
C14 C19 C18 C32 -178.5(10) . . . . ?
C14 C19 C18 C17 1.6(15) . . . . ?
C17 C16 C28 C29 -120.8(11) . . . . ?
C17 C16 C28 C31 119.4(11) . . . . ?
C17 C16 C28 C30 -3.7(15) . . . . ?
C17 C16 C15 C14 2.9(15) . . . . ?
C22 C20 C10 C9 -57.6(13) . . . . ?
C22 C20 C10 C11 121.1(11) . . . . ?
C27 C24 C12 C13 -178.8(10) . . . . ?
C27 C24 C12 C11 2.5(14) . . . . ?
C21 C20 C10 C9 64.1(12) . . . . ?
C21 C20 C10 C11 -117.3(11) . . . . ?
C23 C20 C10 C9 -175.9(10) . . . . ?
C23 C20 C10 C11 2.7(15) . . . . ?
C35 C32 C18 C19 63.0(13) . . . . ?
C35 C32 C18 C17 -117.1(11) . . . . ?
C33 C32 C18 C19 -178.6(10) . . . . ?
C33 C32 C18 C17 1.3(15) . . . . ?

_shelx_res_file                  
;
TITL sh_333n_0m_a.res in P2(1)2(1)2(1)
    sh_333n_0m.res
    created by SHELXL-2019/1 at 09:51:46 on 02-Oct-2023
REM Old TITL SH_333n_0m in P2(1)2(1)2(1)
REM SHELXT solution in P2(1)2(1)2(1): R1 0.147, Rweak 0.046, Alpha 0.014
REM <I/s> 0.408 for 32 systematic absences, Orientation as input
REM Flack x = 0.462 ( 0.061 ) from 1148 Parsons' quotients
REM Formula found by SHELXT: C40 N2 O3 Mo
CELL 0.71073 5.8275 19.5327 31.8568 90 90 90
ZERR 4 0.0012 0.0041 0.0069 0 0 0
LATT -1
SYMM 0.5-X,-Y,0.5+Z
SYMM -X,0.5+Y,0.5-Z
SYMM 0.5+X,0.5-Y,-Z
SFAC C H Mo N O
UNIT 156 212 4 12 12

L.S. 4
PLAN  12
SIZE 0.01 0.02 0.13
TEMP -100.15
CONF
BOND
list 4
MORE -1
BOND $H
fmap 2
ACTA
TWIN -1 0 0 0 -1 0 0 0 -1 2
REM <olex2.extras>
REM <HklSrc "%.\\SH_333n_0m.hkl">
REM </olex2.extras>

WGHT    0.000000
BASF   0.43951
FVAR       0.40894
MO1   3    0.299309    0.333917    0.668330    11.00000    0.02895    0.02431 =
         0.04317   -0.00167   -0.00081   -0.00143
O1    5    0.396764    0.309869    0.724839    11.00000    0.03836    0.02717 =
         0.03650   -0.00288   -0.00180   -0.00840
O2    5    0.408902    0.365440    0.613492    11.00000    0.03334    0.02510 =
         0.04925   -0.00992   -0.00566   -0.00066
O40   5    0.236693    0.243076    0.651224    11.00000    0.03507    0.01754 =
         0.05367   -0.00186   -0.00855   -0.00485
N1    4    0.628716    0.433811    0.723820    11.00000    0.02491    0.03122 =
         0.03715   -0.00165   -0.00312    0.00330
N2    4    0.626225    0.466034    0.658568    11.00000    0.02871    0.02070 =
         0.04232    0.00121   -0.00472   -0.00289
C2    1    0.810892    0.500294    0.678220    11.00000    0.02806    0.01683 =
         0.03620   -0.00106   -0.00043    0.00353
C7    1    0.812719    0.479974    0.719805    11.00000    0.02009    0.01972 =
         0.04550   -0.00066    0.00731   -0.00309
C32   1    0.205465    0.385855    0.531675    11.00000    0.03027    0.03972 =
         0.03566   -0.00053   -0.00187    0.00293
C8    1    0.539401    0.405106    0.761844    11.00000    0.02666    0.02658 =
         0.03715    0.00012   -0.00306    0.00522
C3    1    0.989299    0.539233    0.661355    11.00000    0.03858    0.01726 =
         0.04395   -0.00315    0.00062   -0.00722
AFIX  43
H3    2    0.993071    0.551669    0.632534    11.00000   -1.20000
AFIX   0
C1    1    0.520593    0.423878    0.686632    11.00000    0.02586    0.02739 =
         0.04470    0.00343    0.00849    0.01442
C20   1    0.546031    0.453381    0.877939    11.00000    0.02907    0.04705 =
         0.03875   -0.01170   -0.00047    0.00006
C13   1    0.419728    0.343071    0.761581    11.00000    0.02873    0.02309 =
         0.03739    0.00404   -0.01099    0.00596
C24   1    0.182103    0.252527    0.799308    11.00000    0.03314    0.02732 =
         0.04992    0.00962    0.00968   -0.00101
C9    1    0.572452    0.441121    0.798949    11.00000    0.02687    0.01931 =
         0.04728   -0.00905   -0.00632   -0.00423
AFIX  43
H9    2    0.649657    0.483952    0.798544    11.00000   -1.20000
AFIX   0
C16   1    0.487030    0.558665    0.560291    11.00000    0.02871    0.02463 =
         0.03514    0.00508    0.00231   -0.00144
C12   1    0.326546    0.318020    0.799017    11.00000    0.02968    0.03439 =
         0.03653    0.00698   -0.00213    0.00962
C28   1    0.526601    0.630970    0.541782    11.00000    0.03735    0.02627 =
         0.05294    0.00496   -0.00834   -0.00713
C19   1    0.425872    0.428361    0.595707    11.00000    0.03557    0.02505 =
         0.03720   -0.00113    0.00539    0.00178
C34   1    0.356180    0.322243    0.524414    11.00000    0.04787    0.03759 =
         0.04377   -0.01821   -0.00638    0.00336
AFIX 137
H34A  2    0.493406    0.335289    0.508533    11.00000   -1.50000
H34B  2    0.269160    0.287996    0.508539    11.00000   -1.50000
H34C  2    0.401940    0.302939    0.551547    11.00000   -1.50000
AFIX   0
C6    1    0.987596    0.498216    0.746577    11.00000    0.03859    0.02957 =
         0.02966   -0.00205   -0.00762    0.00702
AFIX  43
H6    2    0.988556    0.483262    0.774953    11.00000   -1.20000
AFIX   0
C15   1    0.564647    0.544974    0.600209    11.00000    0.02890    0.02348 =
         0.04384    0.00001    0.00065   -0.00140
AFIX  43
H15   2    0.634931    0.580434    0.616061    11.00000   -1.20000
AFIX   0
C4    1    1.158948    0.558527    0.688787    11.00000    0.03493    0.02763 =
         0.04731   -0.00081    0.01148    0.00064
AFIX  43
H4    2    1.280051    0.586518    0.678590    11.00000   -1.20000
AFIX   0
C25   1   -0.033870    0.261614    0.771953    11.00000    0.02772    0.03820 =
         0.05575    0.00546   -0.00674   -0.00443
AFIX 137
H25A  2   -0.125540    0.299773    0.782804    11.00000   -1.50000
H25B  2   -0.125256    0.219514    0.772706    11.00000   -1.50000
H25C  2    0.011844    0.271333    0.742955    11.00000   -1.50000
AFIX   0
C18   1    0.336329    0.440608    0.555455    11.00000    0.02870    0.03653 =
         0.03949   -0.00626    0.00480   -0.00643
C10   1    0.491306    0.414068    0.837256    11.00000    0.02910    0.03149 =
         0.03499    0.00006    0.00108    0.00923
N10   4    0.049839    0.371389    0.674846    11.00000    0.02613    0.03260 =
         0.05386    0.00338   -0.00247   -0.00367
C5    1    1.162304    0.539042    0.730942    11.00000    0.03605    0.02843 =
         0.05041   -0.01019   -0.01038    0.00259
AFIX  43
H5    2    1.283428    0.553657    0.748776    11.00000   -1.20000
AFIX   0
C26   1    0.326817    0.190802    0.784178    11.00000    0.04229    0.03224 =
         0.06515    0.00665    0.00224   -0.00317
AFIX 137
H26A  2    0.385948    0.200072    0.755947    11.00000   -1.50000
H26B  2    0.230594    0.149668    0.783530    11.00000   -1.50000
H26C  2    0.455508    0.183597    0.803482    11.00000   -1.50000
AFIX   0
C14   1    0.541924    0.479914    0.617814    11.00000    0.01936    0.04325 =
         0.04095   -0.00336   -0.00028   -0.00549
C11   1    0.371719    0.353236    0.836005    11.00000    0.03289    0.02944 =
         0.04751    0.01168    0.00784    0.00518
AFIX  43
H11   2    0.317547    0.334470    0.861670    11.00000   -1.20000
AFIX   0
C40   1    0.049766    0.195771    0.643442    11.00000    0.04185    0.01634 =
         0.05918    0.00516   -0.00671   -0.00472
C41   1   -0.181334    0.231173    0.645867    11.00000    0.03924    0.05539 =
         0.08123    0.00112   -0.00445   -0.00582
AFIX 137
H41A  2   -0.303103    0.198280    0.639277    11.00000   -1.50000
H41B  2   -0.185785    0.268936    0.625629    11.00000   -1.50000
H41C  2   -0.204519    0.249189    0.674263    11.00000   -1.50000
AFIX   0
C29   1    0.792059    0.642293    0.541543    11.00000    0.05184    0.06165 =
         0.05349    0.00925   -0.00521   -0.01173
AFIX 137
H29A  2    0.846980    0.647475    0.570445    11.00000   -1.50000
H29B  2    0.828397    0.683733    0.525525    11.00000   -1.50000
H29C  2    0.867273    0.602773    0.528509    11.00000   -1.50000
AFIX   0
C17   1    0.376069    0.506338    0.538934    11.00000    0.04157    0.03713 =
         0.03945    0.00679   -0.00281    0.00547
AFIX  43
H17   2    0.323372    0.515525    0.511282    11.00000   -1.20000
AFIX   0
C22   1    0.804941    0.460985    0.882211    11.00000    0.04306    0.04233 =
         0.05204    0.00224   -0.00593   -0.00646
AFIX 137
H22A  2    0.876947    0.415675    0.881191    11.00000   -1.50000
H22B  2    0.840994    0.482995    0.909057    11.00000   -1.50000
H22C  2    0.863572    0.489180    0.859136    11.00000   -1.50000
AFIX   0
C27   1    0.090460    0.234130    0.843332    11.00000    0.05993    0.04940 =
         0.04970    0.01021    0.00337   -0.00981
AFIX 137
H27A  2    0.219387    0.229653    0.862892    11.00000   -1.50000
H27B  2    0.006649    0.190691    0.841952    11.00000   -1.50000
H27C  2   -0.012854    0.270363    0.853110    11.00000   -1.50000
AFIX   0
C31   1    0.410263    0.685251    0.568368    11.00000    0.05531    0.03875 =
         0.05687   -0.00453   -0.00755    0.00553
AFIX 137
H31A  2    0.243996    0.677736    0.568155    11.00000   -1.50000
H31B  2    0.444341    0.730661    0.556868    11.00000   -1.50000
H31C  2    0.467293    0.682422    0.597255    11.00000   -1.50000
AFIX   0
C21   1    0.430272    0.523477    0.877281    11.00000    0.04365    0.03705 =
         0.05915   -0.01006    0.00595   -0.00174
AFIX 137
H21A  2    0.467953    0.547006    0.851000    11.00000   -1.50000
H21B  2    0.484936    0.550752    0.901087    11.00000   -1.50000
H21C  2    0.263610    0.517676    0.879335    11.00000   -1.50000
AFIX   0
C23   1    0.460262    0.414393    0.917035    11.00000    0.05192    0.05981 =
         0.03843    0.00054    0.01653   -0.00037
AFIX 137
H23A  2    0.293078    0.409484    0.915626    11.00000   -1.50000
H23B  2    0.501824    0.439977    0.942382    11.00000   -1.50000
H23C  2    0.531412    0.368956    0.917927    11.00000   -1.50000
AFIX   0
C42   1    0.068039    0.139652    0.676111    11.00000    0.06185    0.03944 =
         0.05888   -0.00169    0.00372   -0.00718
AFIX 137
H42A  2    0.025746    0.157996    0.703679    11.00000   -1.50000
H42B  2    0.226080    0.122574    0.677054    11.00000   -1.50000
H42C  2   -0.035893    0.102091    0.668729    11.00000   -1.50000
AFIX   0
C35   1   -0.011361    0.367283    0.555567    11.00000    0.03560    0.05709 =
         0.05176   -0.00303   -0.00023   -0.00924
AFIX 137
H35A  2   -0.094344    0.331396    0.540343    11.00000   -1.50000
H35B  2   -0.109217    0.407864    0.558173    11.00000   -1.50000
H35C  2    0.029594    0.350607    0.583596    11.00000   -1.50000
AFIX   0
C30   1    0.445124    0.636686    0.497072    11.00000    0.06649    0.05816 =
         0.04245    0.01149    0.00019   -0.01839
AFIX 137
H30A  2    0.524307    0.602590    0.479766    11.00000   -1.50000
H30B  2    0.478721    0.682658    0.486394    11.00000   -1.50000
H30C  2    0.279306    0.628529    0.495953    11.00000   -1.50000
AFIX   0
C33   1    0.130162    0.410250    0.488418    11.00000    0.07296    0.04693 =
         0.04875   -0.00865   -0.01322   -0.01162
AFIX 137
H33A  2    0.265321    0.423582    0.472041    11.00000   -1.50000
H33B  2    0.027591    0.449705    0.491428    11.00000   -1.50000
H33C  2    0.049109    0.373164    0.473946    11.00000   -1.50000
AFIX   0
C43   1    0.089784    0.170120    0.599010    11.00000    0.05516    0.04751 =
         0.06470   -0.01151   -0.00616   -0.01228
AFIX 137
H43A  2   -0.017669    0.132855    0.592851    11.00000   -1.50000
H43B  2    0.247563    0.153283    0.596411    11.00000   -1.50000
H43C  2    0.065268    0.207677    0.579112    11.00000   -1.50000
AFIX   0
HKLF 4


REM  sh_333n_0m_a.res in P2(1)2(1)2(1)
REM wR2 = 0.1459, GooF = S = 0.985, Restrained GooF = 0.985 for all data
REM R1 = 0.0673 for 3816 Fo > 4sig(Fo) and 0.1378 for all 6425 data
REM 431 parameters refined using 0 restraints

END

WGHT      0.0000      0.0000

REM Highest difference peak  0.653,  deepest hole -0.378,  1-sigma level  0.089
Q1    1   0.6977  0.4992  0.8316  11.00000  0.05    0.65
Q2    1   0.2016  0.6723  0.4944  11.00000  0.05    0.59
Q3    1   0.3124  0.3200  0.5952  11.00000  0.05    0.41
Q4    1   0.0747  0.3353  0.6697  11.00000  0.05    0.40
Q5    1   0.2066  0.2436  0.8701  11.00000  0.05    0.39
Q6    1   0.2981  0.3326  0.7087  11.00000  0.05    0.37
Q7    1   0.1990  0.2421  0.7302  11.00000  0.05    0.35
Q8    1   0.4036  0.6705  0.4927  11.00000  0.05    0.34
Q9    1  -0.2609  0.1414  0.6398  11.00000  0.05    0.33
Q10   1   1.0751  0.5011  0.6127  11.00000  0.05    0.33
Q11   1   0.3301  0.3273  0.6308  11.00000  0.05    0.33
Q12   1  -0.0644  0.2197  0.8395  11.00000  0.05    0.32
;
_shelx_res_checksum              94948
_olex2_submission_special_instructions 'No special instructions were received'
loop_
_twin_individual_id
_twin_individual_mass_fraction_refined
1 0.56(8)
2 0.44(8)

####################################################################### 
# 
# This file contains crystal structure data downloaded from the 
# Cambridge Structural Database (CSD) hosted by the Cambridge 
# Crystallographic Data Centre (CCDC).
# 
# Full information about CCDC data access policies and citation 
# guidelines are available at http://www.ccdc.cam.ac.uk/access/V1 
# 
# Audit and citation data items may have been added by the CCDC. 
# Please retain this information to preserve the provenance of 
# this file and to allow appropriate attribution of the data. 
# 
#######################################################################

data_sh_289n_0m
_database_code_depnum_ccdc_archive 'CCDC 2364761'
loop_
_audit_author_name
_audit_author_address
'Stephan Hohloch'
;University of Innsbruck
Austria
;
_audit_update_record             
;
2024-06-23 deposited with the CCDC.	2024-10-29 downloaded from the CCDC.
;
_audit_creation_date             2023-08-03
_audit_creation_method           
;
Olex2 1.5-alpha
(compiled 2023.03.06 svn.rbb2c1857 for OlexSys, GUI svn.r6804)
;
_shelx_SHELXL_version_number     2019/1
_chemical_name_common            ?
_chemical_name_systematic        ?
_chemical_formula_moiety         'C44 H55 Mo N3 O3'
_chemical_formula_sum            'C44 H55 Mo N3 O3'
_chemical_formula_weight         769.85
_chemical_melting_point          ?
loop_
_atom_type_symbol
_atom_type_description
_atom_type_scat_dispersion_real
_atom_type_scat_dispersion_imag
_atom_type_scat_source
C C 0.0033 0.0016 'International Tables Vol C Tables 4.2.6.8 and 6.1.1.4'
H H 0.0000 0.0000 'International Tables Vol C Tables 4.2.6.8 and 6.1.1.4'
Mo Mo -1.6832 0.6857 'International Tables Vol C Tables 4.2.6.8 and 6.1.1.4'
N N 0.0061 0.0033 'International Tables Vol C Tables 4.2.6.8 and 6.1.1.4'
O O 0.0106 0.0060 'International Tables Vol C Tables 4.2.6.8 and 6.1.1.4'

_shelx_space_group_comment       
;
The symmetry employed for this shelxl refinement is uniquely defined
by the following loop, which should always be used as a source of
symmetry information in preference to the above space-group names.
They are only intended as comments.
;
_space_group_crystal_system      monoclinic
_space_group_IT_number           15
_space_group_name_H-M_alt        'C 1 2/c 1'
_space_group_name_Hall           '-C 2yc'
loop_
_space_group_symop_operation_xyz
'x, y, z'
'-x, y, -z+1/2'
'x+1/2, y+1/2, z'
'-x+1/2, y+1/2, -z+1/2'
'-x, -y, -z'
'x, -y, z-1/2'
'-x+1/2, -y+1/2, -z'
'x+1/2, -y+1/2, z-1/2'

_cell_length_a                   33.202(4)
_cell_length_b                   13.0643(10)
_cell_length_c                   18.5211(17)
_cell_angle_alpha                90
_cell_angle_beta                 93.051(3)
_cell_angle_gamma                90
_cell_volume                     8022.4(13)
_cell_formula_units_Z            8
_cell_measurement_reflns_used    2631
_cell_measurement_temperature    153.00
_cell_measurement_theta_max      21.72
_cell_measurement_theta_min      2.20
_shelx_estimated_absorpt_T_max   0.985
_shelx_estimated_absorpt_T_min   0.913
_exptl_absorpt_coefficient_mu    0.369
_exptl_absorpt_correction_T_max  0.7454
_exptl_absorpt_correction_T_min  0.6516
_exptl_absorpt_correction_type   multi-scan
_exptl_absorpt_process_details   
;
SADABS-2016/2 (Bruker,2016/2) was used for absorption correction.
wR2(int) was 0.0864 before and 0.0548 after correction.
The Ratio of minimum to maximum transmission is 0.8742.
The \l/2 correction factor is Not present.
;
_exptl_absorpt_special_details   ?
_exptl_crystal_colour            red
_exptl_crystal_colour_primary    red
_exptl_crystal_density_diffrn    1.275
_exptl_crystal_density_meas      ?
_exptl_crystal_density_method    ?
_exptl_crystal_description       plate
_exptl_crystal_F_000             3248
_exptl_crystal_size_max          0.25
_exptl_crystal_size_mid          0.2
_exptl_crystal_size_min          0.04
_exptl_transmission_factor_max   ?
_exptl_transmission_factor_min   ?
_diffrn_reflns_av_R_equivalents  0.1445
_diffrn_reflns_av_unetI/netI     0.1003
_diffrn_reflns_Laue_measured_fraction_full 0.999
_diffrn_reflns_Laue_measured_fraction_max 0.998
_diffrn_reflns_limit_h_max       41
_diffrn_reflns_limit_h_min       -41
_diffrn_reflns_limit_k_max       16
_diffrn_reflns_limit_k_min       -15
_diffrn_reflns_limit_l_max       23
_diffrn_reflns_limit_l_min       -22
_diffrn_reflns_number            44014
_diffrn_reflns_point_group_measured_fraction_full 0.999
_diffrn_reflns_point_group_measured_fraction_max 0.998
_diffrn_reflns_theta_full        25.242
_diffrn_reflns_theta_max         26.392
_diffrn_reflns_theta_min         2.202
_diffrn_ambient_temperature      153.00
_diffrn_detector_area_resol_mean ?
_diffrn_measured_fraction_theta_full 0.999
_diffrn_measured_fraction_theta_max 0.998
_diffrn_measurement_device_type  'Bruker D8 Quest, Photon III'
_diffrn_measurement_method       '\f and \w scans'
_diffrn_radiation_type           MoK\a
_diffrn_radiation_wavelength     0.71073
_diffrn_source                   ?
_diffrn_source_current           1.0
_diffrn_source_power             0.05
_diffrn_source_voltage           50.0
_diffrn_standards_number         0
_reflns_Friedel_coverage         0.000
_reflns_Friedel_fraction_full    .
_reflns_Friedel_fraction_max     .
_reflns_number_gt                5487
_reflns_number_total             8212
_reflns_special_details          
;
 Reflections were merged by SHELXL according to the crystal
 class for the calculation of statistics and refinement.
 
 _reflns_Friedel_fraction is defined as the number of unique
 Friedel pairs measured divided by the number that would be
 possible theoretically, ignoring centric projections and
 systematic absences.
;
_reflns_threshold_expression     'I > 2\s(I)'
_computing_cell_refinement       'SAINT V8.40B (?, 2016)'
_computing_data_collection       ?
_computing_data_reduction        'SAINT V8.40B (?, 2016)'
_computing_molecular_graphics    'Olex2 1.5-alpha (Dolomanov et al., 2009)'
_computing_publication_material  'Olex2 1.5-alpha (Dolomanov et al., 2009)'
_computing_structure_refinement  'XL  (Sheldrick, 2008)'
_computing_structure_solution    'SHELXT 2018/2 (Sheldrick, 2018)'
_refine_diff_density_max         0.680
_refine_diff_density_min         -0.663
_refine_diff_density_rms         0.098
_refine_ls_extinction_coef       .
_refine_ls_extinction_method     none
_refine_ls_goodness_of_fit_ref   1.019
_refine_ls_hydrogen_treatment    constr
_refine_ls_matrix_type           full
_refine_ls_number_parameters     506
_refine_ls_number_reflns         8212
_refine_ls_number_restraints     39
_refine_ls_R_factor_all          0.0932
_refine_ls_R_factor_gt           0.0540
_refine_ls_restrained_S_all      1.027
_refine_ls_shift/su_max          0.002
_refine_ls_shift/su_mean         0.000
_refine_ls_structure_factor_coef Fsqd
_refine_ls_weighting_details     
'w=1/[\s^2^(Fo^2^)+(0.0206P)^2^+26.0118P] where P=(Fo^2^+2Fc^2^)/3'
_refine_ls_weighting_scheme      calc
_refine_ls_wR_factor_gt          0.1122
_refine_ls_wR_factor_ref         0.1360
_refine_special_details          ?
_olex2_refinement_description    
;
1. Fixed Uiso
 At 1.2 times of:
  All C(H) groups
 At 1.5 times of:
  All C(H,H,H) groups
2. Restrained distances
 C32-C35 \\sim C32-C35A
 with sigma of 0.02
 C32-C33 \\sim C32-C33A
 with sigma of 0.02
 C32-C34 \\sim C32-C34A
 with sigma of 0.02
3. Uiso/Uaniso restraints and constraints
Uanis(C33A) \\sim Ueq, Uanis(C33) \\sim Ueq, Uanis(C34A) \\sim Ueq, Uanis(C34)
\\sim Ueq, Uanis(C35A) \\sim Ueq, Uanis(C35) \\sim Ueq: with sigma of 0.001 and
sigma for terminal atoms of 0.002
4. Others
 Sof(C35A)=Sof(H35D)=Sof(H35E)=Sof(H35F)=Sof(C34A)=Sof(H34D)=Sof(H34E)=
 Sof(H34F)=Sof(C33A)=Sof(H33D)=Sof(H33E)=Sof(H33F)=1-FVAR(1)
 Sof(C35)=Sof(H35A)=Sof(H35B)=Sof(H35C)=Sof(C33)=Sof(H33A)=Sof(H33B)=Sof(H33C)=
 Sof(C34)=Sof(H34A)=Sof(H34B)=Sof(H34C)=FVAR(1)
5.a Aromatic/amide H refined with riding coordinates:
 C3(H3), C15(H15), C17(H17), C11(H11), C4(H4), C44(H44), C9(H9), C6(H6),
 C5(H5), C42(H42)
5.b Idealised Me refined as rotating group:
 C48(H48A,H48B,H48C), C47(H47A,H47B,H47C), C25(H25A,H25B,H25C), C27(H27A,H27B,
 H27C), C46(H46A,H46B,H46C), C29(H29A,H29B,H29C), C26(H26A,H26B,H26C), C23(H23A,
 H23B,H23C), C30(H30A,H30B,H30C), C35(H35A,H35B,H35C), C21(H21A,H21B,H21C),
 C31(H31A,H31B,H31C), C22(H22A,H22B,H22C), C33(H33A,H33B,H33C), C34(H34A,H34B,
 H34C), C35A(H35D,H35E,H35F), C34A(H34D,H34E,H34F), C33A(H33D,H33E,H33F)
;
_atom_sites_solution_hydrogens   geom
_atom_sites_solution_primary     dual
_atom_sites_solution_secondary   ?
loop_
_atom_site_label
_atom_site_type_symbol
_atom_site_fract_x
_atom_site_fract_y
_atom_site_fract_z
_atom_site_U_iso_or_equiv
_atom_site_adp_type
_atom_site_occupancy
_atom_site_site_symmetry_order
_atom_site_calc_flag
_atom_site_refinement_flags_posn
_atom_site_refinement_flags_adp
_atom_site_refinement_flags_occupancy
_atom_site_disorder_assembly
_atom_site_disorder_group
Mo1 Mo 0.36042(2) 0.86025(3) 0.69398(2) 0.02246(11) Uani 1 1 d . . . . .
O40 O 0.38181(9) 0.9348(2) 0.61515(15) 0.0269(7) Uani 1 1 d . . . . .
O2 O 0.33649(9) 0.9749(2) 0.74274(15) 0.0249(7) Uani 1 1 d . . . . .
O1 O 0.40968(9) 0.7762(2) 0.70335(15) 0.0256(7) Uani 1 1 d . . . . .
N1 N 0.38040(11) 0.7257(3) 0.83402(17) 0.0225(8) Uani 1 1 d . . . . .
N2 N 0.33944(10) 0.8478(2) 0.86044(16) 0.0198(7) Uani 1 1 d . . . . .
N10 N 0.32390(12) 0.7843(3) 0.66242(19) 0.0321(9) Uani 1 1 d . . . . .
C1 C 0.35685(13) 0.8010(3) 0.8047(2) 0.0214(9) Uani 1 1 d . . . . .
C19 C 0.30597(13) 0.9833(3) 0.7892(2) 0.0235(9) Uani 1 1 d . . . . .
C14 C 0.30718(12) 0.9193(3) 0.8500(2) 0.0204(8) Uani 1 1 d . . . . .
C3 C 0.34946(13) 0.8344(3) 0.9984(2) 0.0228(9) Uani 1 1 d . . . . .
H3 H 0.331596 0.887671 1.010605 0.027 Uiso 1 1 calc R U . . .
C7 C 0.38037(13) 0.7275(3) 0.9097(2) 0.0235(9) Uani 1 1 d . . . . .
C13 C 0.41530(13) 0.6792(3) 0.7270(2) 0.0232(9) Uani 1 1 d . . . . .
C15 C 0.27592(13) 0.9204(3) 0.8972(2) 0.0238(9) Uani 1 1 d . . . . .
H15 H 0.276089 0.873106 0.936163 0.029 Uiso 1 1 calc R U . . .
C40 C 0.39506(13) 0.9519(3) 0.5484(2) 0.0234(9) Uani 1 1 d . . . . .
C17 C 0.24561(13) 1.0563(3) 0.8298(2) 0.0290(10) Uani 1 1 d . . . . .
H17 H 0.224885 1.106286 0.824638 0.035 Uiso 1 1 calc R U . . .
C10 C 0.42005(13) 0.4748(3) 0.7762(2) 0.0258(9) Uani 1 1 d . . . . .
C8 C 0.39993(12) 0.6497(3) 0.7923(2) 0.0233(9) Uani 1 1 d . . . . .
C2 C 0.35399(13) 0.8056(3) 0.9266(2) 0.0228(9) Uani 1 1 d . . . . .
C16 C 0.24459(13) 0.9899(3) 0.8878(2) 0.0261(10) Uani 1 1 d . . . . .
C18 C 0.27483(14) 1.0553(3) 0.7783(2) 0.0282(10) Uani 1 1 d . . . . .
C11 C 0.43915(14) 0.5073(3) 0.7149(2) 0.0283(10) Uani 1 1 d . . . . .
H11 H 0.454268 0.458307 0.689776 0.034 Uiso 1 1 calc R U . . .
C45 C 0.37313(13) 0.9171(3) 0.4863(2) 0.0245(9) Uani 1 1 d . . . . .
C4 C 0.37218(14) 0.7815(3) 1.0506(2) 0.0292(10) Uani 1 1 d . . . . .
H4 H 0.369553 0.798852 1.099919 0.035 Uiso 1 1 calc R U . . .
C12 C 0.43741(13) 0.6075(3) 0.6881(2) 0.0253(9) Uani 1 1 d . . . . .
C44 C 0.38824(14) 0.9391(3) 0.4194(2) 0.0274(10) Uani 1 1 d . . . . .
H44 H 0.373868 0.915338 0.376896 0.033 Uiso 1 1 calc R U . . .
C9 C 0.40083(14) 0.5487(3) 0.8154(2) 0.0253(9) Uani 1 1 d . . . . .
H9 H 0.388201 0.530144 0.858376 0.030 Uiso 1 1 calc R U . . .
C6 C 0.40343(14) 0.6759(3) 0.9623(2) 0.0272(10) Uani 1 1 d . . . . .
H6 H 0.421703 0.623495 0.950101 0.033 Uiso 1 1 calc R U . . .
C5 C 0.39877(13) 0.7040(3) 1.0338(2) 0.0291(10) Uani 1 1 d . . . . .
H5 H 0.413906 0.669873 1.071565 0.035 Uiso 1 1 calc R U . . .
C41 C 0.43101(13) 1.0081(3) 0.5432(2) 0.0280(10) Uani 1 1 d . . . . .
C42 C 0.44433(14) 1.0278(3) 0.4745(2) 0.0316(11) Uani 1 1 d . . . . .
H42 H 0.468563 1.065454 0.470330 0.038 Uiso 1 1 calc R U . . .
C48 C 0.33435(14) 0.8601(4) 0.4921(2) 0.0318(10) Uani 1 1 d . . . . .
H48A H 0.322003 0.848110 0.443642 0.048 Uiso 1 1 calc R U . . .
H48B H 0.315946 0.900560 0.520392 0.048 Uiso 1 1 calc R U . . .
H48C H 0.339698 0.794315 0.516202 0.048 Uiso 1 1 calc R U . . .
C43 C 0.42358(14) 0.9945(3) 0.4122(2) 0.0288(10) Uani 1 1 d . . . . .
C47 C 0.43818(16) 1.0178(4) 0.3378(3) 0.0413(13) Uani 1 1 d . . . . .
H47A H 0.462028 0.976184 0.329368 0.062 Uiso 1 1 calc R U . . .
H47B H 0.445174 1.090530 0.334839 0.062 Uiso 1 1 calc R U . . .
H47C H 0.416774 1.001822 0.301048 0.062 Uiso 1 1 calc R U . . .
C25 C 0.48732(15) 0.7294(4) 0.6373(3) 0.0381(12) Uani 1 1 d . . . . .
H25A H 0.472571 0.787376 0.656561 0.057 Uiso 1 1 calc R U . . .
H25B H 0.500202 0.750573 0.593277 0.057 Uiso 1 1 calc R U . . .
H25C H 0.507989 0.706367 0.673389 0.057 Uiso 1 1 calc R U . . .
C24 C 0.45781(14) 0.6412(3) 0.6193(2) 0.0292(10) Uani 1 1 d . . . . .
C20 C 0.41958(14) 0.3613(3) 0.7997(2) 0.0285(10) Uani 1 1 d . . . . .
C27 C 0.48269(17) 0.5536(4) 0.5889(3) 0.0424(13) Uani 1 1 d . . . . .
H27A H 0.503636 0.532597 0.625215 0.064 Uiso 1 1 calc R U . . .
H27B H 0.495352 0.576884 0.545240 0.064 Uiso 1 1 calc R U . . .
H27C H 0.464974 0.495329 0.576975 0.064 Uiso 1 1 calc R U . . .
C28 C 0.20868(14) 0.9933(3) 0.9370(2) 0.0310(11) Uani 1 1 d . . . . .
C46 C 0.45314(15) 1.0465(4) 0.6106(2) 0.0362(11) Uani 1 1 d . . . . .
H46A H 0.463066 0.988194 0.639715 0.054 Uiso 1 1 calc R U . . .
H46B H 0.434822 1.087505 0.638623 0.054 Uiso 1 1 calc R U . . .
H46C H 0.475992 1.088830 0.597457 0.054 Uiso 1 1 calc R U . . .
C29 C 0.20883(16) 0.9009(4) 0.9879(3) 0.0405(13) Uani 1 1 d . . . . .
H29A H 0.232800 0.903645 1.021045 0.061 Uiso 1 1 calc R U . . .
H29B H 0.209252 0.837716 0.959415 0.061 Uiso 1 1 calc R U . . .
H29C H 0.184537 0.902277 1.015663 0.061 Uiso 1 1 calc R U . . .
C26 C 0.42600(16) 0.6734(4) 0.5604(2) 0.0398(12) Uani 1 1 d . . . . .
H26A H 0.409199 0.614252 0.546323 0.060 Uiso 1 1 calc R U . . .
H26B H 0.439500 0.698836 0.518164 0.060 Uiso 1 1 calc R U . . .
H26C H 0.409014 0.727580 0.579104 0.060 Uiso 1 1 calc R U . . .
C32 C 0.27172(15) 1.1323(4) 0.7160(3) 0.0414(12) Uani 1 1 d D . . . .
C23 C 0.4125(2) 0.2924(4) 0.7348(3) 0.0507(16) Uani 1 1 d . . . . .
H23A H 0.409959 0.221359 0.750919 0.076 Uiso 1 1 calc R U . . .
H23B H 0.435343 0.297988 0.703547 0.076 Uiso 1 1 calc R U . . .
H23C H 0.387691 0.313107 0.707701 0.076 Uiso 1 1 calc R U . . .
C30 C 0.21193(18) 1.0918(4) 0.9820(3) 0.0505(15) Uani 1 1 d . . . . .
H30A H 0.188962 1.096247 1.012992 0.076 Uiso 1 1 calc R U . . .
H30B H 0.211820 1.151168 0.949668 0.076 Uiso 1 1 calc R U . . .
H30C H 0.237090 1.090929 1.012197 0.076 Uiso 1 1 calc R U . . .
C35 C 0.2269(3) 1.1355(9) 0.6877(5) 0.026(2) Uani 0.490(10) 1 d D U P A 1
H35A H 0.210133 1.158654 0.726461 0.039 Uiso 0.490(10) 1 calc R U P A 1
H35B H 0.218393 1.066863 0.671975 0.039 Uiso 0.490(10) 1 calc R U P A 1
H35C H 0.223978 1.182951 0.646800 0.039 Uiso 0.490(10) 1 calc R U P A 1
C21 C 0.3866(2) 0.3416(4) 0.8525(3) 0.0570(17) Uani 1 1 d . . . . .
H21A H 0.360162 0.356087 0.828569 0.085 Uiso 1 1 calc R U . . .
H21B H 0.390830 0.386287 0.894727 0.085 Uiso 1 1 calc R U . . .
H21C H 0.387615 0.269929 0.868031 0.085 Uiso 1 1 calc R U . . .
C31 C 0.16892(15) 0.9926(5) 0.8903(3) 0.0541(16) Uani 1 1 d . . . . .
H31A H 0.167518 0.930462 0.860654 0.081 Uiso 1 1 calc R U . . .
H31B H 0.167829 1.052926 0.858779 0.081 Uiso 1 1 calc R U . . .
H31C H 0.146094 0.994049 0.921723 0.081 Uiso 1 1 calc R U . . .
C22 C 0.45935(19) 0.3329(4) 0.8395(3) 0.0587(17) Uani 1 1 d . . . . .
H22A H 0.459189 0.259888 0.851741 0.088 Uiso 1 1 calc R U . . .
H22B H 0.462738 0.373369 0.883990 0.088 Uiso 1 1 calc R U . . .
H22C H 0.481687 0.347111 0.808517 0.088 Uiso 1 1 calc R U . . .
C33 C 0.2985(4) 1.1276(10) 0.6580(6) 0.053(3) Uani 0.490(10) 1 d D U P A 1
H33A H 0.293597 1.064264 0.630491 0.079 Uiso 0.490(10) 1 calc R U P A 1
H33B H 0.326488 1.128589 0.677681 0.079 Uiso 0.490(10) 1 calc R U P A 1
H33C H 0.293766 1.186591 0.625971 0.079 Uiso 0.490(10) 1 calc R U P A 1
C34 C 0.2774(4) 1.2436(8) 0.7552(6) 0.049(3) Uani 0.490(10) 1 d D U P A 1
H34A H 0.276112 1.297660 0.718475 0.074 Uiso 0.490(10) 1 calc R U P A 1
H34B H 0.303678 1.246077 0.781990 0.074 Uiso 0.490(10) 1 calc R U P A 1
H34C H 0.255927 1.253976 0.788735 0.074 Uiso 0.490(10) 1 calc R U P A 1
C35A C 0.2323(3) 1.1764(10) 0.6984(6) 0.043(3) Uani 0.510(10) 1 d D U P A 2
H35D H 0.233415 1.217911 0.654510 0.064 Uiso 0.510(10) 1 calc R U P A 2
H35E H 0.224411 1.219673 0.738531 0.064 Uiso 0.510(10) 1 calc R U P A 2
H35F H 0.212502 1.121440 0.690381 0.064 Uiso 0.510(10) 1 calc R U P A 2
C34A C 0.3067(4) 1.2097(9) 0.7274(7) 0.062(4) Uani 0.510(10) 1 d D U P A 2
H34D H 0.307801 1.253533 0.684638 0.092 Uiso 0.510(10) 1 calc R U P A 2
H34E H 0.332183 1.172622 0.734961 0.092 Uiso 0.510(10) 1 calc R U P A 2
H34F H 0.302130 1.252093 0.769898 0.092 Uiso 0.510(10) 1 calc R U P A 2
C33A C 0.2839(3) 1.0752(8) 0.6423(5) 0.038(3) Uani 0.510(10) 1 d D U P A 2
H33D H 0.268694 1.011120 0.636658 0.057 Uiso 0.510(10) 1 calc R U P A 2
H33E H 0.312835 1.060308 0.645155 0.057 Uiso 0.510(10) 1 calc R U P A 2
H33F H 0.277396 1.119785 0.600771 0.057 Uiso 0.510(10) 1 calc R U P A 2

loop_
_atom_site_aniso_label
_atom_site_aniso_U_11
_atom_site_aniso_U_22
_atom_site_aniso_U_33
_atom_site_aniso_U_23
_atom_site_aniso_U_13
_atom_site_aniso_U_12
Mo1 0.0252(2) 0.02293(19) 0.01945(17) 0.00247(15) 0.00288(13) -0.00121(16)
O40 0.0272(17) 0.0285(16) 0.0254(15) 0.0048(13) 0.0044(13) 0.0026(13)
O2 0.0260(17) 0.0261(16) 0.0230(15) 0.0051(12) 0.0061(13) 0.0015(12)
O1 0.0266(17) 0.0247(16) 0.0262(15) 0.0026(12) 0.0075(13) 0.0011(13)
N1 0.027(2) 0.0222(18) 0.0191(17) 0.0016(14) 0.0050(15) 0.0026(15)
N2 0.0237(19) 0.0193(17) 0.0165(15) 0.0024(13) 0.0013(13) 0.0015(14)
N10 0.036(2) 0.033(2) 0.0277(19) 0.0024(16) 0.0009(17) -0.0084(17)
C1 0.025(2) 0.018(2) 0.021(2) 0.0031(16) 0.0012(17) -0.0012(16)
C19 0.026(2) 0.021(2) 0.024(2) 0.0007(17) 0.0035(18) -0.0030(17)
C14 0.020(2) 0.018(2) 0.023(2) 0.0008(16) -0.0003(17) 0.0018(16)
C3 0.024(2) 0.024(2) 0.021(2) 0.0008(16) 0.0043(17) 0.0019(17)
C7 0.025(2) 0.024(2) 0.021(2) 0.0019(17) 0.0022(17) -0.0003(17)
C13 0.025(2) 0.019(2) 0.026(2) 0.0032(17) 0.0011(18) -0.0001(17)
C15 0.027(2) 0.023(2) 0.023(2) 0.0028(17) 0.0073(18) 0.0002(17)
C40 0.026(2) 0.021(2) 0.024(2) 0.0063(17) 0.0065(18) 0.0028(17)
C17 0.022(2) 0.027(2) 0.038(3) 0.0067(19) 0.003(2) 0.0018(18)
C10 0.029(3) 0.022(2) 0.026(2) -0.0001(17) -0.0018(19) -0.0004(18)
C8 0.023(2) 0.025(2) 0.022(2) -0.0008(17) 0.0009(17) 0.0013(18)
C2 0.023(2) 0.021(2) 0.024(2) 0.0054(17) 0.0021(18) -0.0002(17)
C16 0.019(2) 0.027(2) 0.033(2) 0.0007(19) 0.0071(19) -0.0014(17)
C18 0.027(3) 0.025(2) 0.032(2) 0.0073(19) 0.002(2) 0.0003(18)
C11 0.032(3) 0.027(2) 0.026(2) -0.0036(18) 0.0023(19) 0.0017(19)
C45 0.029(2) 0.019(2) 0.026(2) 0.0055(17) 0.0049(18) -0.0012(17)
C4 0.036(3) 0.032(2) 0.021(2) -0.0015(18) 0.0043(19) -0.005(2)
C12 0.030(3) 0.024(2) 0.022(2) -0.0026(17) 0.0036(18) 0.0007(18)
C44 0.035(3) 0.026(2) 0.021(2) 0.0040(17) 0.0039(19) 0.0090(19)
C9 0.035(3) 0.019(2) 0.021(2) 0.0016(17) 0.0029(19) 0.0004(18)
C6 0.029(3) 0.026(2) 0.027(2) 0.0021(18) 0.0030(19) 0.0043(18)
C5 0.027(3) 0.037(3) 0.023(2) 0.0027(19) -0.0037(18) 0.003(2)
C41 0.025(2) 0.029(2) 0.030(2) 0.0058(19) 0.0036(19) 0.0030(19)
C42 0.032(3) 0.030(2) 0.034(2) 0.009(2) 0.008(2) 0.001(2)
C48 0.033(3) 0.033(2) 0.030(2) 0.007(2) 0.0013(19) -0.008(2)
C43 0.030(3) 0.030(2) 0.027(2) 0.0070(19) 0.0068(19) 0.0079(19)
C47 0.037(3) 0.055(3) 0.032(3) 0.011(2) 0.009(2) 0.006(2)
C25 0.037(3) 0.039(3) 0.040(3) 0.002(2) 0.014(2) -0.002(2)
C24 0.035(3) 0.029(2) 0.024(2) -0.0008(19) 0.0081(19) 0.000(2)
C20 0.039(3) 0.025(2) 0.022(2) -0.0011(18) 0.0007(19) -0.001(2)
C27 0.056(4) 0.037(3) 0.036(3) 0.001(2) 0.021(3) 0.012(2)
C28 0.026(3) 0.030(2) 0.038(3) 0.005(2) 0.015(2) 0.0021(19)
C46 0.035(3) 0.039(3) 0.035(3) 0.003(2) -0.002(2) -0.005(2)
C29 0.040(3) 0.034(3) 0.049(3) 0.015(2) 0.018(3) 0.004(2)
C26 0.044(3) 0.051(3) 0.024(2) -0.002(2) 0.007(2) 0.001(2)
C32 0.037(3) 0.044(3) 0.042(3) 0.024(2) -0.008(2) -0.003(2)
C23 0.093(5) 0.024(3) 0.035(3) -0.003(2) -0.003(3) -0.005(3)
C30 0.058(4) 0.038(3) 0.058(3) -0.005(3) 0.030(3) 0.009(3)
C35 0.027(3) 0.027(3) 0.025(3) 0.0024(19) 0.0019(18) 0.0022(19)
C21 0.085(5) 0.031(3) 0.058(4) 0.003(3) 0.029(3) -0.009(3)
C31 0.022(3) 0.074(4) 0.068(4) 0.022(3) 0.015(3) 0.001(3)
C22 0.064(4) 0.037(3) 0.073(4) 0.015(3) -0.016(3) -0.001(3)
C33 0.052(4) 0.054(4) 0.052(4) 0.006(2) 0.004(2) 0.000(2)
C34 0.051(4) 0.047(4) 0.050(4) 0.0035(19) 0.0004(19) -0.0025(19)
C35A 0.044(3) 0.042(3) 0.042(3) 0.0013(19) 0.0030(19) 0.0030(19)
C34A 0.063(4) 0.060(4) 0.061(4) 0.003(2) 0.003(2) -0.004(2)
C33A 0.039(3) 0.040(3) 0.035(3) 0.0019(19) 0.0012(19) 0.0033(19)

_geom_special_details            
;
 All esds (except the esd in the dihedral angle between two l.s. planes)
 are estimated using the full covariance matrix.  The cell esds are taken
 into account individually in the estimation of esds in distances, angles
 and torsion angles; correlations between esds in cell parameters are only
 used when they are defined by crystal symmetry.  An approximate (isotropic)
 treatment of cell esds is used for estimating esds involving l.s. planes.
;
loop_
_geom_bond_atom_site_label_1
_geom_bond_atom_site_label_2
_geom_bond_distance
_geom_bond_site_symmetry_2
_geom_bond_publ_flag
Mo1 O40 1.922(3) . ?
Mo1 O2 1.941(3) . ?
Mo1 O1 1.970(3) . ?
Mo1 N10 1.650(4) . ?
Mo1 C1 2.201(4) . ?
O40 C40 1.353(4) . ?
O2 C19 1.369(4) . ?
O1 C13 1.350(5) . ?
N1 C1 1.353(5) . ?
N1 C7 1.401(5) . ?
N1 C8 1.434(5) . ?
N2 C1 1.355(5) . ?
N2 C14 1.426(5) . ?
N2 C2 1.405(5) . ?
C19 C14 1.400(5) . ?
C19 C18 1.405(6) . ?
C14 C15 1.392(5) . ?
C3 H3 0.9500 . ?
C3 C2 1.398(5) . ?
C3 C4 1.380(6) . ?
C7 C2 1.391(6) . ?
C7 C6 1.382(6) . ?
C13 C8 1.393(5) . ?
C13 C12 1.412(5) . ?
C15 H15 0.9500 . ?
C15 C16 1.385(6) . ?
C40 C45 1.403(6) . ?
C40 C41 1.409(6) . ?
C17 H17 0.9500 . ?
C17 C16 1.382(6) . ?
C17 C18 1.397(6) . ?
C10 C11 1.396(6) . ?
C10 C9 1.384(6) . ?
C10 C20 1.546(6) . ?
C8 C9 1.387(6) . ?
C16 C28 1.539(5) . ?
C18 C32 1.530(6) . ?
C11 H11 0.9500 . ?
C11 C12 1.401(6) . ?
C45 C44 1.393(5) . ?
C45 C48 1.496(6) . ?
C4 H4 0.9500 . ?
C4 C5 1.389(6) . ?
C12 C24 1.539(5) . ?
C44 H44 0.9500 . ?
C44 C43 1.391(6) . ?
C9 H9 0.9500 . ?
C6 H6 0.9500 . ?
C6 C5 1.392(6) . ?
C5 H5 0.9500 . ?
C41 C42 1.392(6) . ?
C41 C46 1.502(6) . ?
C42 H42 0.9500 . ?
C42 C43 1.381(7) . ?
C48 H48A 0.9800 . ?
C48 H48B 0.9800 . ?
C48 H48C 0.9800 . ?
C43 C47 1.517(6) . ?
C47 H47A 0.9800 . ?
C47 H47B 0.9800 . ?
C47 H47C 0.9800 . ?
C25 H25A 0.9800 . ?
C25 H25B 0.9800 . ?
C25 H25C 0.9800 . ?
C25 C24 1.537(6) . ?
C24 C27 1.536(6) . ?
C24 C26 1.536(7) . ?
C20 C23 1.510(6) . ?
C20 C21 1.528(6) . ?
C20 C22 1.524(7) . ?
C27 H27A 0.9800 . ?
C27 H27B 0.9800 . ?
C27 H27C 0.9800 . ?
C28 C29 1.531(6) . ?
C28 C30 1.534(7) . ?
C28 C31 1.539(7) . ?
C46 H46A 0.9800 . ?
C46 H46B 0.9800 . ?
C46 H46C 0.9800 . ?
C29 H29A 0.9800 . ?
C29 H29B 0.9800 . ?
C29 H29C 0.9800 . ?
C26 H26A 0.9800 . ?
C26 H26B 0.9800 . ?
C26 H26C 0.9800 . ?
C32 C35 1.551(10) . ?
C32 C33 1.433(10) . ?
C32 C34 1.632(11) . ?
C32 C35A 1.451(11) . ?
C32 C34A 1.545(11) . ?
C32 C33A 1.625(10) . ?
C23 H23A 0.9800 . ?
C23 H23B 0.9800 . ?
C23 H23C 0.9800 . ?
C30 H30A 0.9800 . ?
C30 H30B 0.9800 . ?
C30 H30C 0.9800 . ?
C35 H35A 0.9800 . ?
C35 H35B 0.9800 . ?
C35 H35C 0.9800 . ?
C21 H21A 0.9800 . ?
C21 H21B 0.9800 . ?
C21 H21C 0.9800 . ?
C31 H31A 0.9800 . ?
C31 H31B 0.9800 . ?
C31 H31C 0.9800 . ?
C22 H22A 0.9800 . ?
C22 H22B 0.9800 . ?
C22 H22C 0.9800 . ?
C33 H33A 0.9800 . ?
C33 H33B 0.9800 . ?
C33 H33C 0.9800 . ?
C34 H34A 0.9800 . ?
C34 H34B 0.9800 . ?
C34 H34C 0.9800 . ?
C35A H35D 0.9800 . ?
C35A H35E 0.9800 . ?
C35A H35F 0.9800 . ?
C34A H34D 0.9800 . ?
C34A H34E 0.9800 . ?
C34A H34F 0.9800 . ?
C33A H33D 0.9800 . ?
C33A H33E 0.9800 . ?
C33A H33F 0.9800 . ?

loop_
_geom_angle_atom_site_label_1
_geom_angle_atom_site_label_2
_geom_angle_atom_site_label_3
_geom_angle
_geom_angle_site_symmetry_1
_geom_angle_site_symmetry_3
_geom_angle_publ_flag
O40 Mo1 O2 98.02(12) . . ?
O40 Mo1 O1 90.60(12) . . ?
O40 Mo1 C1 157.85(15) . . ?
O2 Mo1 O1 138.39(13) . . ?
O2 Mo1 C1 78.11(13) . . ?
O1 Mo1 C1 78.91(13) . . ?
N10 Mo1 O40 109.27(15) . . ?
N10 Mo1 O2 108.53(16) . . ?
N10 Mo1 O1 106.69(16) . . ?
N10 Mo1 C1 92.50(16) . . ?
C40 O40 Mo1 158.3(3) . . ?
C19 O2 Mo1 133.6(2) . . ?
C13 O1 Mo1 130.6(3) . . ?
C1 N1 C7 111.0(3) . . ?
C1 N1 C8 123.8(3) . . ?
C7 N1 C8 125.1(3) . . ?
C1 N2 C14 122.6(3) . . ?
C1 N2 C2 110.2(3) . . ?
C2 N2 C14 126.6(3) . . ?
N1 C1 Mo1 124.8(3) . . ?
N1 C1 N2 106.5(3) . . ?
N2 C1 Mo1 126.7(3) . . ?
O2 C19 C14 117.9(4) . . ?
O2 C19 C18 121.8(4) . . ?
C14 C19 C18 120.3(4) . . ?
C19 C14 N2 119.3(3) . . ?
C15 C14 N2 120.1(3) . . ?
C15 C14 C19 120.5(4) . . ?
C2 C3 H3 121.6 . . ?
C4 C3 H3 121.6 . . ?
C4 C3 C2 116.7(4) . . ?
C2 C7 N1 105.7(4) . . ?
C6 C7 N1 131.8(4) . . ?
C6 C7 C2 122.0(4) . . ?
O1 C13 C8 119.4(4) . . ?
O1 C13 C12 121.6(3) . . ?
C8 C13 C12 118.9(4) . . ?
C14 C15 H15 119.7 . . ?
C16 C15 C14 120.5(4) . . ?
C16 C15 H15 119.7 . . ?
O40 C40 C45 121.0(4) . . ?
O40 C40 C41 117.8(4) . . ?
C45 C40 C41 121.1(4) . . ?
C16 C17 H17 117.6 . . ?
C16 C17 C18 124.9(4) . . ?
C18 C17 H17 117.6 . . ?
C11 C10 C20 122.2(4) . . ?
C9 C10 C11 117.2(4) . . ?
C9 C10 C20 120.6(4) . . ?
C13 C8 N1 118.2(4) . . ?
C9 C8 N1 119.7(3) . . ?
C9 C8 C13 122.0(4) . . ?
C3 C2 N2 132.4(4) . . ?
C7 C2 N2 106.4(3) . . ?
C7 C2 C3 120.8(4) . . ?
C15 C16 C28 123.0(4) . . ?
C17 C16 C15 117.4(4) . . ?
C17 C16 C28 119.6(4) . . ?
C19 C18 C32 124.7(4) . . ?
C17 C18 C19 116.1(4) . . ?
C17 C18 C32 119.2(4) . . ?
C10 C11 H11 117.9 . . ?
C10 C11 C12 124.1(4) . . ?
C12 C11 H11 117.9 . . ?
C40 C45 C48 120.9(4) . . ?
C44 C45 C40 117.8(4) . . ?
C44 C45 C48 121.3(4) . . ?
C3 C4 H4 118.7 . . ?
C3 C4 C5 122.6(4) . . ?
C5 C4 H4 118.7 . . ?
C13 C12 C24 119.8(4) . . ?
C11 C12 C13 116.9(4) . . ?
C11 C12 C24 123.3(4) . . ?
C45 C44 H44 118.7 . . ?
C43 C44 C45 122.5(4) . . ?
C43 C44 H44 118.7 . . ?
C10 C9 C8 120.3(4) . . ?
C10 C9 H9 119.9 . . ?
C8 C9 H9 119.9 . . ?
C7 C6 H6 121.4 . . ?
C7 C6 C5 117.2(4) . . ?
C5 C6 H6 121.4 . . ?
C4 C5 C6 120.6(4) . . ?
C4 C5 H5 119.7 . . ?
C6 C5 H5 119.7 . . ?
C40 C41 C46 119.7(4) . . ?
C42 C41 C40 118.1(4) . . ?
C42 C41 C46 122.2(4) . . ?
C41 C42 H42 118.8 . . ?
C43 C42 C41 122.4(4) . . ?
C43 C42 H42 118.8 . . ?
C45 C48 H48A 109.5 . . ?
C45 C48 H48B 109.5 . . ?
C45 C48 H48C 109.5 . . ?
H48A C48 H48B 109.5 . . ?
H48A C48 H48C 109.5 . . ?
H48B C48 H48C 109.5 . . ?
C44 C43 C47 120.2(4) . . ?
C42 C43 C44 118.1(4) . . ?
C42 C43 C47 121.8(4) . . ?
C43 C47 H47A 109.5 . . ?
C43 C47 H47B 109.5 . . ?
C43 C47 H47C 109.5 . . ?
H47A C47 H47B 109.5 . . ?
H47A C47 H47C 109.5 . . ?
H47B C47 H47C 109.5 . . ?
H25A C25 H25B 109.5 . . ?
H25A C25 H25C 109.5 . . ?
H25B C25 H25C 109.5 . . ?
C24 C25 H25A 109.5 . . ?
C24 C25 H25B 109.5 . . ?
C24 C25 H25C 109.5 . . ?
C25 C24 C12 109.8(3) . . ?
C27 C24 C12 111.0(4) . . ?
C27 C24 C25 106.8(4) . . ?
C27 C24 C26 107.9(4) . . ?
C26 C24 C12 110.5(4) . . ?
C26 C24 C25 110.8(4) . . ?
C23 C20 C10 110.6(4) . . ?
C23 C20 C21 108.9(4) . . ?
C23 C20 C22 109.5(4) . . ?
C21 C20 C10 111.1(4) . . ?
C22 C20 C10 110.4(4) . . ?
C22 C20 C21 106.3(4) . . ?
C24 C27 H27A 109.5 . . ?
C24 C27 H27B 109.5 . . ?
C24 C27 H27C 109.5 . . ?
H27A C27 H27B 109.5 . . ?
H27A C27 H27C 109.5 . . ?
H27B C27 H27C 109.5 . . ?
C29 C28 C16 111.4(4) . . ?
C29 C28 C30 109.2(4) . . ?
C29 C28 C31 108.4(4) . . ?
C30 C28 C16 108.2(4) . . ?
C30 C28 C31 110.1(4) . . ?
C31 C28 C16 109.6(4) . . ?
C41 C46 H46A 109.5 . . ?
C41 C46 H46B 109.5 . . ?
C41 C46 H46C 109.5 . . ?
H46A C46 H46B 109.5 . . ?
H46A C46 H46C 109.5 . . ?
H46B C46 H46C 109.5 . . ?
C28 C29 H29A 109.5 . . ?
C28 C29 H29B 109.5 . . ?
C28 C29 H29C 109.5 . . ?
H29A C29 H29B 109.5 . . ?
H29A C29 H29C 109.5 . . ?
H29B C29 H29C 109.5 . . ?
C24 C26 H26A 109.5 . . ?
C24 C26 H26B 109.5 . . ?
C24 C26 H26C 109.5 . . ?
H26A C26 H26B 109.5 . . ?
H26A C26 H26C 109.5 . . ?
H26B C26 H26C 109.5 . . ?
C18 C32 C35 107.3(5) . . ?
C18 C32 C34 104.5(5) . . ?
C18 C32 C34A 107.9(6) . . ?
C18 C32 C33A 108.7(5) . . ?
C35 C32 C34 102.3(7) . . ?
C33 C32 C18 121.2(6) . . ?
C33 C32 C35 111.7(7) . . ?
C33 C32 C34 108.1(7) . . ?
C35A C32 C18 117.0(6) . . ?
C35A C32 C34A 115.6(8) . . ?
C35A C32 C33A 104.8(7) . . ?
C34A C32 C33A 101.4(7) . . ?
C20 C23 H23A 109.5 . . ?
C20 C23 H23B 109.5 . . ?
C20 C23 H23C 109.5 . . ?
H23A C23 H23B 109.5 . . ?
H23A C23 H23C 109.5 . . ?
H23B C23 H23C 109.5 . . ?
C28 C30 H30A 109.5 . . ?
C28 C30 H30B 109.5 . . ?
C28 C30 H30C 109.5 . . ?
H30A C30 H30B 109.5 . . ?
H30A C30 H30C 109.5 . . ?
H30B C30 H30C 109.5 . . ?
C32 C35 H35A 109.5 . . ?
C32 C35 H35B 109.5 . . ?
C32 C35 H35C 109.5 . . ?
H35A C35 H35B 109.5 . . ?
H35A C35 H35C 109.5 . . ?
H35B C35 H35C 109.5 . . ?
C20 C21 H21A 109.5 . . ?
C20 C21 H21B 109.5 . . ?
C20 C21 H21C 109.5 . . ?
H21A C21 H21B 109.5 . . ?
H21A C21 H21C 109.5 . . ?
H21B C21 H21C 109.5 . . ?
C28 C31 H31A 109.5 . . ?
C28 C31 H31B 109.5 . . ?
C28 C31 H31C 109.5 . . ?
H31A C31 H31B 109.5 . . ?
H31A C31 H31C 109.5 . . ?
H31B C31 H31C 109.5 . . ?
C20 C22 H22A 109.5 . . ?
C20 C22 H22B 109.5 . . ?
C20 C22 H22C 109.5 . . ?
H22A C22 H22B 109.5 . . ?
H22A C22 H22C 109.5 . . ?
H22B C22 H22C 109.5 . . ?
C32 C33 H33A 109.5 . . ?
C32 C33 H33B 109.5 . . ?
C32 C33 H33C 109.5 . . ?
H33A C33 H33B 109.5 . . ?
H33A C33 H33C 109.5 . . ?
H33B C33 H33C 109.5 . . ?
C32 C34 H34A 109.5 . . ?
C32 C34 H34B 109.5 . . ?
C32 C34 H34C 109.5 . . ?
H34A C34 H34B 109.5 . . ?
H34A C34 H34C 109.5 . . ?
H34B C34 H34C 109.5 . . ?
C32 C35A H35D 109.5 . . ?
C32 C35A H35E 109.5 . . ?
C32 C35A H35F 109.5 . . ?
H35D C35A H35E 109.5 . . ?
H35D C35A H35F 109.5 . . ?
H35E C35A H35F 109.5 . . ?
C32 C34A H34D 109.5 . . ?
C32 C34A H34E 109.5 . . ?
C32 C34A H34F 109.5 . . ?
H34D C34A H34E 109.5 . . ?
H34D C34A H34F 109.5 . . ?
H34E C34A H34F 109.5 . . ?
C32 C33A H33D 109.5 . . ?
C32 C33A H33E 109.5 . . ?
C32 C33A H33F 109.5 . . ?
H33D C33A H33E 109.5 . . ?
H33D C33A H33F 109.5 . . ?
H33E C33A H33F 109.5 . . ?

loop_
_geom_torsion_atom_site_label_1
_geom_torsion_atom_site_label_2
_geom_torsion_atom_site_label_3
_geom_torsion_atom_site_label_4
_geom_torsion
_geom_torsion_site_symmetry_1
_geom_torsion_site_symmetry_2
_geom_torsion_site_symmetry_3
_geom_torsion_site_symmetry_4
_geom_torsion_publ_flag
Mo1 O40 C40 C45 46.7(10) . . . . ?
Mo1 O40 C40 C41 -135.0(7) . . . . ?
Mo1 O2 C19 C14 50.9(6) . . . . ?
Mo1 O2 C19 C18 -130.9(4) . . . . ?
Mo1 O1 C13 C8 -49.5(6) . . . . ?
Mo1 O1 C13 C12 132.4(4) . . . . ?
O40 C40 C45 C44 178.9(4) . . . . ?
O40 C40 C45 C48 0.1(6) . . . . ?
O40 C40 C41 C42 -178.6(4) . . . . ?
O40 C40 C41 C46 0.0(6) . . . . ?
O2 C19 C14 N2 -0.8(6) . . . . ?
O2 C19 C14 C15 -176.6(4) . . . . ?
O2 C19 C18 C17 -179.8(4) . . . . ?
O2 C19 C18 C32 -1.3(7) . . . . ?
O1 C13 C8 N1 -3.2(6) . . . . ?
O1 C13 C8 C9 172.7(4) . . . . ?
O1 C13 C12 C11 -175.9(4) . . . . ?
O1 C13 C12 C24 3.5(7) . . . . ?
N1 C7 C2 N2 -0.3(4) . . . . ?
N1 C7 C2 C3 -174.4(4) . . . . ?
N1 C7 C6 C5 172.9(4) . . . . ?
N1 C8 C9 C10 -179.1(4) . . . . ?
N2 C14 C15 C16 179.6(4) . . . . ?
C1 N1 C7 C2 2.6(5) . . . . ?
C1 N1 C7 C6 -170.2(5) . . . . ?
C1 N1 C8 C13 37.3(6) . . . . ?
C1 N1 C8 C9 -138.8(4) . . . . ?
C1 N2 C14 C19 -33.7(6) . . . . ?
C1 N2 C14 C15 142.1(4) . . . . ?
C1 N2 C2 C3 171.1(4) . . . . ?
C1 N2 C2 C7 -2.0(5) . . . . ?
C19 C14 C15 C16 -4.7(6) . . . . ?
C19 C18 C32 C35 137.9(6) . . . . ?
C19 C18 C32 C33 8.1(10) . . . . ?
C19 C18 C32 C34 -114.0(7) . . . . ?
C19 C18 C32 C35A 159.9(7) . . . . ?
C19 C18 C32 C34A -67.6(8) . . . . ?
C19 C18 C32 C33A 41.5(7) . . . . ?
C14 N2 C1 Mo1 27.0(5) . . . . ?
C14 N2 C1 N1 -168.7(3) . . . . ?
C14 N2 C2 C3 -17.1(7) . . . . ?
C14 N2 C2 C7 169.8(4) . . . . ?
C14 C19 C18 C17 -1.6(6) . . . . ?
C14 C19 C18 C32 176.9(4) . . . . ?
C14 C15 C16 C17 0.6(7) . . . . ?
C14 C15 C16 C28 178.5(4) . . . . ?
C3 C4 C5 C6 -0.3(7) . . . . ?
C7 N1 C1 Mo1 160.9(3) . . . . ?
C7 N1 C1 N2 -3.8(5) . . . . ?
C7 N1 C8 C13 -148.1(4) . . . . ?
C7 N1 C8 C9 35.9(6) . . . . ?
C7 C6 C5 C4 -0.6(7) . . . . ?
C13 C8 C9 C10 5.0(7) . . . . ?
C13 C12 C24 C25 58.0(6) . . . . ?
C13 C12 C24 C27 175.8(4) . . . . ?
C13 C12 C24 C26 -64.5(5) . . . . ?
C15 C16 C28 C29 -9.3(6) . . . . ?
C15 C16 C28 C30 110.7(5) . . . . ?
C15 C16 C28 C31 -129.3(5) . . . . ?
C40 C45 C44 C43 -0.7(6) . . . . ?
C40 C41 C42 C43 0.1(7) . . . . ?
C17 C16 C28 C29 168.5(4) . . . . ?
C17 C16 C28 C30 -71.5(6) . . . . ?
C17 C16 C28 C31 48.5(6) . . . . ?
C17 C18 C32 C35 -43.7(7) . . . . ?
C17 C18 C32 C33 -173.6(8) . . . . ?
C17 C18 C32 C34 64.4(7) . . . . ?
C17 C18 C32 C35A -21.7(9) . . . . ?
C17 C18 C32 C34A 110.8(7) . . . . ?
C17 C18 C32 C33A -140.1(6) . . . . ?
C10 C11 C12 C13 1.0(7) . . . . ?
C10 C11 C12 C24 -178.4(4) . . . . ?
C8 N1 C1 Mo1 -23.8(6) . . . . ?
C8 N1 C1 N2 171.5(3) . . . . ?
C8 N1 C7 C2 -172.7(4) . . . . ?
C8 N1 C7 C6 14.5(7) . . . . ?
C8 C13 C12 C11 5.9(6) . . . . ?
C8 C13 C12 C24 -174.6(4) . . . . ?
C2 N2 C1 Mo1 -160.8(3) . . . . ?
C2 N2 C1 N1 3.6(5) . . . . ?
C2 N2 C14 C19 155.4(4) . . . . ?
C2 N2 C14 C15 -28.8(6) . . . . ?
C2 C3 C4 C5 0.6(6) . . . . ?
C2 C7 C6 C5 1.1(7) . . . . ?
C16 C17 C18 C19 -2.6(7) . . . . ?
C16 C17 C18 C32 178.9(5) . . . . ?
C18 C19 C14 N2 -179.1(4) . . . . ?
C18 C19 C14 C15 5.1(6) . . . . ?
C18 C17 C16 C15 3.1(7) . . . . ?
C18 C17 C16 C28 -174.8(4) . . . . ?
C11 C10 C9 C8 2.0(7) . . . . ?
C11 C10 C20 C23 -41.3(6) . . . . ?
C11 C10 C20 C21 -162.2(5) . . . . ?
C11 C10 C20 C22 80.1(6) . . . . ?
C11 C12 C24 C25 -122.6(5) . . . . ?
C11 C12 C24 C27 -4.8(6) . . . . ?
C11 C12 C24 C26 114.9(5) . . . . ?
C45 C40 C41 C42 -0.3(6) . . . . ?
C45 C40 C41 C46 178.4(4) . . . . ?
C45 C44 C43 C42 0.6(7) . . . . ?
C45 C44 C43 C47 -178.9(4) . . . . ?
C4 C3 C2 N2 -172.4(4) . . . . ?
C4 C3 C2 C7 -0.2(6) . . . . ?
C12 C13 C8 N1 175.0(4) . . . . ?
C12 C13 C8 C9 -9.0(7) . . . . ?
C9 C10 C11 C12 -5.0(7) . . . . ?
C9 C10 C20 C23 137.9(5) . . . . ?
C9 C10 C20 C21 17.0(6) . . . . ?
C9 C10 C20 C22 -100.7(5) . . . . ?
C6 C7 C2 N2 173.3(4) . . . . ?
C6 C7 C2 C3 -0.7(7) . . . . ?
C41 C40 C45 C44 0.6(6) . . . . ?
C41 C40 C45 C48 -178.2(4) . . . . ?
C41 C42 C43 C44 -0.3(7) . . . . ?
C41 C42 C43 C47 179.2(4) . . . . ?
C48 C45 C44 C43 178.1(4) . . . . ?
C20 C10 C11 C12 174.2(4) . . . . ?
C20 C10 C9 C8 -177.3(4) . . . . ?
C46 C41 C42 C43 -178.5(4) . . . . ?

_shelx_res_file                  
;
TITL sh_289n_0m_a.res in C2/c
    sh_289n_0m.res
    created by SHELXL-2019/1 at 13:31:15 on 03-Aug-2023
REM Old TITL SH_289n_0m in C2/c
REM SHELXT solution in C2/c: R1 0.143, Rweak 0.005, Alpha 0.039
REM <I/s> 0.245 for 372 systematic absences, Orientation as input
REM Formula found by SHELXT: C42 N4 O3 Mo
CELL 0.71073 33.2023 13.0643 18.5211 90 93.051 90
ZERR 8 0.0035 0.001 0.0017 0 0.003 0
LATT 7
SYMM -X,+Y,0.5-Z
SFAC C H Mo N O
UNIT 352 440 8 24 24
SADI C32 C35 C32 C35A
SADI C32 C33 C32 C33A
SADI C32 C34 C32 C34A
ISOR 0.001 0.002 C33A C33 C34A C34 C35A C35

L.S. 4 0 0
PLAN  13
SIZE 0.04 0.2 0.25
TEMP -120.15
CONF
list 4
fmap 2 53
MORE -1
BOND $H
ACTA
REM <olex2.extras>
REM <HklSrc "%.\\SH_289n_0m.hkl">
REM </olex2.extras>

WGHT    0.020600   26.011799
FVAR       0.15257   0.49046
MO1   3    0.360418    0.860246    0.693980    11.00000    0.02519    0.02293 =
         0.01945    0.00247    0.00288   -0.00121
O40   5    0.381812    0.934789    0.615154    11.00000    0.02717    0.02847 =
         0.02543    0.00483    0.00438    0.00261
O2    5    0.336485    0.974897    0.742742    11.00000    0.02605    0.02608 =
         0.02304    0.00513    0.00614    0.00148
O1    5    0.409683    0.776229    0.703348    11.00000    0.02656    0.02471 =
         0.02621    0.00257    0.00746    0.00112
N1    4    0.380398    0.725678    0.834025    11.00000    0.02658    0.02221 =
         0.01913    0.00163    0.00503    0.00263
N2    4    0.339444    0.847822    0.860436    11.00000    0.02369    0.01934 =
         0.01648    0.00241    0.00130    0.00154
N10   4    0.323904    0.784272    0.662418    11.00000    0.03588    0.03260 =
         0.02771    0.00242    0.00085   -0.00842
C1    1    0.356849    0.801022    0.804703    11.00000    0.02495    0.01806 =
         0.02113    0.00315    0.00124   -0.00124
C19   1    0.305969    0.983256    0.789244    11.00000    0.02559    0.02080 =
         0.02432    0.00070    0.00350   -0.00297
C14   1    0.307176    0.919252    0.849972    11.00000    0.02013    0.01818 =
         0.02269    0.00084   -0.00026    0.00178
C3    1    0.349455    0.834357    0.998360    11.00000    0.02401    0.02360 =
         0.02099    0.00083    0.00431    0.00186
AFIX  43
H3    2    0.331596    0.887671    1.010605    11.00000   -1.20000
AFIX   0
C7    1    0.380370    0.727486    0.909654    11.00000    0.02546    0.02440 =
         0.02084    0.00194    0.00218   -0.00030
C13   1    0.415298    0.679249    0.726975    11.00000    0.02497    0.01908 =
         0.02560    0.00325    0.00112   -0.00005
C15   1    0.275922    0.920397    0.897184    11.00000    0.02681    0.02261 =
         0.02252    0.00284    0.00734    0.00020
AFIX  43
H15   2    0.276089    0.873106    0.936163    11.00000   -1.20000
AFIX   0
C40   1    0.395056    0.951877    0.548400    11.00000    0.02590    0.02080 =
         0.02404    0.00628    0.00653    0.00277
C17   1    0.245605    1.056268    0.829831    11.00000    0.02180    0.02707 =
         0.03813    0.00666    0.00289    0.00182
AFIX  43
H17   2    0.224885    1.106286    0.824638    11.00000   -1.20000
AFIX   0
C10   1    0.420054    0.474793    0.776224    11.00000    0.02902    0.02157 =
         0.02639   -0.00009   -0.00179   -0.00037
C8    1    0.399930    0.649653    0.792310    11.00000    0.02296    0.02468 =
         0.02222   -0.00082    0.00092    0.00134
C2    1    0.353990    0.805590    0.926559    11.00000    0.02329    0.02063 =
         0.02442    0.00536    0.00207   -0.00024
C16   1    0.244593    0.989904    0.887791    11.00000    0.01905    0.02658 =
         0.03336    0.00069    0.00714   -0.00139
C18   1    0.274830    1.055279    0.778306    11.00000    0.02718    0.02527 =
         0.03218    0.00735    0.00207    0.00029
C11   1    0.439148    0.507267    0.714899    11.00000    0.03238    0.02659 =
         0.02597   -0.00364    0.00226    0.00175
AFIX  43
H11   2    0.454268    0.458307    0.689776    11.00000   -1.20000
AFIX   0
C45   1    0.373128    0.917104    0.486345    11.00000    0.02890    0.01854 =
         0.02634    0.00550    0.00490   -0.00120
C4    1    0.372185    0.781537    1.050575    11.00000    0.03573    0.03158 =
         0.02060   -0.00152    0.00426   -0.00517
AFIX  43
H4    2    0.369553    0.798852    1.099919    11.00000   -1.20000
AFIX   0
C12   1    0.437415    0.607512    0.688079    11.00000    0.02957    0.02437 =
         0.02227   -0.00258    0.00358    0.00069
C44   1    0.388243    0.939100    0.419351    11.00000    0.03512    0.02635 =
         0.02091    0.00404    0.00392    0.00898
AFIX  43
H44   2    0.373868    0.915338    0.376896    11.00000   -1.20000
AFIX   0
C9    1    0.400831    0.548683    0.815436    11.00000    0.03524    0.01944 =
         0.02149    0.00164    0.00294    0.00043
AFIX  43
H9    2    0.388201    0.530144    0.858376    11.00000   -1.20000
AFIX   0
C6    1    0.403433    0.675923    0.962273    11.00000    0.02886    0.02587 =
         0.02699    0.00215    0.00296    0.00429
AFIX  43
H6    2    0.421703    0.623495    0.950101    11.00000   -1.20000
AFIX   0
C5    1    0.398772    0.704013    1.033830    11.00000    0.02675    0.03675 =
         0.02334    0.00269   -0.00371    0.00296
AFIX  43
H5    2    0.413906    0.669873    1.071565    11.00000   -1.20000
AFIX   0
C41   1    0.431007    1.008054    0.543155    11.00000    0.02545    0.02854 =
         0.03027    0.00580    0.00363    0.00300
C42   1    0.444327    1.027772    0.474509    11.00000    0.03163    0.03033 =
         0.03358    0.00860    0.00794    0.00118
AFIX  43
H42   2    0.468563    1.065454    0.470330    11.00000   -1.20000
AFIX   0
C48   1    0.334349    0.860106    0.492146    11.00000    0.03256    0.03293 =
         0.02994    0.00733    0.00131   -0.00754
AFIX 137
H48A  2    0.322003    0.848110    0.443642    11.00000   -1.50000
H48B  2    0.315946    0.900560    0.520392    11.00000   -1.50000
H48C  2    0.339698    0.794315    0.516202    11.00000   -1.50000
AFIX   0
C43   1    0.423576    0.994523    0.412248    11.00000    0.02954    0.03032 =
         0.02709    0.00698    0.00681    0.00785
C47   1    0.438180    1.017827    0.337787    11.00000    0.03730    0.05505 =
         0.03233    0.01081    0.00928    0.00578
AFIX 137
H47A  2    0.462028    0.976184    0.329368    11.00000   -1.50000
H47B  2    0.445174    1.090530    0.334839    11.00000   -1.50000
H47C  2    0.416774    1.001822    0.301048    11.00000   -1.50000
AFIX   0
C25   1    0.487315    0.729370    0.637257    11.00000    0.03705    0.03885 =
         0.03954    0.00185    0.01351   -0.00226
AFIX 137
H25A  2    0.472571    0.787376    0.656561    11.00000   -1.50000
H25B  2    0.500202    0.750573    0.593277    11.00000   -1.50000
H25C  2    0.507989    0.706367    0.673389    11.00000   -1.50000
AFIX   0
C24   1    0.457806    0.641220    0.619292    11.00000    0.03541    0.02904 =
         0.02393   -0.00083    0.00810    0.00019
C20   1    0.419577    0.361257    0.799702    11.00000    0.03891    0.02497 =
         0.02156   -0.00105    0.00065   -0.00120
C27   1    0.482694    0.553576    0.588933    11.00000    0.05618    0.03697 =
         0.03599    0.00116    0.02073    0.01162
AFIX 137
H27A  2    0.503636    0.532597    0.625215    11.00000   -1.50000
H27B  2    0.495352    0.576884    0.545240    11.00000   -1.50000
H27C  2    0.464974    0.495329    0.576975    11.00000   -1.50000
AFIX   0
C28   1    0.208680    0.993318    0.936996    11.00000    0.02615    0.03024 =
         0.03801    0.00491    0.01508    0.00211
C46   1    0.453144    1.046483    0.610593    11.00000    0.03464    0.03857 =
         0.03506    0.00272   -0.00231   -0.00451
AFIX 137
H46A  2    0.463066    0.988194    0.639715    11.00000   -1.50000
H46B  2    0.434822    1.087505    0.638623    11.00000   -1.50000
H46C  2    0.475992    1.088830    0.597457    11.00000   -1.50000
AFIX   0
C29   1    0.208831    0.900927    0.987855    11.00000    0.04029    0.03358 =
         0.04918    0.01524    0.01807    0.00370
AFIX 137
H29A  2    0.232800    0.903645    1.021045    11.00000   -1.50000
H29B  2    0.209252    0.837716    0.959415    11.00000   -1.50000
H29C  2    0.184537    0.902277    1.015663    11.00000   -1.50000
AFIX   0
C26   1    0.426002    0.673382    0.560391    11.00000    0.04447    0.05116 =
         0.02419   -0.00247    0.00689    0.00144
AFIX 137
H26A  2    0.409199    0.614252    0.546323    11.00000   -1.50000
H26B  2    0.439500    0.698836    0.518164    11.00000   -1.50000
H26C  2    0.409014    0.727580    0.579104    11.00000   -1.50000
AFIX   0
C32   1    0.271718    1.132325    0.716048    11.00000    0.03685    0.04402 =
         0.04218    0.02365   -0.00845   -0.00253
C23   1    0.412523    0.292382    0.734767    11.00000    0.09335    0.02354 =
         0.03466   -0.00302   -0.00294   -0.00502
AFIX 137
H23A  2    0.409959    0.221359    0.750919    11.00000   -1.50000
H23B  2    0.435343    0.297988    0.703547    11.00000   -1.50000
H23C  2    0.387691    0.313107    0.707701    11.00000   -1.50000
AFIX   0
C30   1    0.211932    1.091808    0.982030    11.00000    0.05819    0.03793 =
         0.05814   -0.00461    0.02989    0.00879
AFIX 137
H30A  2    0.188962    1.096247    1.012992    11.00000   -1.50000
H30B  2    0.211820    1.151168    0.949668    11.00000   -1.50000
H30C  2    0.237090    1.090929    1.012197    11.00000   -1.50000
AFIX   0
PART 1
C35   1    0.226935    1.135489    0.687714    21.00000    0.02698    0.02653 =
         0.02501    0.00237    0.00188    0.00223
AFIX 137
H35A  2    0.210133    1.158654    0.726461    21.00000   -1.50000
H35B  2    0.218393    1.066863    0.671975    21.00000   -1.50000
H35C  2    0.223978    1.182951    0.646800    21.00000   -1.50000
AFIX   0
PART 0
C21   1    0.386588    0.341630    0.852492    11.00000    0.08474    0.03081 =
         0.05809    0.00267    0.02924   -0.00908
AFIX 137
H21A  2    0.360162    0.356087    0.828569    11.00000   -1.50000
H21B  2    0.390830    0.386287    0.894727    11.00000   -1.50000
H21C  2    0.387615    0.269929    0.868031    11.00000   -1.50000
AFIX   0
C31   1    0.168918    0.992626    0.890296    11.00000    0.02177    0.07370 =
         0.06818    0.02173    0.01484    0.00115
AFIX 137
H31A  2    0.167518    0.930462    0.860654    11.00000   -1.50000
H31B  2    0.167829    1.052926    0.858779    11.00000   -1.50000
H31C  2    0.146094    0.994049    0.921723    11.00000   -1.50000
AFIX   0
C22   1    0.459345    0.332874    0.839541    11.00000    0.06427    0.03664 =
         0.07316    0.01503   -0.01638   -0.00101
AFIX 137
H22A  2    0.459189    0.259888    0.851741    11.00000   -1.50000
H22B  2    0.462738    0.373369    0.883990    11.00000   -1.50000
H22C  2    0.481687    0.347111    0.808517    11.00000   -1.50000
AFIX   0
PART 1
C33   1    0.298511    1.127566    0.657953    21.00000    0.05165    0.05388 =
         0.05246    0.00590    0.00435    0.00046
AFIX 137
H33A  2    0.293597    1.064264    0.630491    21.00000   -1.50000
H33B  2    0.326488    1.128589    0.677681    21.00000   -1.50000
H33C  2    0.293766    1.186591    0.625971    21.00000   -1.50000
AFIX   0
C34   1    0.277429    1.243620    0.755223    21.00000    0.05119    0.04675 =
         0.04996    0.00352    0.00039   -0.00247
AFIX 137
H34A  2    0.276112    1.297660    0.718475    21.00000   -1.50000
H34B  2    0.303678    1.246077    0.781990    21.00000   -1.50000
H34C  2    0.255927    1.253976    0.788735    21.00000   -1.50000
AFIX   0
PART 2
C35A  1    0.232315    1.176413    0.698439   -21.00000    0.04382    0.04237 =
         0.04210    0.00130    0.00299    0.00296
AFIX 137
H35D  2    0.233415    1.217911    0.654510   -21.00000   -1.50000
H35E  2    0.224411    1.219673    0.738531   -21.00000   -1.50000
H35F  2    0.212502    1.121440    0.690381   -21.00000   -1.50000
AFIX   0
C34A  1    0.306650    1.209715    0.727426   -21.00000    0.06344    0.05996 =
         0.06128    0.00306    0.00274   -0.00359
AFIX 137
H34D  2    0.307801    1.253533    0.684638   -21.00000   -1.50000
H34E  2    0.332183    1.172622    0.734961   -21.00000   -1.50000
H34F  2    0.302130    1.252093    0.769898   -21.00000   -1.50000
AFIX   0
C33A  1    0.283866    1.075216    0.642342   -21.00000    0.03920    0.03954 =
         0.03504    0.00193    0.00120    0.00325
AFIX 137
H33D  2    0.268694    1.011120    0.636658   -21.00000   -1.50000
H33E  2    0.312835    1.060308    0.645155   -21.00000   -1.50000
H33F  2    0.277396    1.119785    0.600771   -21.00000   -1.50000
AFIX   0
HKLF 4


REM  sh_289n_0m_a.res in C2/c
REM wR2 = 0.1360, GooF = S = 1.019, Restrained GooF = 1.027 for all data
REM R1 = 0.0540 for 5487 Fo > 4sig(Fo) and 0.0932 for all 8212 data
REM 506 parameters refined using 39 restraints

END

WGHT      0.0205     26.0660

REM Highest difference peak  0.680,  deepest hole -0.663,  1-sigma level  0.098
Q1    1   0.4206  0.3609  0.9184  11.00000  0.05    0.68
Q2    1   0.1397  0.9193  0.8062  11.00000  0.05    0.63
Q3    1   0.3033  1.1569  0.6801  11.00000  0.05    0.48
Q4    1   0.3576  0.8193  0.7603  11.00000  0.05    0.40
Q5    1   0.3170  0.8404  0.6571  11.00000  0.05    0.39
Q6    1   0.2808  1.0308  0.6292  11.00000  0.05    0.39
Q7    1   0.3780  0.3175  0.7755  11.00000  0.05    0.38
Q8    1   0.2633  1.2554  0.7630  11.00000  0.05    0.38
Q9    1   0.3598  0.7540  0.6854  11.00000  0.05    0.37
Q10   1   0.3008  0.9477  0.8208  11.00000  0.05    0.37
Q11   1   0.3430  0.7821  0.7159  11.00000  0.05    0.37
Q12   1   0.4034  0.8603  0.7258  11.00000  0.05    0.36
Q13   1   0.4183  0.7594  0.5410  11.00000  0.05    0.34
;
_shelx_res_checksum              82140
_olex2_submission_special_instructions 'No special instructions were received'
####################################################################### 
# 
# This file contains crystal structure data downloaded from the 
# Cambridge Structural Database (CSD) hosted by the Cambridge 
# Crystallographic Data Centre (CCDC).
# 
# Full information about CCDC data access policies and citation 
# guidelines are available at http://www.ccdc.cam.ac.uk/access/V1 
# 
# Audit and citation data items may have been added by the CCDC. 
# Please retain this information to preserve the provenance of 
# this file and to allow appropriate attribution of the data. 
# 
#######################################################################

data_sh_429_ortho
_database_code_depnum_ccdc_archive 'CCDC 2364764'
loop_
_audit_author_name
_audit_author_address
'Stephan Hohloch'
;University of Innsbruck
Austria
;
_audit_update_record             
;
2024-06-23 deposited with the CCDC.	2024-10-29 downloaded from the CCDC.
;
_audit_creation_date             2024-03-06
_audit_creation_method           
;
Olex2 1.5-alpha
(compiled 2024.02.16 svn.r378c4104 for OlexSys, GUI svn.r6928)
;
_shelx_SHELXL_version_number     2019/1
_chemical_name_common            ?
_chemical_name_systematic        ?
_chemical_formula_moiety         'C39 H44 F9 Mo N3 O3, C4 H8 O, 0.6[C4H10O]'
_chemical_formula_sum            'C45.40 H58 F9 Mo N3 O4.60'
_chemical_formula_weight         986.28
_chemical_melting_point          ?
loop_
_atom_type_symbol
_atom_type_description
_atom_type_scat_dispersion_real
_atom_type_scat_dispersion_imag
_atom_type_scat_source
C C 0.0033 0.0016 'International Tables Vol C Tables 4.2.6.8 and 6.1.1.4'
H H 0.0000 0.0000 'International Tables Vol C Tables 4.2.6.8 and 6.1.1.4'
F F 0.0171 0.0103 'International Tables Vol C Tables 4.2.6.8 and 6.1.1.4'
Mo Mo -1.6832 0.6857 'International Tables Vol C Tables 4.2.6.8 and 6.1.1.4'
N N 0.0061 0.0033 'International Tables Vol C Tables 4.2.6.8 and 6.1.1.4'
O O 0.0106 0.0060 'International Tables Vol C Tables 4.2.6.8 and 6.1.1.4'

_shelx_space_group_comment       
;
The symmetry employed for this shelxl refinement is uniquely defined
by the following loop, which should always be used as a source of
symmetry information in preference to the above space-group names.
They are only intended as comments.
;
_space_group_crystal_system      orthorhombic
_space_group_IT_number           58
_space_group_name_H-M_alt        'P n n m'
_space_group_name_Hall           '-P 2 2n'
loop_
_space_group_symop_operation_xyz
'x, y, z'
'-x, -y, z'
'-x+1/2, y+1/2, -z+1/2'
'x+1/2, -y+1/2, -z+1/2'
'-x, -y, -z'
'x, y, -z'
'x-1/2, -y-1/2, z-1/2'
'-x-1/2, y-1/2, z-1/2'

_cell_length_a                   23.4925(19)
_cell_length_b                   9.8772(9)
_cell_length_c                   20.6824(15)
_cell_angle_alpha                90
_cell_angle_beta                 90
_cell_angle_gamma                90
_cell_volume                     4799.1(7)
_cell_formula_units_Z            4
_cell_measurement_reflns_used    6043
_cell_measurement_temperature    153.00
_cell_measurement_theta_max      24.424
_cell_measurement_theta_min      2.237
_shelx_estimated_absorpt_T_max   0.993
_shelx_estimated_absorpt_T_min   0.920
_exptl_absorpt_coefficient_mu    0.353
_exptl_absorpt_correction_T_max  0.7453
_exptl_absorpt_correction_T_min  0.6633
_exptl_absorpt_correction_type   multi-scan
_exptl_absorpt_process_details   
;
SADABS-2016/2 (Bruker,2016/2) was used for absorption correction.
wR2(int) was 0.0909 before and 0.0498 after correction.
The Ratio of minimum to maximum transmission is 0.8900.
The \l/2 correction factor is Not present.
;
_exptl_absorpt_special_details   ?
_exptl_crystal_colour            red
_exptl_crystal_colour_primary    red
_exptl_crystal_density_diffrn    1.365
_exptl_crystal_density_meas      ?
_exptl_crystal_density_method    ?
_exptl_crystal_description       plate
_exptl_crystal_F_000             2045
_exptl_crystal_size_max          0.24
_exptl_crystal_size_mid          0.19
_exptl_crystal_size_min          0.02
_exptl_transmission_factor_max   ?
_exptl_transmission_factor_min   ?
_diffrn_reflns_av_R_equivalents  0.1261
_diffrn_reflns_av_unetI/netI     0.0463
_diffrn_reflns_Laue_measured_fraction_full 0.999
_diffrn_reflns_Laue_measured_fraction_max 0.996
_diffrn_reflns_limit_h_max       28
_diffrn_reflns_limit_h_min       -28
_diffrn_reflns_limit_k_max       12
_diffrn_reflns_limit_k_min       -12
_diffrn_reflns_limit_l_max       25
_diffrn_reflns_limit_l_min       -25
_diffrn_reflns_number            100217
_diffrn_reflns_point_group_measured_fraction_full 0.999
_diffrn_reflns_point_group_measured_fraction_max 0.996
_diffrn_reflns_theta_full        25.242
_diffrn_reflns_theta_max         25.990
_diffrn_reflns_theta_min         2.237
_diffrn_ambient_temperature      153.00
_diffrn_detector_area_resol_mean ?
_diffrn_measured_fraction_theta_full 0.999
_diffrn_measured_fraction_theta_max 0.996
_diffrn_measurement_device_type  'Bruker D8 Quest, Photon III'
_diffrn_measurement_method       '\f and \w scans'
_diffrn_radiation_type           MoK\a
_diffrn_radiation_wavelength     0.71073
_diffrn_source                   ?
_diffrn_source_current           1.0
_diffrn_source_power             0.05
_diffrn_source_voltage           50.0
_diffrn_standards_number         0
_reflns_Friedel_coverage         0.000
_reflns_Friedel_fraction_full    .
_reflns_Friedel_fraction_max     .
_reflns_number_gt                3665
_reflns_number_total             4844
_reflns_special_details          
;
 Reflections were merged by SHELXL according to the crystal
 class for the calculation of statistics and refinement.
 
 Structure factors included contributions from the .fab file.
 
 _reflns_Friedel_fraction is defined as the number of unique
 Friedel pairs measured divided by the number that would be
 possible theoretically, ignoring centric projections and
 systematic absences.
;
_reflns_threshold_expression     'I > 2\s(I)'
_computing_cell_refinement       'SAINT V8.40B (?, 2016)'
_computing_data_collection       ?
_computing_data_reduction        'SAINT V8.40B (?, 2016)'
_computing_molecular_graphics    'Olex2 1.5-alpha (Dolomanov et al., 2009)'
_computing_publication_material  'Olex2 1.5-alpha (Dolomanov et al., 2009)'
_computing_structure_refinement  'XL  (Sheldrick, 2008)'
_computing_structure_solution    'SHELXT 2018/2 (Sheldrick, 2018)'
_refine_diff_density_max         0.828
_refine_diff_density_min         -0.886
_refine_diff_density_rms         0.096
_refine_ls_extinction_coef       .
_refine_ls_extinction_method     none
_refine_ls_goodness_of_fit_ref   1.057
_refine_ls_hydrogen_treatment    constr
_refine_ls_matrix_type           full
_refine_ls_number_parameters     353
_refine_ls_number_reflns         4844
_refine_ls_number_restraints     108
_refine_ls_R_factor_all          0.0726
_refine_ls_R_factor_gt           0.0543
_refine_ls_restrained_S_all      1.064
_refine_ls_shift/su_max          0.001
_refine_ls_shift/su_mean         0.000
_refine_ls_structure_factor_coef Fsqd
_refine_ls_weighting_details     
'w=1/[\s^2^(Fo^2^)+(0.1042P)^2^+3.9846P] where P=(Fo^2^+2Fc^2^)/3'
_refine_ls_weighting_scheme      calc
_refine_ls_wR_factor_gt          0.1547
_refine_ls_wR_factor_ref         0.1706
_refine_special_details          ?
_olex2_refinement_description    
;
1. Fixed Uiso
 At 1.2 times of:
  All C(H) groups, All C(H,H) groups
 At 1.5 times of:
  All C(H,H,H) groups
2. Restrained distances
 O100-C100 = O100-C103
 1.44 with sigma of 0.02
 C100-C101 = C102-C103
 1.53 with sigma of 0.02
 C101-C102
 1.54 with sigma of 0.02
 O100-C101 = O100-C102 = C100-C102 = C101-C103
 2.38 with sigma of 0.04
 C41-F41 \\sim C41-F42 \\sim C41-F40
 with sigma of 0.02
 F45-C42 \\sim F45A-C42A
 with sigma of 0.02
 C40-C42 \\sim C40-C42A
 with sigma of 0.02
 C42-F44 \\sim C42A-F44A
 with sigma of 0.02
 F41-F42 \\sim F42-F40 \\sim F40-F41
 with sigma of 0.03
 C100-C101 \\sim C101-C102 \\sim C102-C103
 with sigma of 0.02
 O100-C100 \\sim O100-C103
 with sigma of 0.02
 O100-C101 \\sim O100-C102
 with sigma of 0.04
 C101-C103 \\sim C100-C102
 with sigma of 0.04
3. Uiso/Uaniso restraints and constraints
C42A \\sim C42: within 1.7A with sigma of 0.01 and sigma for terminal atoms of
0.01 within 1.7A
C41 \\sim F41 \\sim F42 \\sim F40: within 1.7A with sigma of 0.01 and sigma for
terminal atoms of 0.01 within 1.7A
O100 \\sim C100 \\sim C101 \\sim C102 \\sim C103: within 2A with sigma of 0.04
and sigma for terminal atoms of 0.08 within 2A
4. Rigid body (RIGU) restrains
 O100, C100, C101, C102, C103
 with sigma for 1-2 distances of 0.004 and sigma for 1-3 distances of 0.004
5. Others
 Sof(C42A)=Sof(F44A)=Sof(F45A)=1-FVAR(1)
 Sof(F45)=Sof(C42)=Sof(F44)=FVAR(1)
 Fixed Sof: O100(0.5) C100(0.5) H10A(0.5) H10B(0.5) C101(0.5) H10C(0.5)
 H10D(0.5) C102(0.5) H10E(0.5) H10F(0.5) C103(0.5) H10G(0.5) H10H(0.5) C41(0.5)
 F41(0.5) F42(0.5) F40(0.5)
6.a Secondary CH2 refined with riding coordinates:
 C100(H10A,H10B), C101(H10C,H10D), C102(H10E,H10F), C103(H10G,H10H)
6.b Aromatic/amide H refined with riding coordinates:
 C9(H9), C11(H11), C4(H4), C3(H3)
6.c Idealised Me refined as rotating group:
 C23(H23A,H23B,H23C), C24(H24A,H24B,H24C), C18(H18A,H18B,H18C), C20(H20A,H20B,
 H20C), C22(H22A,H22B,H22C), C19(H19A,H19B,H19C)
;
_atom_sites_solution_hydrogens   geom
_atom_sites_solution_primary     dual
_atom_sites_solution_secondary   ?
loop_
_atom_site_label
_atom_site_type_symbol
_atom_site_fract_x
_atom_site_fract_y
_atom_site_fract_z
_atom_site_U_iso_or_equiv
_atom_site_adp_type
_atom_site_occupancy
_atom_site_site_symmetry_order
_atom_site_calc_flag
_atom_site_refinement_flags_posn
_atom_site_refinement_flags_adp
_atom_site_refinement_flags_occupancy
_atom_site_disorder_assembly
_atom_site_disorder_group
Mo1 Mo 0.76524(2) 0.29299(4) 0.500000 0.02760(17) Uani 1 2 d S T P . .
O40 O 0.84928(15) 0.3076(4) 0.500000 0.0333(8) Uani 1 2 d S T P A .
O1 O 0.75488(10) 0.3389(3) 0.59130(11) 0.0317(6) Uani 1 1 d . . . . .
N1 N 0.64829(12) 0.4137(3) 0.55263(13) 0.0304(7) Uani 1 1 d . . . . .
C8 C 0.65756(15) 0.3635(4) 0.61655(15) 0.0294(7) Uani 1 1 d . . . . .
F43 F 0.91225(15) 0.2656(5) 0.61374(14) 0.1061(15) Uani 1 1 d . . . . .
F45 F 0.9875(10) 0.245(3) 0.5591(11) 0.092(7) Uani 0.43(3) 1 d D . P A 1
C9 C 0.61012(16) 0.3439(4) 0.65657(16) 0.0321(8) Uani 1 1 d . . . . .
H9 H 0.573081 0.366273 0.641565 0.038 Uiso 1 1 calc R U . . .
C13 C 0.71186(16) 0.3242(4) 0.63476(16) 0.0296(8) Uani 1 1 d . . . . .
C23 C 0.80096(18) 0.1128(4) 0.6806(2) 0.0432(9) Uani 1 1 d . . . . .
H23A H 0.799889 0.136511 0.634627 0.065 Uiso 1 1 calc R U . . .
H23B H 0.775993 0.035065 0.688510 0.065 Uiso 1 1 calc R U . . .
H23C H 0.840028 0.089541 0.692982 0.065 Uiso 1 1 calc R U . . .
C12 C 0.72115(16) 0.2753(4) 0.69794(18) 0.0318(8) Uani 1 1 d . . . . .
C1 C 0.6757(2) 0.3653(5) 0.500000 0.0298(10) Uani 1 2 d S T P . .
C21 C 0.78062(17) 0.2336(4) 0.72085(18) 0.0361(9) Uani 1 1 d . . . . .
C17 C 0.56698(17) 0.2679(4) 0.76434(18) 0.0370(9) Uani 1 1 d . . . . .
C10 C 0.61762(16) 0.2916(4) 0.71825(16) 0.0322(8) Uani 1 1 d . . . . .
C24 C 0.82200(16) 0.3541(4) 0.71460(18) 0.0389(9) Uani 1 1 d . . . . .
H24A H 0.860031 0.326304 0.728835 0.058 Uiso 1 1 calc R U . . .
H24B H 0.808601 0.429129 0.741608 0.058 Uiso 1 1 calc R U . . .
H24C H 0.823659 0.383430 0.669370 0.058 Uiso 1 1 calc R U . . .
N10 N 0.7505(2) 0.1309(5) 0.500000 0.0380(10) Uani 1 2 d S T P . .
C11 C 0.67314(17) 0.2616(4) 0.73773(17) 0.0348(8) Uani 1 1 d . . . . .
H11 H 0.678731 0.229926 0.780632 0.042 Uiso 1 1 calc R U . . .
C40 C 0.9028(2) 0.2606(7) 0.500000 0.0430(14) Uani 1 2 d DS T P . .
C2 C 0.60497(15) 0.5024(4) 0.53379(16) 0.0315(8) Uani 1 1 d . . . . .
C4 C 0.53382(17) 0.6715(4) 0.5339(2) 0.0413(9) Uani 1 1 d . . . . .
H4 H 0.508569 0.730275 0.556294 0.050 Uiso 1 1 calc R U . . .
C3 C 0.56916(16) 0.5893(4) 0.56869(18) 0.0362(8) Uani 1 1 d . . . . .
H3 H 0.569453 0.590841 0.614616 0.043 Uiso 1 1 calc R U . . .
C18 C 0.56888(19) 0.3738(5) 0.8180(2) 0.0508(11) Uani 1 1 d . . . . .
H18A H 0.604738 0.365399 0.841829 0.076 Uiso 1 1 calc R U . . .
H18B H 0.536845 0.359641 0.847534 0.076 Uiso 1 1 calc R U . . .
H18C H 0.566283 0.464493 0.798937 0.076 Uiso 1 1 calc R U . . .
C20 C 0.57056(19) 0.1266(5) 0.7933(2) 0.0552(12) Uani 1 1 d . . . . .
H20A H 0.569640 0.059158 0.758559 0.083 Uiso 1 1 calc R U . . .
H20B H 0.538193 0.112023 0.822386 0.083 Uiso 1 1 calc R U . . .
H20C H 0.606147 0.117503 0.817647 0.083 Uiso 1 1 calc R U . . .
C22 C 0.78104(19) 0.1900(5) 0.7922(2) 0.0468(10) Uani 1 1 d . . . . .
H22A H 0.756745 0.110156 0.797733 0.070 Uiso 1 1 calc R U . . .
H22B H 0.766595 0.264096 0.819118 0.070 Uiso 1 1 calc R U . . .
H22C H 0.820043 0.167900 0.805303 0.070 Uiso 1 1 calc R U . . .
C19 C 0.50951(19) 0.2803(5) 0.7294(2) 0.0515(11) Uani 1 1 d . . . . .
H19A H 0.505032 0.372646 0.712789 0.077 Uiso 1 1 calc R U . . .
H19B H 0.478606 0.260220 0.759730 0.077 Uiso 1 1 calc R U . . .
H19C H 0.508224 0.216017 0.693324 0.077 Uiso 1 1 calc R U . . .
C42 C 0.9383(11) 0.3057(18) 0.5586(11) 0.065(4) Uani 0.43(3) 1 d D U P A 1
F44 F 0.9459(7) 0.4400(13) 0.5481(9) 0.085(4) Uani 0.43(3) 1 d D . P A 1
C42A C 0.9315(8) 0.3137(14) 0.5617(9) 0.066(3) Uani 0.57(3) 1 d D U P A 2
F44A F 0.9176(9) 0.4441(8) 0.5757(7) 0.090(5) Uani 0.57(3) 1 d D . P A 2
F45A F 0.9871(6) 0.308(3) 0.5639(9) 0.089(5) Uani 0.57(3) 1 d D . P A 2
O100 O 0.7773(2) 0.5523(4) 0.4972(7) 0.0408(11) Uani 0.5 1 d D U P B -1
C100 C 0.7676(6) 0.6399(11) 0.5513(5) 0.071(4) Uani 0.5 1 d D U P B -1
H10A H 0.783390 0.599128 0.591206 0.085 Uiso 0.5 1 calc R U P B -1
H10B H 0.726287 0.654574 0.557608 0.085 Uiso 0.5 1 calc R U P B -1
C101 C 0.7963(7) 0.7698(11) 0.5374(6) 0.101(6) Uani 0.5 1 d D U P B -1
H10C H 0.819934 0.797999 0.574615 0.121 Uiso 0.5 1 calc R U P B -1
H10D H 0.767795 0.841457 0.528732 0.121 Uiso 0.5 1 calc R U P B -1
C102 C 0.8334(10) 0.7468(17) 0.4779(7) 0.166(9) Uani 0.5 1 d D U P B -1
H10E H 0.830035 0.823179 0.447196 0.200 Uiso 0.5 1 calc R U P B -1
H10F H 0.873872 0.735873 0.490264 0.200 Uiso 0.5 1 calc R U P B -1
C103 C 0.8107(7) 0.6205(12) 0.4494(5) 0.081(4) Uani 0.5 1 d D U P B -1
H10G H 0.786883 0.641972 0.411270 0.097 Uiso 0.5 1 calc R U P B -1
H10H H 0.842414 0.561655 0.435243 0.097 Uiso 0.5 1 calc R U P B -1
C41 C 0.9041(3) 0.1041(11) 0.5064(7) 0.075(2) Uani 0.5 1 d D U P A -1
F41 F 0.8656(3) 0.0536(10) 0.5478(4) 0.065(2) Uani 0.5 1 d D U P A -1
F42 F 0.9559(3) 0.0579(8) 0.5278(3) 0.097(2) Uani 0.5 1 d D U P A -1
F40 F 0.8936(4) 0.0526(13) 0.4482(5) 0.096(3) Uani 0.5 1 d D U P A -1

loop_
_atom_site_aniso_label
_atom_site_aniso_U_11
_atom_site_aniso_U_22
_atom_site_aniso_U_33
_atom_site_aniso_U_23
_atom_site_aniso_U_13
_atom_site_aniso_U_12
Mo1 0.0264(3) 0.0340(3) 0.0224(2) 0.000 0.000 -0.00146(18)
O40 0.0252(18) 0.044(2) 0.0301(18) 0.000 0.000 0.0002(15)
O1 0.0282(12) 0.0429(15) 0.0240(12) 0.0022(11) -0.0004(10) -0.0029(11)
N1 0.0250(15) 0.0415(17) 0.0247(14) 0.0005(12) 0.0024(11) 0.0015(13)
C8 0.0341(18) 0.0345(19) 0.0197(15) -0.0007(14) 0.0015(13) -0.0066(15)
F43 0.064(2) 0.215(5) 0.0392(17) -0.020(2) 0.0077(15) -0.018(2)
F45 0.057(8) 0.171(18) 0.049(5) -0.019(9) -0.024(5) 0.052(10)
C9 0.0311(18) 0.037(2) 0.0278(17) -0.0016(15) 0.0037(14) -0.0022(16)
C13 0.0307(18) 0.036(2) 0.0217(16) -0.0006(14) 0.0051(14) -0.0036(15)
C23 0.044(2) 0.044(2) 0.042(2) 0.0052(18) -0.0012(18) 0.0086(18)
C12 0.0355(19) 0.033(2) 0.0269(18) 0.0008(14) -0.0007(15) -0.0021(15)
C1 0.026(2) 0.038(3) 0.025(2) 0.000 0.000 0.000(2)
C21 0.037(2) 0.042(2) 0.0289(19) 0.0056(16) -0.0013(16) 0.0006(17)
C17 0.0328(19) 0.048(2) 0.0305(19) 0.0044(16) 0.0090(16) -0.0032(17)
C10 0.0341(19) 0.036(2) 0.0264(17) -0.0029(15) 0.0060(15) -0.0032(15)
C24 0.0321(19) 0.051(2) 0.0337(19) 0.0035(17) -0.0041(16) -0.0004(18)
N10 0.048(3) 0.031(3) 0.035(2) 0.000 0.000 -0.007(2)
C11 0.042(2) 0.040(2) 0.0222(17) 0.0021(15) 0.0038(15) -0.0034(17)
C40 0.026(3) 0.067(4) 0.036(3) 0.000 0.000 0.005(3)
C2 0.0247(17) 0.039(2) 0.0312(17) 0.0023(15) 0.0003(14) 0.0002(15)
C4 0.033(2) 0.042(2) 0.049(2) -0.0007(18) 0.0040(17) 0.0009(17)
C3 0.0334(19) 0.041(2) 0.0344(18) -0.0035(16) 0.0032(16) -0.0055(16)
C18 0.046(2) 0.065(3) 0.041(2) -0.009(2) 0.0126(19) -0.005(2)
C20 0.047(2) 0.056(3) 0.063(3) 0.018(2) 0.020(2) -0.002(2)
C22 0.045(2) 0.060(3) 0.035(2) 0.0121(19) -0.0028(18) 0.003(2)
C19 0.037(2) 0.074(3) 0.043(2) 0.003(2) 0.0099(19) -0.009(2)
C42 0.037(7) 0.109(8) 0.051(6) -0.003(6) -0.015(6) -0.001(6)
F44 0.067(7) 0.107(8) 0.083(8) -0.032(6) 0.013(6) -0.042(6)
C42A 0.030(5) 0.112(7) 0.055(6) 0.003(5) -0.007(5) 0.003(5)
F44A 0.109(11) 0.083(5) 0.079(7) -0.030(4) -0.025(7) -0.017(5)
F45A 0.029(5) 0.183(16) 0.055(5) 0.001(8) -0.009(3) -0.005(7)
O100 0.064(3) 0.035(2) 0.024(2) 0.000(5) -0.002(6) -0.0015(18)
C100 0.122(10) 0.046(5) 0.045(5) -0.016(4) 0.031(6) -0.024(6)
C101 0.193(15) 0.055(6) 0.053(6) -0.016(5) 0.042(8) -0.049(7)
C102 0.264(17) 0.135(9) 0.100(11) -0.053(8) 0.096(11) -0.109(11)
C103 0.138(10) 0.060(6) 0.044(5) -0.005(4) 0.033(6) -0.026(7)
C41 0.070(4) 0.079(4) 0.077(5) 0.002(6) 0.025(5) 0.025(4)
F41 0.070(5) 0.052(3) 0.072(4) 0.008(3) 0.008(4) 0.015(4)
F42 0.074(4) 0.101(5) 0.116(5) 0.028(4) 0.023(3) 0.050(4)
F40 0.107(7) 0.090(5) 0.092(5) -0.039(4) 0.011(6) 0.009(6)

_geom_special_details            
;
 All esds (except the esd in the dihedral angle between two l.s. planes)
 are estimated using the full covariance matrix.  The cell esds are taken
 into account individually in the estimation of esds in distances, angles
 and torsion angles; correlations between esds in cell parameters are only
 used when they are defined by crystal symmetry.  An approximate (isotropic)
 treatment of cell esds is used for estimating esds involving l.s. planes.
;
loop_
_geom_bond_atom_site_label_1
_geom_bond_atom_site_label_2
_geom_bond_distance
_geom_bond_site_symmetry_2
_geom_bond_publ_flag
Mo1 O40 1.979(4) . ?
Mo1 O1 1.957(2) 6_556 ?
Mo1 O1 1.957(2) . ?
Mo1 C1 2.221(5) . ?
Mo1 N10 1.638(5) . ?
O40 C40 1.340(7) . ?
O1 C13 1.360(4) . ?
N1 C8 1.429(4) . ?
N1 C1 1.352(4) . ?
N1 C2 1.398(5) . ?
C8 C9 1.402(5) . ?
C8 C13 1.386(5) . ?
F43 C42 1.35(3) . ?
F43 C42A 1.26(2) . ?
F45 C42 1.302(15) . ?
C9 H9 0.9500 . ?
C9 C10 1.388(5) . ?
C13 C12 1.410(5) . ?
C23 H23A 0.9800 . ?
C23 H23B 0.9800 . ?
C23 H23C 0.9800 . ?
C23 C21 1.531(6) . ?
C12 C21 1.532(5) . ?
C12 C11 1.403(5) . ?
C21 C24 1.542(6) . ?
C21 C22 1.538(5) . ?
C17 C10 1.542(5) . ?
C17 C18 1.525(6) . ?
C17 C20 1.521(6) . ?
C17 C19 1.536(6) . ?
C10 C11 1.397(5) . ?
C24 H24A 0.9800 . ?
C24 H24B 0.9800 . ?
C24 H24C 0.9800 . ?
C11 H11 0.9500 . ?
C40 C42 1.539(13) . ?
C40 C42 1.539(13) 6_556 ?
C40 C42A 1.536(12) . ?
C40 C42A 1.536(12) 6_556 ?
C40 C41 1.552(12) . ?
C2 C2 1.398(7) 6_556 ?
C2 C3 1.401(5) . ?
C4 C4 1.404(8) 6_556 ?
C4 H4 0.9500 . ?
C4 C3 1.366(6) . ?
C3 H3 0.9500 . ?
C18 H18A 0.9800 . ?
C18 H18B 0.9800 . ?
C18 H18C 0.9800 . ?
C20 H20A 0.9800 . ?
C20 H20B 0.9800 . ?
C20 H20C 0.9800 . ?
C22 H22A 0.9800 . ?
C22 H22B 0.9800 . ?
C22 H22C 0.9800 . ?
C19 H19A 0.9800 . ?
C19 H19B 0.9800 . ?
C19 H19C 0.9800 . ?
C42 F44 1.356(17) . ?
C42A F44A 1.359(13) . ?
C42A F45A 1.309(13) . ?
O100 C100 1.433(10) . ?
O100 C103 1.431(10) . ?
C100 H10A 0.9900 . ?
C100 H10B 0.9900 . ?
C100 C101 1.477(10) . ?
C101 H10C 0.9900 . ?
C101 H10D 0.9900 . ?
C101 C102 1.525(12) . ?
C102 H10E 0.9900 . ?
C102 H10F 0.9900 . ?
C102 C103 1.479(11) . ?
C103 H10G 0.9900 . ?
C103 H10H 0.9900 . ?
C41 F41 1.340(11) . ?
C41 F42 1.374(10) . ?
C41 F40 1.330(12) . ?

loop_
_geom_angle_atom_site_label_1
_geom_angle_atom_site_label_2
_geom_angle_atom_site_label_3
_geom_angle
_geom_angle_site_symmetry_1
_geom_angle_site_symmetry_3
_geom_angle_publ_flag
O40 Mo1 C1 157.06(18) . . ?
O1 Mo1 O40 96.15(8) 6_556 . ?
O1 Mo1 O40 96.15(8) . . ?
O1 Mo1 O1 149.49(16) . 6_556 ?
O1 Mo1 C1 78.91(8) 6_556 . ?
O1 Mo1 C1 78.91(8) . . ?
N10 Mo1 O40 106.4(2) . . ?
N10 Mo1 O1 101.56(9) . . ?
N10 Mo1 O1 101.56(9) . 6_556 ?
N10 Mo1 C1 96.5(2) . . ?
C40 O40 Mo1 155.6(4) . . ?
C13 O1 Mo1 134.8(2) . . ?
C1 N1 C8 123.3(3) . . ?
C1 N1 C2 110.1(3) . . ?
C2 N1 C8 125.9(3) . . ?
C9 C8 N1 118.2(3) . . ?
C13 C8 N1 119.3(3) . . ?
C13 C8 C9 122.2(3) . . ?
C8 C9 H9 120.2 . . ?
C10 C9 C8 119.6(3) . . ?
C10 C9 H9 120.2 . . ?
O1 C13 C8 118.3(3) . . ?
O1 C13 C12 122.3(3) . . ?
C8 C13 C12 119.4(3) . . ?
H23A C23 H23B 109.5 . . ?
H23A C23 H23C 109.5 . . ?
H23B C23 H23C 109.5 . . ?
C21 C23 H23A 109.5 . . ?
C21 C23 H23B 109.5 . . ?
C21 C23 H23C 109.5 . . ?
C13 C12 C21 121.3(3) . . ?
C11 C12 C13 116.9(3) . . ?
C11 C12 C21 121.7(3) . . ?
N1 C1 Mo1 124.4(2) 6_556 . ?
N1 C1 Mo1 124.4(2) . . ?
N1 C1 N1 107.2(4) 6_556 . ?
C23 C21 C12 109.0(3) . . ?
C23 C21 C24 111.0(3) . . ?
C23 C21 C22 107.5(3) . . ?
C12 C21 C24 110.0(3) . . ?
C12 C21 C22 112.2(3) . . ?
C22 C21 C24 107.0(3) . . ?
C18 C17 C10 108.8(3) . . ?
C18 C17 C19 108.2(3) . . ?
C20 C17 C10 109.9(3) . . ?
C20 C17 C18 110.0(4) . . ?
C20 C17 C19 107.9(4) . . ?
C19 C17 C10 112.0(3) . . ?
C9 C10 C17 121.8(3) . . ?
C9 C10 C11 117.6(3) . . ?
C11 C10 C17 120.7(3) . . ?
C21 C24 H24A 109.5 . . ?
C21 C24 H24B 109.5 . . ?
C21 C24 H24C 109.5 . . ?
H24A C24 H24B 109.5 . . ?
H24A C24 H24C 109.5 . . ?
H24B C24 H24C 109.5 . . ?
C12 C11 H11 117.9 . . ?
C10 C11 C12 124.1(3) . . ?
C10 C11 H11 117.9 . . ?
O40 C40 C42 114.1(10) . 6_556 ?
O40 C40 C42 114.2(10) . . ?
O40 C40 C42A 107.1(8) . 6_556 ?
O40 C40 C42A 107.1(8) . . ?
O40 C40 C41 111.3(5) . . ?
C42 C40 C42 104(2) 6_556 . ?
C42 C40 C41 102.2(9) . . ?
C42 C40 C41 110.2(8) 6_556 . ?
C42A C40 C42A 112.4(17) . 6_556 ?
N1 C2 C3 132.6(3) . . ?
C2 C2 N1 106.18(18) 6_556 . ?
C2 C2 C3 121.0(2) 6_556 . ?
C4 C4 H4 119.1 6_556 . ?
C3 C4 C4 121.7(2) . 6_556 ?
C3 C4 H4 119.1 . . ?
C2 C3 H3 121.4 . . ?
C4 C3 C2 117.2(3) . . ?
C4 C3 H3 121.4 . . ?
C17 C18 H18A 109.5 . . ?
C17 C18 H18B 109.5 . . ?
C17 C18 H18C 109.5 . . ?
H18A C18 H18B 109.5 . . ?
H18A C18 H18C 109.5 . . ?
H18B C18 H18C 109.5 . . ?
C17 C20 H20A 109.5 . . ?
C17 C20 H20B 109.5 . . ?
C17 C20 H20C 109.5 . . ?
H20A C20 H20B 109.5 . . ?
H20A C20 H20C 109.5 . . ?
H20B C20 H20C 109.5 . . ?
C21 C22 H22A 109.5 . . ?
C21 C22 H22B 109.5 . . ?
C21 C22 H22C 109.5 . . ?
H22A C22 H22B 109.5 . . ?
H22A C22 H22C 109.5 . . ?
H22B C22 H22C 109.5 . . ?
C17 C19 H19A 109.5 . . ?
C17 C19 H19B 109.5 . . ?
C17 C19 H19C 109.5 . . ?
H19A C19 H19B 109.5 . . ?
H19A C19 H19C 109.5 . . ?
H19B C19 H19C 109.5 . . ?
F43 C42 C40 109.5(16) . . ?
F43 C42 F44 118.8(17) . . ?
F45 C42 F43 105.1(18) . . ?
F45 C42 C40 110.8(18) . . ?
F45 C42 F44 110(2) . . ?
F44 C42 C40 103.1(13) . . ?
F43 C42A C40 115.0(12) . . ?
F43 C42A F44A 95.2(14) . . ?
F43 C42A F45A 108.3(12) . . ?
F44A C42A C40 113.2(10) . . ?
F45A C42A C40 116.9(16) . . ?
F45A C42A F44A 105.8(13) . . ?
C103 O100 C100 110.0(6) . . ?
O100 C100 H10A 110.2 . . ?
O100 C100 H10B 110.2 . . ?
O100 C100 C101 107.4(7) . . ?
H10A C100 H10B 108.5 . . ?
C101 C100 H10A 110.2 . . ?
C101 C100 H10B 110.2 . . ?
C100 C101 H10C 110.4 . . ?
C100 C101 H10D 110.4 . . ?
C100 C101 C102 106.8(8) . . ?
H10C C101 H10D 108.6 . . ?
C102 C101 H10C 110.4 . . ?
C102 C101 H10D 110.4 . . ?
C101 C102 H10E 111.0 . . ?
C101 C102 H10F 111.0 . . ?
H10E C102 H10F 109.0 . . ?
C103 C102 C101 103.9(9) . . ?
C103 C102 H10E 111.0 . . ?
C103 C102 H10F 111.0 . . ?
O100 C103 C102 108.7(8) . . ?
O100 C103 H10G 110.0 . . ?
O100 C103 H10H 110.0 . . ?
C102 C103 H10G 110.0 . . ?
C102 C103 H10H 110.0 . . ?
H10G C103 H10H 108.3 . . ?
F41 C41 C40 114.3(8) . . ?
F41 C41 F42 105.6(9) . . ?
F42 C41 C40 112.0(8) . . ?
F40 C41 C40 107.5(10) . . ?
F40 C41 F41 108.2(8) . . ?
F40 C41 F42 109.1(9) . . ?

loop_
_geom_torsion_atom_site_label_1
_geom_torsion_atom_site_label_2
_geom_torsion_atom_site_label_3
_geom_torsion_atom_site_label_4
_geom_torsion
_geom_torsion_site_symmetry_1
_geom_torsion_site_symmetry_2
_geom_torsion_site_symmetry_3
_geom_torsion_site_symmetry_4
_geom_torsion_publ_flag
Mo1 O40 C40 C42 -120.2(11) . . . . ?
Mo1 O40 C40 C42 120.2(11) . . . 6_556 ?
Mo1 O40 C40 C42A -119.6(8) . . . . ?
Mo1 O40 C40 C42A 119.6(8) . . . 6_556 ?
Mo1 O40 C40 C41 -5.3(5) . . . . ?
Mo1 O1 C13 C8 -48.1(5) . . . . ?
Mo1 O1 C13 C12 134.3(3) . . . . ?
O40 C40 C42 F43 57.7(13) . . . . ?
O40 C40 C42 F45 173(2) . . . . ?
O40 C40 C42 F44 -70(2) . . . . ?
O40 C40 C42A F43 67.6(12) . . . . ?
O40 C40 C42A F44A -40.4(19) . . . . ?
O40 C40 C42A F45A -163.8(14) . . . . ?
O40 C40 C41 F41 -39.7(10) . . . . ?
O40 C40 C41 F42 -159.8(7) . . . . ?
O40 C40 C41 F40 80.3(7) . . . . ?
O1 C13 C12 C21 -1.0(5) . . . . ?
O1 C13 C12 C11 -178.5(3) . . . . ?
N1 C8 C9 C10 178.2(3) . . . . ?
N1 C8 C13 O1 2.0(5) . . . . ?
N1 C8 C13 C12 179.7(3) . . . . ?
N1 C2 C3 C4 174.8(4) . . . . ?
C8 N1 C1 Mo1 -34.7(6) . . . . ?
C8 N1 C1 N1 167.0(2) . . . 6_556 ?
C8 N1 C2 C2 -168.4(3) . . . 6_556 ?
C8 N1 C2 C3 17.3(6) . . . . ?
C8 C9 C10 C17 -180.0(3) . . . . ?
C8 C9 C10 C11 0.4(5) . . . . ?
C8 C13 C12 C21 -178.6(3) . . . . ?
C8 C13 C12 C11 3.9(5) . . . . ?
C9 C8 C13 O1 175.8(3) . . . . ?
C9 C8 C13 C12 -6.5(5) . . . . ?
C9 C10 C11 C12 -3.0(6) . . . . ?
C13 C8 C9 C10 4.3(5) . . . . ?
C13 C12 C21 C23 -63.7(4) . . . . ?
C13 C12 C21 C24 58.3(5) . . . . ?
C13 C12 C21 C22 177.3(3) . . . . ?
C13 C12 C11 C10 0.8(6) . . . . ?
C1 N1 C8 C9 -137.8(4) . . . . ?
C1 N1 C8 C13 36.2(5) . . . . ?
C1 N1 C2 C2 2.6(3) . . . 6_556 ?
C1 N1 C2 C3 -171.7(4) . . . . ?
C21 C12 C11 C10 -176.7(4) . . . . ?
C17 C10 C11 C12 177.4(4) . . . . ?
C11 C12 C21 C23 113.7(4) . . . . ?
C11 C12 C21 C24 -124.3(4) . . . . ?
C11 C12 C21 C22 -5.3(5) . . . . ?
C2 N1 C8 C9 32.0(5) . . . . ?
C2 N1 C8 C13 -153.9(4) . . . . ?
C2 N1 C1 Mo1 154.0(3) . . . . ?
C2 N1 C1 N1 -4.3(5) . . . 6_556 ?
C2 C2 C3 C4 1.1(4) 6_556 . . . ?
C4 C4 C3 C2 -1.1(4) 6_556 . . . ?
C18 C17 C10 C9 -107.9(4) . . . . ?
C18 C17 C10 C11 71.7(5) . . . . ?
C20 C17 C10 C9 131.7(4) . . . . ?
C20 C17 C10 C11 -48.8(5) . . . . ?
C19 C17 C10 C9 11.8(5) . . . . ?
C19 C17 C10 C11 -168.7(4) . . . . ?
C42 C40 C42 F43 -177.3(4) 6_556 . . . ?
C42 C40 C42 F45 -62(2) 6_556 . . . ?
C42 C40 C42 F44 55(2) 6_556 . . . ?
C42 C40 C41 F41 82.5(15) . . . . ?
C42 C40 C41 F41 -167.4(15) 6_556 . . . ?
C42 C40 C41 F42 -37.6(15) . . . . ?
C42 C40 C41 F42 72.5(16) 6_556 . . . ?
C42 C40 C41 F40 -157.4(13) . . . . ?
C42 C40 C41 F40 -47.3(15) 6_556 . . . ?
C42A C40 C42A F43 -175.1(4) 6_556 . . . ?
C42A C40 C42A F44A 77(2) 6_556 . . . ?
C42A C40 C42A F45A -46.5(19) 6_556 . . . ?
O100 C100 C101 C102 -10.8(19) . . . . ?
C100 O100 C103 C102 11(2) . . . . ?
C100 C101 C102 C103 17(2) . . . . ?
C101 C102 C103 O100 -17(2) . . . . ?
C103 O100 C100 C101 -0.1(19) . . . . ?
C41 C40 C42 F43 -62.5(13) . . . . ?
C41 C40 C42 F45 53(2) . . . . ?
C41 C40 C42 F44 170.1(15) . . . . ?

_smtbx_masks_special_details     
;
A solvent mask was calculated and 92 electrons were 
found in a volume of 890\%A^3^ in 1 void per unit cell. 
This is consistent with the presence of 
0.6[C4H10O] per formula unit 
which account for 101 electrons 
per unit cell.
;
loop_
_smtbx_masks_void_nr
_smtbx_masks_void_average_x
_smtbx_masks_void_average_y
_smtbx_masks_void_average_z
_smtbx_masks_void_volume
_smtbx_masks_void_count_electrons
_smtbx_masks_void_content
1 0.000 0.500 0.000 445.4 46.5 '1.2 C4H10O'
2 0.500 0.000 0.500 445.4 46.5 '1.2 C4H10O'

_smtbx_masks_void_probe_radius   1.2
_smtbx_masks_void_truncation_radius 1.2
_shelx_res_file                  
;
TITL sh_429_ortho_a.res in Pnnm
    sh_429_ortho.res
    created by SHELXL-2019/1 at 18:03:45 on 06-Mar-2024
REM Old TITL SH_429_ortho in Pnnm
REM SHELXT solution in Pnnm: R1 0.176, Rweak 0.006, Alpha 0.027
REM <I/s> 0.330 for 419 systematic absences, Orientation as input
REM Formula found by SHELXT: C53 N4 O3 F41 Mo
CELL 0.71073 23.4925 9.8772 20.6824 90 90 90
ZERR 4 0.0019 0.0009 0.0015 0 0 0
LATT 1
SYMM -X,-Y,+Z
SYMM 0.5-X,0.5+Y,0.5-Z
SYMM 0.5+X,0.5-Y,0.5-Z
SFAC C H F Mo N O
UNIT 181.6 232 36 4 12 18.4
SADI C41 F41 C41 F42 C41 F40
SADI F45 C42 F45A C42A
SADI C40 C42 C40 C42A
SADI C42 F44 C42A F44A
SADI 0.03 F41 F42 F42 F40 F40 F41
SIMU 0.01 0.01 1.7 C42A C42
SIMU 0.01 0.01 1.7 C41 F41 F42 F40
DFIX 1.44 O100 C100 O100 C103
DANG 2.38 O100 C101 O100 C102 C100 C102 C101 C103
DFIX 1.53 C100 C101 C102 C103
DFIX 1.54 C101 C102
SADI C100 C101 C101 C102 C102 C103
SADI O100 C100 O100 C103
SADI 0.04 O100 C101 O100 C102
SADI 0.04 C101 C103 C100 C102
SIMU O100 C100 C101 C102 C103
RIGU O100 C100 C101 C102 C103

L.S. 4
PLAN  12
SIZE 0.02 0.19 0.24
TEMP -120.15
CONF
list 4
MORE -1
ABIN
BOND $H
fmap 2 53
ACTA
OMIT 0 0 2
OMIT 1 1 2
OMIT 3 0 1
OMIT 5 2 1
REM <olex2.extras>
REM <HklSrc "%.\\SH_429_ortho.hkl">
REM </olex2.extras>

WGHT    0.104200    3.984600
FVAR       0.22388   0.42972
MO1   4    0.765240    0.292989    0.500000    10.50000    0.02638    0.03398 =
         0.02244    0.00000    0.00000   -0.00146
O40   6    0.849275    0.307585    0.500000    10.50000    0.02524    0.04444 =
         0.03007    0.00000    0.00000    0.00020
O1    6    0.754882    0.338938    0.591296    11.00000    0.02819    0.04289 =
         0.02398    0.00222   -0.00045   -0.00289
N005  5    0.648290    0.413708    0.552630    11.00000    0.02502    0.04147 =
         0.02473    0.00054    0.00243    0.00148
C8    1    0.657562    0.363489    0.616547    11.00000    0.03408    0.03449 =
         0.01965   -0.00071    0.00149   -0.00656
F43   3    0.912245    0.265588    0.613737    11.00000    0.06436    0.21456 =
         0.03925   -0.01991    0.00766   -0.01797
PART 1
F45   3    0.987541    0.245047    0.559122    21.00000    0.05730    0.17083 =
         0.04869   -0.01923   -0.02354    0.05176
PART 0
C9    1    0.610124    0.343898    0.656572    11.00000    0.03106    0.03734 =
         0.02783   -0.00159    0.00369   -0.00216
AFIX  43
H9    2    0.573081    0.366273    0.641565    11.00000   -1.20000
AFIX   0
C13   1    0.711863    0.324177    0.634761    11.00000    0.03072    0.03639 =
         0.02167   -0.00060    0.00511   -0.00356
C23   1    0.800963    0.112812    0.680623    11.00000    0.04357    0.04394 =
         0.04210    0.00520   -0.00123    0.00858
AFIX 137
H23A  2    0.799889    0.136511    0.634627    11.00000   -1.50000
H23B  2    0.775993    0.035065    0.688510    11.00000   -1.50000
H23C  2    0.840028    0.089541    0.692982    11.00000   -1.50000
AFIX   0
C12   1    0.721147    0.275266    0.697938    11.00000    0.03550    0.03292 =
         0.02686    0.00081   -0.00070   -0.00213
C1    1    0.675733    0.365324    0.500000    10.50000    0.02603    0.03818 =
         0.02529    0.00000    0.00000    0.00008
C21   1    0.780619    0.233609    0.720852    11.00000    0.03700    0.04242 =
         0.02886    0.00560   -0.00128    0.00060
C17   1    0.566977    0.267895    0.764338    11.00000    0.03285    0.04764 =
         0.03053    0.00441    0.00898   -0.00316
C10   1    0.617619    0.291614    0.718255    11.00000    0.03412    0.03624 =
         0.02637   -0.00286    0.00604   -0.00324
C24   1    0.821998    0.354097    0.714596    11.00000    0.03214    0.05092 =
         0.03373    0.00353   -0.00413   -0.00037
AFIX 137
H24A  2    0.860031    0.326304    0.728835    11.00000   -1.50000
H24B  2    0.808601    0.429129    0.741608    11.00000   -1.50000
H24C  2    0.823659    0.383430    0.669370    11.00000   -1.50000
AFIX   0
N1    5    0.750482    0.130916    0.500000    10.50000    0.04773    0.03144 =
         0.03483    0.00000    0.00000   -0.00715
C11   1    0.673135    0.261598    0.737729    11.00000    0.04249    0.03977 =
         0.02219    0.00214    0.00377   -0.00342
AFIX  43
[truncated: 2,730,638 more chars]
